# Supplementary material for: Transcriptional mechanisms associated with seed dormancy and dormancy loss in the gibberellin-insensitive sly1-2 mutant of Arabidopsis thaliana
Source: PLoS One. 2017 Jun 19;12(6):e0179143. doi: 10.1371/journal.pone.0179143 (PMC5476249; doi:10.1371/journal.pone.0179143)
Supplement: S1 Table — (XLSX) [file pone.0179143.s011.xlsx]

## Sheet: DvsWT_0h
Supplemental Table S1: DvsWT 0h differentially regulated genes
	ID	logFC	AveExpr	t	P.Value	adj.P.Val	B
246884_at	AT5G26220	-4.84189	3.29029	-26.1613	1.8833e-19	3.79465e-15	33.5094
250780_at	AT5G05290	-4.73869	7.95174	-24.8747	6.22354e-19	5.4121e-15	32.481
246250_at	AT4G36880	-4.05915	7.57754	-24.3237	1.05678e-18	5.4121e-15	32.0201
254452_at	AT4G21100	-4.37856	3.67069	-24.3067	1.07442e-18	5.4121e-15	32.0057
259570_at	AT1G20440	-3.14652	6.63755	-22.5775	6.10764e-18	2.46126e-14	30.4712
262875_at	AT1G64970	-3.36858	6.80876	-21.9651	1.16376e-17	3.90809e-14	29.8939
260859_at	AT1G43780	-3.65716	7.57859	-20.1668	8.52893e-17	2.34598e-13	28.0858
254160_at	AT4G24210	-4.68163	5.47558	-20.0883	9.3375e-17	2.34598e-13	28.0027
248961_at	AT5G45650	-5.09622	5.94735	-19.9887	1.04789e-16	2.34598e-13	27.8968
262230_at	AT1G68560	-3.68354	6.31703	-19.4829	1.89694e-16	3.82215e-13	27.3503
250214_at	AT5G13870	-2.96068	8.64615	-19.2624	2.46788e-16	4.52048e-13	27.1071
255302_at	AT4G04830	-3.66323	6.9903	-18.8006	4.31868e-16	7.25142e-13	26.588
267461_at	AT2G33830	2.89853	8.45827	18.3985	7.0991e-16	1.10031e-12	26.1249
264313_at	AT1G70410	-2.58874	6.4475	-17.5912	1.98328e-15	2.85436e-12	25.162
260914_at	AT1G02640	-3.61943	5.48923	-17.3606	2.67923e-15	3.59892e-12	24.8786
255471_at	AT4G03050	2.49981	7.81448	16.6609	6.8199e-15	8.58839e-12	23.9948
258338_at	AT3G16150	-3.21185	5.64961	-16.5159	8.31074e-15	9.64226e-12	23.807
255822_at	AT2G40610	-4.21183	5.59773	-16.4898	8.61386e-15	9.64226e-12	23.773
256299_at	AT1G69530	-2.6234	5.96318	-16.3185	1.09055e-14	1.1565e-11	23.5486
256712_at	AT2G34020	-3.46617	2.89314	-16.2038	1.27844e-14	1.26101e-11	23.3972
255578_at	AT4G01450	-2.90363	3.85965	-16.184	1.31427e-14	1.26101e-11	23.3708
253902_at	AT4G27170	2.59205	9.65447	15.9937	1.71517e-14	1.57086e-11	23.1169
253437_at	AT4G32460	-2.52459	7.71308	-15.2817	4.75741e-14	4.16769e-11	22.14
251428_at	AT3G60140	-3.42382	2.99885	-15.029	6.89792e-14	5.79109e-11	21.7829
248118_at	AT5G55050	-3.09873	4.67402	-14.9838	7.3757e-14	5.94452e-11	21.7184
260549_at	AT2G43535	2.72986	5.97893	14.529	1.46042e-13	1.09421e-10	21.0596
254110_at	AT4G25260	-1.93141	7.33207	-14.5264	1.46626e-13	1.09421e-10	21.0558
251202_at	AT3G63040	2.96731	4.83887	14.3884	1.81001e-13	1.3025e-10	20.8522
245688_at	AT1G28290	-3.46786	6.13051	-14.1361	2.67197e-13	1.85646e-10	20.4751
252269_at	AT3G49580	-3.19396	4.61462	-14.0811	2.91078e-13	1.95498e-10	20.3921
256125_at	AT1G18250	-2.99172	4.69	-13.9724	3.45004e-13	2.24242e-10	20.2273
259735_at	AT1G64405	-2.76589	2.81096	-13.908	3.81751e-13	2.40372e-10	20.1291
247212_at	AT5G65040	2.80076	5.35133	13.8805	3.98657e-13	2.4341e-10	20.087
262739_at	AT1G28650	-1.85837	4.25465	-13.828	4.33175e-13	2.56707e-10	20.0064
250752_at	AT5G05690	-1.8258	7.33928	-13.7429	4.95741e-13	2.85391e-10	19.8753
258857_at	AT3G02110	-1.92801	7.83899	-13.6444	5.79936e-13	3.24587e-10	19.7228
253218_at	AT4G34980	-2.5554	4.65986	-13.6179	6.05072e-13	3.29503e-10	19.6815
252829_at	AT4G40060	-2.62644	5.52637	-13.5942	6.28442e-13	3.33223e-10	19.6446
257490_x_at	AT1G01380	-2.91173	4.26327	-13.5058	7.24448e-13	3.74279e-10	19.5063
249373_at	AT5G40670	-1.73588	6.65251	-13.4625	7.76745e-13	3.91266e-10	19.4384
260541_at	AT2G43530	2.30191	5.87086	13.3952	8.66206e-13	4.25687e-10	19.3322
245642_at	AT1G25275	1.78242	6.59537	13.3601	9.16865e-13	4.39855e-10	19.2769
255840_at	AT2G33520	2.6012	8.06374	13.2702	1.0614e-12	4.87603e-10	19.1342
250109_at	AT5G15230	-3.75655	5.32418	-13.2683	1.06479e-12	4.87603e-10	19.1311
246585_at	AT5G14750	-3.21835	4.59965	-13.1599	1.27158e-12	5.69359e-10	18.9579
247450_at	AT5G62350	-1.66805	8.59443	-13.1053	1.39114e-12	5.90372e-10	18.8702
248912_at	AT5G45670	-2.46754	4.1866	-13.1	1.40342e-12	5.90372e-10	18.8616
247628_at	AT5G60400	2.94315	7.73518	13.0916	1.42309e-12	5.90372e-10	18.8481
245859_at	AT5G28290	2.55885	5.63136	13.0862	1.43572e-12	5.90372e-10	18.8394
264941_at	AT1G60680	1.92481	5.92822	13.0662	1.48405e-12	5.98043e-10	18.8071
250000_at	AT5G18650	-1.82635	6.69504	-13.0356	1.56102e-12	6.16725e-10	18.7577
264288_at	AT1G62045	2.121	7.25787	12.9777	1.71842e-12	6.65853e-10	18.6639
264987_at	AT1G27030	2.6132	5.01202	12.808	2.28095e-12	8.6715e-10	18.387
250992_at	AT5G02260	-3.41143	3.80429	-12.7498	2.5151e-12	9.38458e-10	18.2914
258332_at	AT3G16180	-2.25221	3.74194	-12.5257	3.67684e-12	1.3442e-09	17.9196
251137_at	AT5G01300	2.41964	8.50151	12.5163	3.73592e-12	1.3442e-09	17.9039
247097_at	AT5G66460	-1.87389	7.25269	-12.4201	4.40486e-12	1.55708e-09	17.7425
264653_at	AT1G08980	2.12017	6.63648	12.4099	4.48245e-12	1.55719e-09	17.7253
254065_at	AT4G25420	1.74691	7.55964	12.3917	4.62486e-12	1.57943e-09	17.6947
248756_at	AT5G47560	2.49155	5.1522	12.321	5.22383e-12	1.74378e-09	17.5752
246550_at	AT5G14920	-2.18435	8.76965	-12.3149	5.27919e-12	1.74378e-09	17.5649
251919_at	AT3G53800	-2.24306	5.77673	-12.2735	5.67109e-12	1.83112e-09	17.4946
248163_at	AT5G54510	-3.12641	3.55554	-12.268	5.72536e-12	1.83112e-09	17.4852
248371_at	AT5G51810	1.63686	8.03234	12.227	6.14676e-12	1.93517e-09	17.4155
253720_at	AT4G29270	-2.05488	4.2536	-12.2039	6.39827e-12	1.98337e-09	17.3761
248435_at	AT5G51210	1.8178	7.70866	12.0123	8.94362e-12	2.73038e-09	17.0471
258252_at	AT3G15720	-3.50288	7.83906	-11.9846	9.39142e-12	2.8243e-09	16.9991
251350_at	AT3G61040	2.11616	4.40991	11.966	9.70394e-12	2.8662e-09	16.9669
264483_at	AT1G77230	2.22115	6.82457	11.9595	9.81525e-12	2.8662e-09	16.9557
254391_at	AT4G21590	1.8226	3.59504	11.9475	1.00252e-11	2.88567e-09	16.9348
262786_at	AT1G10740	-2.18958	4.36909	-11.828	1.239e-11	3.51613e-09	16.7265
253609_at	AT4G30190	-1.97663	6.10838	-11.7678	1.37919e-11	3.85964e-09	16.621
252212_at	AT3G50310	-2.42889	4.63374	-11.7427	1.44258e-11	3.98172e-09	16.5767
261500_at	AT1G28400	-2.4763	5.00517	-11.7324	1.46924e-11	4.00051e-09	16.5587
257628_at	AT3G26290	2.11786	4.71294	11.7208	1.50014e-11	4.03019e-09	16.5382
252145_at	AT3G51200	2.15784	2.90906	11.7114	1.52563e-11	4.04473e-09	16.5216
246562_at	AT5G15580	-2.21893	4.31387	-11.6579	1.67907e-11	4.39371e-09	16.4272
251733_at	AT3G56240	-1.86217	5.88348	-11.6313	1.76132e-11	4.54984e-09	16.3801
262416_at	AT1G49390	1.55993	5.2379	11.6013	1.85931e-11	4.74218e-09	16.3268
261466_at	AT1G07690	-2.95305	3.29254	-11.5366	2.08974e-11	5.26328e-09	16.2116
249187_at	AT5G43060	-2.1787	6.07163	-11.5179	2.16158e-11	5.37699e-09	16.1783
267158_at	AT2G37640	-2.85242	6.01147	-11.4471	2.45827e-11	6.04044e-09	16.0515
261032_at	AT1G17430	2.44485	5.11346	11.4397	2.49147e-11	6.04828e-09	16.0382
246986_at	AT5G67280	-1.72118	7.62083	-11.3454	2.95935e-11	7.09855e-09	15.8684
256222_at	AT1G56210	-2.28568	5.71259	-11.3211	3.09427e-11	7.33486e-09	15.8244
251946_at	AT3G53540	1.6426	6.35002	11.2737	3.37565e-11	7.90882e-09	15.7385
246114_at	AT5G20250	-2.03483	8.04288	-11.2282	3.67085e-11	8.42613e-09	15.6558
266732_at	AT2G03240	-1.87638	6.67112	-11.2268	3.68008e-11	8.42613e-09	15.6533
261658_at	AT1G50040	1.93506	5.21166	11.1882	3.95173e-11	8.94644e-09	15.5829
246996_at	AT5G67420	-1.83727	4.89626	-11.18	4.01269e-11	8.98353e-09	15.5678
262826_at	AT1G13080	-1.94518	8.22306	-11.1593	4.16888e-11	9.23064e-09	15.5301
246212_at	AT4G36930	-2.06189	5.91048	-11.1379	4.33774e-11	9.50012e-09	15.4909
264001_at	AT2G22420	-1.96271	7.4627	-11.1051	4.61017e-11	9.97221e-09	15.4307
247768_at	AT5G58900	-2.29511	6.04124	-11.0976	4.67502e-11	9.97221e-09	15.4169
267313_at	AT2G34740	1.74596	4.98173	11.0945	4.70177e-11	9.97221e-09	15.4113
259308_at	AT3G05180	1.94986	6.67694	11.0732	4.89217e-11	1.01101e-08	15.372
263175_at	AT1G05510	2.04006	7.86422	11.0709	4.91312e-11	1.01101e-08	15.3678
265573_at	AT2G28200	-2.11534	4.31256	-11.0704	4.91732e-11	1.01101e-08	15.367
256073_at	AT1G18100	2.11223	6.62363	11.048	5.12738e-11	1.04355e-08	15.3256
256914_at	AT3G23880	-2.38415	4.77407	-11.0119	5.48466e-11	1.1051e-08	15.259
261084_at	AT1G07440	2.17471	5.11267	10.9133	6.59744e-11	1.31616e-08	15.0764
259018_at	AT3G07390	-2.32838	6.15774	-10.8843	6.96764e-11	1.37638e-08	15.0224
250108_at	AT5G15150	-1.79218	3.15672	-10.8513	7.41499e-11	1.45053e-08	14.9608
252914_at	AT4G39130	2.52066	6.03182	10.8294	7.72833e-11	1.49729e-08	14.9199
253908_at	AT4G27260	-2.89216	3.15371	-10.8123	7.98241e-11	1.52563e-08	14.8878
248062_at	AT5G55450	2.32572	4.28032	10.8094	8.02605e-11	1.52563e-08	14.8824
249111_at	AT5G43770	2.41452	5.31223	10.8043	8.1044e-11	1.52613e-08	14.8728
263325_at	AT2G04240	1.64863	8.80808	10.759	8.83039e-11	1.64744e-08	14.7879
265817_at	AT2G18050	2.08097	7.03563	10.7429	9.10503e-11	1.68309e-08	14.7576
250558_at	AT5G07990	2.18592	7.40059	10.7079	9.73074e-11	1.78241e-08	14.6918
251580_at	AT3G58450	1.8035	8.63108	10.6933	1.0006e-10	1.8047e-08	14.6642
251100_at	AT5G01670	1.82109	9.20985	10.692	1.00316e-10	1.8047e-08	14.6617
260230_at	AT1G74500	-2.83297	5.04954	-10.6664	1.05324e-10	1.87804e-08	14.6134
266770_at	AT2G03090	-2.4496	5.45059	-10.6481	1.09063e-10	1.92764e-08	14.5789
245070_at	AT2G23240	1.85574	8.13342	10.6385	1.11086e-10	1.94632e-08	14.5607
261514_at	AT1G71870	-2.28022	3.94262	-10.58	1.24268e-10	2.15851e-08	14.4496
247421_at	AT5G62800	2.08961	4.10807	10.52	1.39466e-10	2.39212e-08	14.3353
248915_at	AT5G45690	1.71748	8.42436	10.5177	1.40091e-10	2.39212e-08	14.3308
250118_at	AT5G16460	1.92536	6.06057	10.4673	1.54405e-10	2.61437e-08	14.2344
261480_at	AT1G14280	2.55929	4.27852	10.443	1.61839e-10	2.71741e-08	14.1878
248676_at	AT5G48850	-2.14466	6.48888	-10.3861	1.80714e-10	3.00926e-08	14.0784
264804_at	AT1G08590	-1.86801	5.75151	-10.3777	1.83666e-10	3.02646e-08	14.0624
262131_at	AT1G02900	-2.45391	3.09631	-10.3747	1.84751e-10	3.02646e-08	14.0565
245987_at	AT5G13180	-2.24214	4.13869	-10.3481	1.94547e-10	3.16123e-08	14.0053
266421_at	AT2G38540	-1.59181	7.92085	-10.3404	1.97518e-10	3.18383e-08	13.9903
245885_at	AT5G09440	-1.47593	3.5832	-10.3252	2.03458e-10	3.25355e-08	13.9609
264551_at	AT1G09460	-2.36469	3.55494	-10.3124	2.0858e-10	3.30395e-08	13.9362
267579_at	AT2G42000	1.96839	6.49873	10.3092	2.09889e-10	3.30395e-08	13.93
255418_at	AT4G03200	1.57537	6.85534	10.2627	2.2987e-10	3.59042e-08	13.8398
252037_at	AT3G51920	1.9955	5.47089	10.2367	2.41882e-10	3.74899e-08	13.7893
267093_at	AT2G38170	1.84036	4.29752	10.2234	2.48285e-10	3.81886e-08	13.7633
265093_at	AT1G03905	1.8583	5.08267	10.1569	2.82922e-10	4.31863e-08	13.6337
247567_at	AT5G61190	2.01537	6.41259	10.1391	2.9306e-10	4.43975e-08	13.5988
246085_at	AT5G20540	2.00349	6.11601	10.1096	3.10623e-10	4.67071e-08	13.541
259431_at	AT1G01620	-1.82573	5.92896	-10.0925	3.21292e-10	4.79535e-08	13.5075
246530_at	AT5G15725	-2.04959	2.74678	-10.0869	3.24867e-10	4.81304e-08	13.4965
248777_at	AT5G47920	-1.47359	2.94669	-10.0655	3.38964e-10	4.98525e-08	13.4543
264900_at	AT1G23080	-2.0518	3.36234	-9.98765	3.95648e-10	5.77675e-08	13.3007
257483_at	AT1G49620	-1.53759	4.92378	-9.9814	4.00599e-10	5.80696e-08	13.2884
264571_at	AT1G05330	-2.68852	4.06394	-9.9517	4.25038e-10	6.1172e-08	13.2296
266640_at	AT2G35585	2.16347	5.38958	9.94463	4.31086e-10	6.16024e-08	13.2155
252010_at	AT3G52740	1.78528	6.1216	9.93547	4.39044e-10	6.22979e-08	13.1973
264894_at	AT1G23040	-2.19416	5.20163	-9.90037	4.70972e-10	6.60656e-08	13.1276
259353_at	AT3G05190	1.56156	9.07779	9.89911	4.72155e-10	6.60656e-08	13.1251
250145_at	AT5G14690	-2.56648	6.25754	-9.89389	4.77119e-10	6.62998e-08	13.1147
267117_at	AT2G32560	-2.22081	5.19858	-9.86501	5.05559e-10	6.97706e-08	13.0572
251658_at	AT3G57020	1.70514	6.452	9.86132	5.09317e-10	6.98111e-08	13.0498
259426_at	AT1G01470	1.76378	7.24699	9.85229	5.18641e-10	7.06088e-08	13.0318
261728_at	AT1G76160	-1.71594	6.68069	-9.84455	5.26761e-10	7.0934e-08	13.0163
263919_at	AT2G36470	1.61076	5.06671	9.84332	5.28071e-10	7.0934e-08	13.0139
251443_at	AT3G59940	1.47484	7.89075	9.82521	5.47649e-10	7.30767e-08	12.9777
250583_at	AT5G07500	1.78101	4.36463	9.80175	5.74135e-10	7.61069e-08	12.9307
253285_at	AT4G34250	-1.59691	4.24612	-9.79622	5.80559e-10	7.64554e-08	12.9197
249055_at	AT5G44460	-2.51375	5.1459	-9.73372	6.58656e-10	8.61771e-08	12.7942
247191_at	AT5G65310	-1.51644	6.77588	-9.72594	6.6911e-10	8.698e-08	12.7786
263881_at	AT2G21820	2.30163	8.8318	9.71002	6.91032e-10	8.92539e-08	12.7465
259314_at	AT3G05260	1.70903	7.83666	9.70295	7.00998e-10	8.99643e-08	12.7323
264301_at	AT1G78780	1.67181	7.74218	9.64099	7.94995e-10	1.01382e-07	12.6071
250634_at	AT5G07480	1.89063	6.59888	9.62417	8.2269e-10	1.04254e-07	12.5731
245161_at	AT2G33070	2.07447	6.16354	9.60095	8.62573e-10	1.08625e-07	12.526
257888_at	AT3G16990	1.39722	6.06873	9.58407	8.92799e-10	1.11733e-07	12.4917
249688_at	AT5G36160	1.75515	7.23185	9.57849	9.03047e-10	1.12318e-07	12.4803
253600_at	AT4G30810	-1.26008	9.05535	-9.55895	9.39835e-10	1.16176e-07	12.4406
254607_at	AT4G18920	2.15272	3.335	9.55168	9.53924e-10	1.17199e-07	12.4258
258599_at	AT3G04520	1.63984	5.20182	9.54624	9.64596e-10	1.17792e-07	12.4147
252058_at	AT3G52470	-1.75562	4.58773	-9.54114	9.74732e-10	1.18313e-07	12.4043
258368_at	AT3G14240	-1.59275	8.07617	-9.50484	1.05002e-09	1.26688e-07	12.3303
261866_at	AT1G50420	1.83522	8.12719	9.49942	1.06177e-09	1.27343e-07	12.3192
247026_at	AT5G67080	-2.07107	3.35782	-9.4705	1.12677e-09	1.34338e-07	12.2601
255825_at	AT2G40475	-1.79147	2.85165	-9.46404	1.14185e-09	1.35336e-07	12.2469
257858_at	AT3G12920	-1.27203	7.66974	-9.40606	1.28677e-09	1.51621e-07	12.1279
252870_at	AT4G39940	-2.13799	3.90785	-9.37761	1.3647e-09	1.59469e-07	12.0694
253608_at	AT4G30290	-1.7119	8.57313	-9.37602	1.3692e-09	1.59469e-07	12.0661
265269_at	AT2G42950	1.8395	5.38389	9.33345	1.49544e-09	1.72753e-07	11.9783
258652_at	AT3G09910	2.05227	5.06136	9.33185	1.50041e-09	1.72753e-07	11.975
247739_at	AT5G59240	-1.37731	6.48974	-9.31107	1.56652e-09	1.7934e-07	11.932
250351_at	AT5G12030	1.43902	7.65109	9.24419	1.80052e-09	2.04604e-07	11.7934
262181_at	AT1G78060	-1.63873	6.5207	-9.24233	1.80751e-09	2.04604e-07	11.7895
247912_at	AT5G57480	1.90705	5.6998	9.21405	1.91743e-09	2.15834e-07	11.7307
257244_at	AT3G24240	-1.97645	5.45789	-9.19866	1.98014e-09	2.21655e-07	11.6987
259302_at	AT3G05120	1.4961	6.84256	9.18341	2.04432e-09	2.27575e-07	11.6669
262310_at	AT1G70840	1.76825	10.2185	9.14782	2.20269e-09	2.43857e-07	11.5926
258736_at	AT3G05900	-1.33787	6.15426	-9.13293	2.27262e-09	2.50224e-07	11.5614
247096_at	AT5G66430	2.57932	2.49061	9.12329	2.3191e-09	2.53954e-07	11.5412
265828_at	AT2G14520	1.52467	6.91097	9.11797	2.34515e-09	2.55419e-07	11.5301
252606_at	AT3G45010	-2.25096	6.14472	-9.10269	2.42178e-09	2.62346e-07	11.4981
254803_at	AT4G13100	-1.86	4.55576	-9.09298	2.47175e-09	2.66328e-07	11.4777
267034_at	AT2G38310	-1.51746	7.59771	-9.06759	2.60759e-09	2.7947e-07	11.4244
255298_at	AT4G04840	1.85028	5.29559	9.06105	2.64384e-09	2.81856e-07	11.4106
251287_at	AT3G61820	-1.47738	6.91035	-9.05655	2.66902e-09	2.83043e-07	11.4012
267389_at	AT2G44460	-2.44379	4.61933	-9.02567	2.8489e-09	3.00536e-07	11.3362
256787_at	AT3G13790	-1.37926	7.44185	-9.02251	2.86804e-09	3.0098e-07	11.3295
264745_at	AT1G62180	-1.60009	7.31477	-9.00683	2.96474e-09	3.09515e-07	11.2965
253373_at	AT4G33150	1.66493	6.10013	9.00071	3.00344e-09	3.11939e-07	11.2835
249361_at	AT5G40540	1.51484	5.29001	8.98741	3.08921e-09	3.19203e-07	11.2555
251493_at	AT3G59300	1.30273	5.7841	8.98048	3.13497e-09	3.22278e-07	11.2408
265068_at	AT1G55550	2.01559	3.5427	8.97419	3.17707e-09	3.22678e-07	11.2275
250620_at	AT5G07190	1.4586	5.25596	8.97308	3.18456e-09	3.22678e-07	11.2252
251374_at	AT3G60390	-1.52162	4.59842	-8.97273	3.1869e-09	3.22678e-07	11.2244
267181_at	AT2G37760	1.21014	7.99572	8.96647	3.22952e-09	3.25358e-07	11.2112
250697_at	AT5G06800	2.04784	4.53215	8.93257	3.47061e-09	3.47907e-07	11.1394
266544_at	AT2G35300	1.31178	11.483	8.89978	3.72155e-09	3.71215e-07	11.0698
264839_at	AT1G03630	-1.20568	4.66153	-8.88654	3.828e-09	3.79952e-07	11.0417
245501_at	AT4G15620	1.38005	7.3128	8.8693	3.97143e-09	3.89087e-07	11.005
247947_at	AT5G57090	-1.68788	4.68781	-8.86922	3.97216e-09	3.89087e-07	11.0048
253480_at	AT4G31840	1.98522	5.49133	8.86853	3.97796e-09	3.89087e-07	11.0034
260884_at	AT1G29240	-1.42534	5.40693	-8.8283	4.33522e-09	4.21983e-07	10.9176
258878_at	AT3G03170	-1.45438	6.78436	-8.78784	4.72782e-09	4.57985e-07	10.8311
258299_at	AT3G23410	1.51321	6.50389	8.76815	4.93196e-09	4.75474e-07	10.789
260662_at	AT1G19540	1.4315	7.69846	8.75625	5.05968e-09	4.85465e-07	10.7635
258764_at	AT3G10720	-1.52771	4.87391	-8.73229	5.32731e-09	5.0872e-07	10.7121
261825_at	AT1G11545	-1.29602	2.8365	-8.71288	5.55467e-09	5.2793e-07	10.6704
246273_at	AT4G36700	2.10037	7.27265	8.70424	5.65917e-09	5.35336e-07	10.6518
247214_at	AT5G64850	1.87554	5.96546	8.68956	5.84124e-09	5.49977e-07	10.6202
252117_at	AT3G51430	1.37614	6.05023	8.67534	6.02337e-09	5.64488e-07	10.5896
252250_at	AT3G49790	-1.72723	3.88108	-8.66429	6.16898e-09	5.75458e-07	10.5657
247440_at	AT5G62680	-2.82762	4.82495	-8.65373	6.31143e-09	5.86032e-07	10.5429
264562_at	AT1G55760	-1.58128	5.29072	-8.62865	6.66362e-09	6.15896e-07	10.4888
262133_at	AT1G78000	-1.36906	4.0832	-8.61451	6.87101e-09	6.32165e-07	10.4582
264187_at	AT1G54860	1.76978	7.67382	8.60847	6.96152e-09	6.36397e-07	10.4451
256938_at	AT3G22500	1.73762	6.14811	8.60724	6.98019e-09	6.36397e-07	10.4425
249422_at	AT5G39760	-1.54368	4.9633	-8.60258	7.05113e-09	6.3997e-07	10.4324
260005_at	AT1G67920	1.52971	6.03606	8.55904	7.75071e-09	7.0031e-07	10.338
253054_at	AT4G37580	-1.70497	3.83556	-8.54049	8.07005e-09	7.25908e-07	10.2977
266331_at	AT2G01570	-1.54576	4.04899	-8.5308	8.24228e-09	7.37458e-07	10.2766
264360_at	AT1G03310	1.28167	6.51388	8.52917	8.27165e-09	7.37458e-07	10.273
251060_at	AT5G01820	-1.97326	4.65281	-8.52655	8.31901e-09	7.38413e-07	10.2673
245029_at	AT2G26580	-2.02141	5.06454	-8.51248	8.57815e-09	7.57707e-07	10.2367
252482_at	AT3G46670	1.36185	7.4505	8.5107	8.61159e-09	7.57707e-07	10.2328
260924_at	AT1G21590	-1.4873	5.34944	-8.50291	8.75935e-09	7.67357e-07	10.2159
262850_at	AT1G14920	-1.29639	8.55707	-8.49727	8.86779e-09	7.73494e-07	10.2036
257066_at	AT3G18280	-1.67985	4.44444	-8.47576	9.2947e-09	8.07236e-07	10.1567
264124_at	AT1G79360	1.41322	4.95829	8.46993	9.4138e-09	8.14072e-07	10.1439
250737_at	AT5G06370	1.21582	7.76234	8.44289	9.9879e-09	8.60026e-07	10.0849
245362_at	AT4G17460	-2.20427	4.22406	-8.39026	1.12109e-08	9.61228e-07	9.96954
265884_at	AT2G42320	1.29221	4.57693	8.38516	1.13372e-08	9.67937e-07	9.95835
262069_at	AT1G80090	2.12321	4.49027	8.3821	1.14138e-08	9.70368e-07	9.95163
262278_at	AT1G68640	-1.7061	3.01543	-8.37589	1.15707e-08	9.7957e-07	9.938
261979_at	AT1G37130	1.21381	6.28603	8.37386	1.16224e-08	9.79836e-07	9.93355
262379_at	AT1G73020	1.79502	6.37813	8.35906	1.20074e-08	1.00807e-06	9.90102
260126_at	AT1G36370	-1.72577	5.01273	-8.35458	1.21264e-08	1.01384e-06	9.89117
247136_at	AT5G66170	-1.298	8.02567	-8.33368	1.26983e-08	1.05727e-06	9.84515
267472_at	AT2G02850	1.24873	9.74021	8.33147	1.27604e-08	1.05806e-06	9.84029
259749_at	AT1G71100	-1.40555	6.6917	-8.32545	1.29309e-08	1.06781e-06	9.82703
261527_at	AT1G14390	1.42441	7.0132	8.32012	1.3084e-08	1.07604e-06	9.81528
262844_at	AT1G14890	-1.90666	4.44771	-8.3119	1.33236e-08	1.09129e-06	9.79716
249497_at	AT5G39220	1.85248	4.55148	8.30567	1.35082e-08	1.10193e-06	9.78342
260415_at	AT1G69790	1.70418	4.26023	8.30261	1.35997e-08	1.10257e-06	9.77668
253807_at	AT4G28280	1.80627	3.60649	8.30013	1.36746e-08	1.10257e-06	9.77119
264505_at	AT1G09380	-1.75224	4.39518	-8.29994	1.36803e-08	1.10257e-06	9.77078
252563_at	AT3G45970	1.51892	6.99816	8.28727	1.40689e-08	1.12938e-06	9.74281
266143_at	AT2G38905	2.46251	6.95192	8.25516	1.51054e-08	1.19969e-06	9.67183
256358_at	AT1G66470	1.21884	6.06583	8.25504	1.51094e-08	1.19969e-06	9.67156
264385_at	AT1G12020	-1.60298	6.06819	-8.25462	1.51234e-08	1.19969e-06	9.67064
258244_at	AT3G27770	1.3401	6.52452	8.24407	1.54816e-08	1.22329e-06	9.64726
255049_at	AT4G09610	1.45197	6.55495	8.20951	1.67158e-08	1.31565e-06	9.57066
262219_at	AT1G74750	-1.70643	4.21642	-8.20316	1.69535e-08	1.32917e-06	9.55656
264056_at	AT2G28510	-1.45535	4.3775	-8.1972	1.71796e-08	1.34167e-06	9.54333
261363_at	AT1G41830	-1.34481	5.19062	-8.19319	1.73335e-08	1.34846e-06	9.53443
261826_at	AT1G11580	-1.71191	6.06899	-8.167	1.83742e-08	1.42393e-06	9.47619
251472_at	AT3G59580	-1.13969	7.08187	-8.16218	1.85725e-08	1.43378e-06	9.46547
249532_at	AT5G38780	1.85262	9.23766	8.14952	1.91042e-08	1.4692e-06	9.43728
260917_at	AT1G02700	1.89441	9.12503	8.14621	1.92457e-08	1.47446e-06	9.4299
246184_at	AT5G20950	-1.22117	10.4949	-8.14199	1.94278e-08	1.48277e-06	9.4205
256892_at	AT3G19000	-1.76478	5.09144	-8.13824	1.95908e-08	1.48956e-06	9.41216
247128_at	AT5G66110	1.40818	6.80209	8.1198	2.04143e-08	1.54635e-06	9.37103
254215_at	AT4G23700	-1.40333	3.20002	-8.10432	2.11332e-08	1.5948e-06	9.33646
248789_at	AT5G47440	-1.44444	6.57066	-8.09994	2.13409e-08	1.60447e-06	9.32669
250732_at	AT5G06480	-1.55509	4.02873	-8.09536	2.15611e-08	1.615e-06	9.31644
261203_at	AT1G12845	1.42509	6.74095	8.02638	2.51667e-08	1.87809e-06	9.16197
251925_at	AT3G54000	-2.02347	3.89351	-8.02204	2.54132e-08	1.88688e-06	9.15223
261109_at	AT1G75450	-1.9926	3.94817	-8.02102	2.54718e-08	1.88688e-06	9.14993
254705_at	AT4G17870	-1.11212	8.17134	-8.0067	2.6305e-08	1.94146e-06	9.11778
245792_at	AT1G32100	1.74736	2.68587	8.00356	2.64913e-08	1.94808e-06	9.11073
262291_at	AT1G70790	1.41578	5.64087	7.99856	2.67909e-08	1.96294e-06	9.09949
257841_at	AT3G25260	1.81897	4.77067	7.9965	2.69159e-08	1.96496e-06	9.09484
263198_at	AT1G53990	1.55285	3.54374	7.98921	2.7361e-08	1.98529e-06	9.07846
248188_at	AT5G54070	1.84522	5.21673	7.98872	2.73914e-08	1.98529e-06	9.07735
251012_at	AT5G02580	-1.30941	7.66847	-7.96077	2.91716e-08	2.10493e-06	9.01444
261055_at	AT1G01300	-2.15245	7.21101	-7.95957	2.92511e-08	2.10493e-06	9.01172
250366_at	AT5G11420	-1.27222	9.90973	-7.92974	3.12886e-08	2.24354e-06	8.94444
254451_at	AT4G21090	-1.27899	7.66175	-7.90895	3.27936e-08	2.34312e-06	8.89751
246199_at	AT4G36530	1.22853	5.90013	7.89004	3.42281e-08	2.43697e-06	8.85473
255782_at	AT1G19850	-1.07419	5.88846	-7.87516	3.54013e-08	2.51162e-06	8.82106
262257_at	AT1G53860	1.7239	3.99989	7.86185	3.64863e-08	2.57952e-06	8.79089
256525_at	AT1G66180	-1.52718	6.95746	-7.85943	3.66868e-08	2.58462e-06	8.78542
248311_at	AT5G52570	1.28332	5.93611	7.8553	3.70327e-08	2.5999e-06	8.77604
263598_at	AT2G01850	1.05161	6.87804	7.85289	3.72359e-08	2.60509e-06	8.77057
257894_at	AT3G17100	-1.53214	4.10886	-7.85082	3.74112e-08	2.6083e-06	8.76588
250074_at	AT5G17310	1.14363	7.60456	7.84027	3.83177e-08	2.66229e-06	8.74196
265059_at	AT1G52080	1.1666	7.10909	7.83471	3.88049e-08	2.68687e-06	8.72933
253606_at	AT4G30530	-1.12509	7.80837	-7.82871	3.93375e-08	2.71337e-06	8.71571
254235_at	AT4G23750	-1.19978	6.97376	-7.82738	3.94569e-08	2.71337e-06	8.71268
259615_at	AT1G47980	1.90864	6.87435	7.82568	3.9609e-08	2.71456e-06	8.70884
260973_at	AT1G53490	1.25387	5.21133	7.82378	3.97807e-08	2.71709e-06	8.70451
247348_at	AT5G63810	-1.22921	8.74499	-7.8215	3.99875e-08	2.72199e-06	8.69933
259325_at	AT3G05320	-1.5728	4.43857	-7.81362	4.07108e-08	2.76189e-06	8.68142
250776_at	AT5G05320	1.65298	7.26396	7.81166	4.08922e-08	2.76489e-06	8.67698
255779_at	AT1G18650	-0.994297	7.24683	-7.80616	4.14076e-08	2.79038e-06	8.66446
247024_at	AT5G66985	-1.29682	8.75617	-7.79926	4.20626e-08	2.82506e-06	8.64878
260957_at	AT1G06080	-1.88111	4.11232	-7.7935	4.26187e-08	2.83147e-06	8.63565
254105_at	AT4G25080	-0.970187	7.30882	-7.79314	4.26535e-08	2.83147e-06	8.63484
247819_at	AT5G58350	1.43422	6.60627	7.79215	4.27498e-08	2.83147e-06	8.63258
258880_at	AT3G06420	2.00515	4.94718	7.792	4.2764e-08	2.83147e-06	8.63225
261523_at	AT1G71860	-1.20051	5.52785	-7.79101	4.28606e-08	2.83147e-06	8.63
264330_at	AT1G04120	1.19804	8.6332	7.78722	4.32327e-08	2.84672e-06	8.62136
260309_at	AT1G70580	1.46252	4.4804	7.77234	4.47234e-08	2.93528e-06	8.58749
252095_at	AT3G51000	1.06157	8.07452	7.76303	4.56837e-08	2.9827e-06	8.56626
245944_at	AT5G19520	-1.78431	5.78933	-7.76247	4.5742e-08	2.9827e-06	8.56498
259017_at	AT3G07310	-1.68163	8.03346	-7.7587	4.61368e-08	2.99875e-06	8.55639
261191_at	AT1G32900	1.5071	6.451	7.74083	4.80587e-08	3.10671e-06	8.51561
254797_at	AT4G13030	1.38985	6.49615	7.74039	4.81063e-08	3.10671e-06	8.51462
249869_at	AT5G23050	1.47287	5.78925	7.73236	4.89974e-08	3.1482e-06	8.49628
250180_at	AT5G14450	-1.03226	11.9123	-7.73179	4.90613e-08	3.1482e-06	8.49498
246432_at	AT5G17490	-1.23513	7.12775	-7.72238	5.01286e-08	3.20276e-06	8.47347
264648_at	AT1G09080	1.45622	3.86941	7.72017	5.03819e-08	3.20276e-06	8.46843
258607_at	AT3G02730	1.09757	7.83858	7.72012	5.03883e-08	3.20276e-06	8.4683
247946_at	AT5G57180	-1.2826	5.51986	-7.70493	5.21697e-08	3.30556e-06	8.43359
260616_at	AT1G53280	1.03837	9.11053	7.69877	5.29107e-08	3.342e-06	8.41949
249375_at	AT5G40730	1.40982	5.49279	7.68075	5.51409e-08	3.47198e-06	8.37823
260274_at	AT1G80460	-1.1558	8.96427	-7.67797	5.54933e-08	3.48328e-06	8.37186
248696_at	AT5G48360	-1.21669	6.77603	-7.67565	5.57896e-08	3.49101e-06	8.36654
247902_at	AT5G57350	-1.76713	4.5452	-7.65704	5.82235e-08	3.62964e-06	8.32387
266588_at	AT2G14890	-1.30074	9.09928	-7.65598	5.83653e-08	3.62964e-06	8.32144
264888_at	AT1G23070	1.47846	7.00666	7.65101	5.90346e-08	3.65996e-06	8.31004
252178_at	AT3G50750	-1.87568	3.44687	-7.64743	5.95216e-08	3.67884e-06	8.30183
267357_at	AT2G40000	-1.69645	7.91779	-7.63217	6.16467e-08	3.79853e-06	8.26677
259350_at	AT3G05140	1.72083	3.82645	7.6225	6.30321e-08	3.86064e-06	8.24456
256931_at	AT3G22490	1.34255	6.51484	7.62246	6.3038e-08	3.86064e-06	8.24447
248419_at	AT5G51550	-1.2055	8.27876	-7.61383	6.43022e-08	3.92613e-06	8.22462
249184_at	AT5G43020	-1.25138	5.42749	-7.60778	6.52034e-08	3.96913e-06	8.21071
262734_at	AT1G28640	1.27795	3.17078	7.60091	6.62429e-08	4.02027e-06	8.1949
253382_at	AT4G33040	-1.58415	5.37981	-7.599	6.65356e-08	4.0259e-06	8.1905
258094_at	AT3G14690	0.853013	8.95196	7.5916	6.76792e-08	4.08284e-06	8.17347
251923_at	AT3G53880	0.998838	5.80839	7.58332	6.89824e-08	4.14903e-06	8.1544
250724_at	AT5G06330	-1.85226	3.5305	-7.56943	7.12271e-08	4.2713e-06	8.1224
260546_at	AT2G43520	1.37	7.19189	7.56202	7.24566e-08	4.33213e-06	8.1053
250719_at	AT5G06250	-1.62219	3.32595	-7.55818	7.31017e-08	4.35777e-06	8.09644
247582_at	AT5G60760	1.48338	7.04601	7.54388	7.5555e-08	4.49073e-06	8.06344
253453_at	AT4G31860	1.13722	7.142	7.53816	7.65616e-08	4.53718e-06	8.05022
248889_at	AT5G46230	1.58534	3.35424	7.52343	7.92129e-08	4.68053e-06	8.01619
256228_at	AT1G56190	1.09687	6.94363	7.50931	8.1843e-08	4.8218e-06	7.98354
246582_at	AT1G31750	1.27077	8.12584	7.50708	8.22674e-08	4.83267e-06	7.97838
262648_at	AT1G14030	-1.0233	5.70503	-7.50181	8.32763e-08	4.87772e-06	7.96619
265987_at	AT2G24240	-1.39363	5.90144	-7.50048	8.35336e-08	4.8786e-06	7.96311
251025_at	AT5G02190	-1.39222	3.38944	-7.4985	8.39182e-08	4.8869e-06	7.95852
255017_at	AT4G10100	0.957495	9.67555	7.49442	8.4715e-08	4.91909e-06	7.94907
264340_at	AT1G70280	-1.06289	7.8207	-7.47389	8.88432e-08	5.14397e-06	7.90152
267321_at	AT2G19320	1.91892	4.82116	7.47065	8.95138e-08	5.15634e-06	7.894
248841_at	AT5G46740	-1.27	5.25511	-7.47039	8.95687e-08	5.15634e-06	7.89339
246909_at	AT5G25770	1.25625	6.62915	7.42398	9.97628e-08	5.72684e-06	7.78565
246498_at	AT5G16230	1.39199	4.29971	7.41571	1.01701e-07	5.82152e-06	7.76642
263377_at	AT2G40220	-1.47489	5.82929	-7.4135	1.02227e-07	5.83505e-06	7.76126
249013_at	AT5G44700	-1.27124	5.50308	-7.40647	1.03912e-07	5.9145e-06	7.74492
258874_at	AT3G03230	1.53159	3.84838	7.39732	1.0615e-07	6.02347e-06	7.72362
249376_at	AT5G40645	-1.54749	6.06481	-7.39621	1.06425e-07	6.02347e-06	7.72104
263355_at	AT2G22100	-1.23748	5.41654	-7.3531	1.17683e-07	6.642e-06	7.62053
247008_at	AT5G67560	-1.41083	4.023	-7.34849	1.18955e-07	6.69505e-06	7.60979
247786_at	AT5G58600	-1.07735	6.07425	-7.34196	1.20784e-07	6.77906e-06	7.59453
253894_at	AT4G27150	1.30054	10.2464	7.32161	1.26668e-07	7.08954e-06	7.54699
260081_at	AT1G78170	-1.36925	6.07475	-7.31551	1.28491e-07	7.17162e-06	7.53272
262575_at	AT1G15210	-1.38921	4.20963	-7.29228	1.35671e-07	7.55146e-06	7.47837
250233_at	AT5G13460	1.36994	6.30659	7.28938	1.36596e-07	7.58203e-06	7.47157
247374_at	AT5G63190	1.10016	9.76706	7.26688	1.43997e-07	7.97086e-06	7.41883
265873_at	AT2G01630	-1.089	6.81182	-7.26406	1.44952e-07	8.00175e-06	7.41223
245906_at	AT5G11070	-1.80373	3.94298	-7.24413	1.51897e-07	8.36223e-06	7.36545
247775_at	AT5G58690	2.26751	3.2571	7.23198	1.56297e-07	8.58099e-06	7.33691
263491_at	AT2G42600	1.1743	8.31238	7.22524	1.58793e-07	8.69434e-06	7.32107
264957_at	AT1G77000	1.45243	5.60314	7.21989	1.60802e-07	8.76633e-06	7.3085
254396_at	AT4G21680	1.50183	4.53481	7.21943	1.60978e-07	8.76633e-06	7.30741
252204_at	AT3G50340	-1.34174	6.10031	-7.20672	1.65866e-07	9.00817e-06	7.27751
257005_at	AT3G14190	1.14635	6.17133	7.20323	1.67234e-07	9.05805e-06	7.26931
250485_at	AT5G09990	1.24901	7.96244	7.19708	1.69671e-07	9.16541e-06	7.25484
265918_at	AT2G15090	-1.97401	3.85531	-7.19179	1.71799e-07	9.25555e-06	7.24239
261708_at	AT1G32740	1.40565	7.39725	7.18963	1.72677e-07	9.27804e-06	7.23729
252740_at	AT3G43270	-1.55252	3.37283	-7.17405	1.79134e-07	9.59435e-06	7.2006
267420_at	AT2G35030	-1.21664	2.4873	-7.17315	1.79516e-07	9.59435e-06	7.19847
258845_at	AT3G03150	1.12396	7.78768	7.17184	1.80073e-07	9.59864e-06	7.19537
264247_at	AT1G60160	-1.05205	6.91283	-7.16562	1.8273e-07	9.71374e-06	7.18073
251665_at	AT3G57040	1.57914	4.47165	7.16454	1.83196e-07	9.71374e-06	7.17819
248213_at	AT5G53660	1.23445	5.23726	7.16004	1.85152e-07	9.79165e-06	7.16757
255642_at	AT4G00820	-1.19585	5.55264	-7.13639	1.95787e-07	1.0327e-05	7.11175
256746_at	AT3G29320	1.11426	7.2945	7.11669	2.05121e-07	1.07911e-05	7.0652
246973_at	AT5G24970	1.07968	8.00001	7.11102	2.07891e-07	1.09083e-05	7.0518
264285_at	AT1G62040	1.17452	6.85649	7.08569	2.20739e-07	1.15524e-05	6.99186
260088_at	AT1G73190	1.23161	9.45317	7.07252	2.27738e-07	1.18878e-05	6.96066
249372_at	AT5G40760	0.893008	8.1504	7.06362	2.32599e-07	1.21102e-05	6.93955
266690_at	AT2G19900	1.55997	6.69946	7.05471	2.37565e-07	1.23169e-05	6.91844
260747_at	AT1G78420	0.942141	9.18291	7.05407	2.37926e-07	1.23169e-05	6.91692
265205_at	AT2G36660	1.69432	4.52961	7.05323	2.38404e-07	1.23169e-05	6.91492
262744_at	AT1G28680	-1.26088	6.19795	-7.03897	2.46614e-07	1.27085e-05	6.88108
264179_at	AT1G02180	-1.02065	5.68321	-7.03227	2.5057e-07	1.28794e-05	6.86517
252123_at	AT3G51240	1.26678	6.57999	7.03011	2.51855e-07	1.29125e-05	6.86006
248763_at	AT5G47550	0.990222	11.9695	7.0164	2.602e-07	1.33065e-05	6.82748
248863_at	AT5G46750	-0.795521	8.94298	-7.01462	2.61305e-07	1.33292e-05	6.82325
252415_at	AT3G47340	1.52427	3.7945	7.0083	2.6526e-07	1.3487e-05	6.80823
248553_at	AT5G50170	1.15403	6.80274	7.00625	2.6656e-07	1.3487e-05	6.80335
257242_at	AT3G24220	-1.68627	3.97428	-7.00557	2.66989e-07	1.3487e-05	6.80174
266756_at	AT2G46950	-1.80473	5.55869	-7.00543	2.67076e-07	1.3487e-05	6.80141
263847_at	AT2G36970	0.95498	8.19737	6.99599	2.73148e-07	1.37591e-05	6.77895
245803_at	AT1G47128	-1.32206	6.92404	-6.98601	2.79719e-07	1.4055e-05	6.75519
262096_at	AT1G56010	1.56915	4.36747	6.9838	2.81194e-07	1.4094e-05	6.74993
253806_at	AT4G28270	1.1392	6.62996	6.97215	2.89108e-07	1.44547e-05	6.7222
247625_at	AT5G60200	-1.41594	2.82025	-6.97001	2.90589e-07	1.44928e-05	6.71709
254971_at	AT4G10380	-1.16591	4.61605	-6.9605	2.97247e-07	1.47882e-05	6.69445
258201_at	AT3G13910	1.37352	5.8972	6.95663	3.00003e-07	1.48886e-05	6.68523
247013_at	AT5G67480	1.06113	9.71198	6.95312	3.02532e-07	1.49772e-05	6.67684
246275_at	AT4G36540	-1.57988	4.70889	-6.93874	3.1309e-07	1.54619e-05	6.64255
255462_at	AT4G02940	-1.83696	3.42732	-6.92998	3.19709e-07	1.57502e-05	6.62165
249246_at	AT5G42290	1.86044	8.62778	6.89919	3.44128e-07	1.69118e-05	6.5481
254759_at	AT4G13180	1.08637	7.5234	6.8747	3.64906e-07	1.78893e-05	6.48951
260207_at	AT1G70730	1.02439	6.96435	6.87077	3.68366e-07	1.8015e-05	6.48008
263537_at	AT2G24790	-0.998194	5.29026	-6.868	3.70812e-07	1.80908e-05	6.47347
260875_at	AT1G21410	1.32385	5.34576	6.8613	3.76817e-07	1.83394e-05	6.45741
260648_at	AT1G08050	1.14458	5.38184	6.85489	3.8265e-07	1.85783e-05	6.44206
249783_at	AT5G24270	1.19615	5.9228	6.85034	3.86848e-07	1.8705e-05	6.43116
257830_at	AT3G26690	1.60829	7.73655	6.85006	3.87115e-07	1.8705e-05	6.43047
250186_at	AT5G14500	1.13201	4.9265	6.84372	3.93046e-07	1.89461e-05	6.41528
258498_at	AT3G02480	0.951279	11.923	6.83698	3.99456e-07	1.92092e-05	6.39911
249937_at	AT5G22470	1.65225	7.70349	6.83312	4.03172e-07	1.93417e-05	6.38986
266278_at	AT2G29300	1.54866	3.99985	6.81249	4.23652e-07	2.02759e-05	6.34035
257853_at	AT3G12960	1.83717	9.13021	6.80982	4.26375e-07	2.03109e-05	6.33395
255905_at	AT1G17810	1.39672	5.85188	6.8098	4.26399e-07	2.03109e-05	6.33389
264787_at	AT2G17840	1.04048	6.95584	6.80038	4.36168e-07	2.07272e-05	6.31126
255876_at	AT2G40480	-1.65043	5.55287	-6.79905	4.37564e-07	2.07447e-05	6.30806
267188_at	AT2G44050	-1.04469	7.48898	-6.77989	4.58207e-07	2.16723e-05	6.262
245094_at	AT2G40840	1.13534	9.00386	6.77592	4.62604e-07	2.18291e-05	6.25246
265705_at	AT2G03410	-1.42575	5.57846	-6.76998	4.69266e-07	2.20917e-05	6.23818
253042_at	AT4G37550	1.32018	6.48438	6.76773	4.7182e-07	2.21602e-05	6.23275
252622_at	AT3G45310	-0.954391	8.69823	-6.76379	4.76313e-07	2.23192e-05	6.22328
250569_at	AT5G08130	-1.17852	5.65168	-6.76072	4.79851e-07	2.24328e-05	6.21589
258369_at	AT3G14310	-1.16502	7.84434	-6.74111	5.03085e-07	2.34645e-05	6.16864
254201_at	AT4G24130	1.54446	5.23004	6.73932	5.05258e-07	2.35114e-05	6.16434
259664_at	AT1G55330	1.5148	4.97802	6.73147	5.1491e-07	2.38306e-05	6.14543
258072_at	AT3G26090	1.05842	6.43011	6.73139	5.15015e-07	2.38306e-05	6.14523
260221_at	AT1G74670	-1.19696	9.83684	-6.73087	5.15666e-07	2.38306e-05	6.14397
258828_at	AT3G07130	-0.922494	6.56411	-6.72447	5.23694e-07	2.41463e-05	6.12853
256452_at	AT1G75240	-1.03754	8.267	-6.71719	5.32968e-07	2.45177e-05	6.11099
252943_at	AT4G39330	-1.21976	6.44529	-6.71526	5.35456e-07	2.45761e-05	6.10634
260555_at	AT2G41780	-1.14474	5.90575	-6.69974	5.55922e-07	2.54574e-05	6.06887
258257_at	AT3G26770	1.10947	7.69327	6.68097	5.81731e-07	2.65789e-05	6.02353
262431_at	AT1G47540	1.44664	10.3518	6.67266	5.93542e-07	2.70572e-05	6.00345
257373_at	AT2G43140	-1.57851	3.65652	-6.65799	6.14997e-07	2.79719e-05	5.96798
259133_at	AT3G05400	-1.23558	2.56528	-6.65472	6.19892e-07	2.81311e-05	5.96006
251983_at	AT3G53210	1.18145	4.85738	6.65146	6.24806e-07	2.82904e-05	5.95217
259911_at	AT1G72680	1.00859	6.6808	6.64623	6.32768e-07	2.85662e-05	5.93952
257722_at	AT3G18490	-0.941361	9.98348	-6.6456	6.33733e-07	2.85662e-05	5.938
262854_at	AT1G20870	1.50578	3.63191	6.63756	6.46209e-07	2.90636e-05	5.91852
251892_at	AT3G54320	1.0662	4.01526	6.63228	6.54524e-07	2.9372e-05	5.90575
262307_at	AT1G71000	1.41776	2.76246	6.62607	6.64459e-07	2.97515e-05	5.8907
253947_at	AT4G26760	-0.90747	7.01547	-6.62479	6.66526e-07	2.97779e-05	5.8876
253811_at	AT4G28190	1.07811	6.8962	6.61874	6.76381e-07	3.01213e-05	5.87294
257994_at	AT3G19920	0.794871	10.4064	6.61824	6.77202e-07	3.01213e-05	5.87173
259065_at	AT3G07520	1.12018	3.27506	6.61725	6.78829e-07	3.01271e-05	5.86933
255104_at	AT4G08685	-1.53225	5.09631	-6.61581	6.81204e-07	3.01661e-05	5.86584
245981_at	AT5G13100	-1.85721	4.93941	-6.60566	6.98201e-07	3.0851e-05	5.84122
258879_at	AT3G03270	-1.3103	3.28971	-6.60459	7.00018e-07	3.08636e-05	5.83863
256617_at	AT3G22240	1.20557	6.33196	6.60259	7.03429e-07	3.09463e-05	5.83377
250604_at	AT5G07830	0.944281	7.93495	6.59626	7.14327e-07	3.13572e-05	5.81841
261456_at	AT1G21050	-1.81072	5.23358	-6.59368	7.18813e-07	3.14409e-05	5.81216
250882_at	AT5G04000	1.40238	9.75332	6.59337	7.19354e-07	3.14409e-05	5.81141
262667_at	AT1G62810	0.998655	6.29817	6.58843	7.28033e-07	3.17514e-05	5.79943
263753_at	AT2G21490	1.27514	9.81937	6.5852	7.33781e-07	3.1933e-05	5.79157
248968_at	AT5G45280	1.81628	3.53577	6.57823	7.46312e-07	3.24083e-05	5.77466
258938_at	AT3G10080	-1.42422	4.68519	-6.57476	7.52638e-07	3.26127e-05	5.76623
260276_at	AT1G80450	-1.51036	3.69157	-6.57351	7.54929e-07	3.26418e-05	5.76319
258159_at	AT3G17840	-1.43871	4.10695	-6.55165	7.96161e-07	3.43508e-05	5.71008
261813_at	AT1G08280	-0.951246	3.32486	-6.53995	8.19172e-07	3.52681e-05	5.68162
247933_at	AT5G56980	-1.13967	5.3109	-6.5386	8.21868e-07	3.53088e-05	5.67834
247600_at	AT5G60890	-0.956942	3.40387	-6.53699	8.25093e-07	3.53719e-05	5.67443
259891_at	AT1G72730	-1.46997	3.61541	-6.53507	8.28967e-07	3.54545e-05	5.66975
263002_at	AT1G54200	-1.13813	3.08622	-6.53429	8.3054e-07	3.54545e-05	5.66786
245904_at	AT5G11110	1.72196	3.02523	6.53013	8.38994e-07	3.57397e-05	5.65774
256835_at	AT3G22890	-0.940165	9.6626	-6.52773	8.43905e-07	3.58731e-05	5.65191
257571_at	AT3G16870	-1.25031	7.6265	-6.52651	8.46425e-07	3.59045e-05	5.64894
247037_at	AT5G67070	-0.989282	8.09278	-6.52466	8.50253e-07	3.59911e-05	5.64443
254515_at	AT4G20270	-1.20028	5.6263	-6.52309	8.53511e-07	3.60532e-05	5.64061
253578_at	AT4G30340	-1.27638	2.35616	-6.52184	8.56107e-07	3.60872e-05	5.63758
267550_at	AT2G32800	1.02914	5.90846	6.51969	8.60609e-07	3.62013e-05	5.63234
249389_at	AT5G40100	1.1799	3.42191	6.5177	8.64808e-07	3.63021e-05	5.62748
267261_at	AT2G23120	1.09862	10.4056	6.51429	8.7203e-07	3.65292e-05	5.61917
248017_at	AT5G56460	-1.06499	2.2068	-6.50444	8.93231e-07	3.73396e-05	5.59518
250909_at	AT5G03700	-1.19336	5.64857	-6.50157	8.995e-07	3.75102e-05	5.5882
251962_at	AT3G53420	1.28704	4.30481	6.50087	9.01035e-07	3.75102e-05	5.58649
245244_at	AT1G44350	-1.29847	3.90278	-6.49384	9.16628e-07	3.80807e-05	5.56936
252911_at	AT4G39510	-1.09608	6.79384	-6.49035	9.24479e-07	3.82683e-05	5.56084
255761_at	AT1G16770	1.92795	5.26959	6.48939	9.26631e-07	3.82683e-05	5.55852
247955_at	AT5G56950	-1.19054	6.39149	-6.4893	9.26841e-07	3.82683e-05	5.55829
258322_at	AT3G22740	1.71858	4.60626	6.48739	9.31175e-07	3.83582e-05	5.55364
247731_at	AT5G59590	-1.26583	5.84655	-6.48666	9.32826e-07	3.83582e-05	5.55187
247397_at	AT5G62940	-1.29801	3.78725	-6.48331	9.40499e-07	3.8595e-05	5.54369
254424_at	AT4G21510	-0.957852	5.98353	-6.47631	9.56719e-07	3.91807e-05	5.52661
247066_at	AT5G66940	-1.23446	3.07275	-6.47525	9.59192e-07	3.92024e-05	5.52403
251512_at	AT3G59190	-1.2559	3.39588	-6.47312	9.64209e-07	3.93276e-05	5.51882
266181_at	AT2G02390	0.904228	9.42776	6.47105	9.69091e-07	3.94469e-05	5.51378
253650_at	AT4G30020	1.20104	5.59002	6.45876	9.98629e-07	4.05673e-05	5.4838
260565_at	AT2G43800	-0.971558	6.31548	-6.45506	1.0077e-06	4.08534e-05	5.47477
265067_at	AT1G03850	-1.1862	6.2851	-6.44784	1.02567e-06	4.14984e-05	5.45712
267286_at	AT2G23640	0.967335	6.60534	6.44445	1.03421e-06	4.176e-05	5.44884
248420_at	AT5G51560	-1.53584	5.4477	-6.43663	1.05417e-06	4.24811e-05	5.42974
248193_at	AT5G54080	1.1542	6.82416	6.43263	1.06454e-06	4.28132e-05	5.41997
259014_at	AT3G07320	-1.74609	3.67221	-6.42647	1.08072e-06	4.33186e-05	5.40491
251370_at	AT3G60450	1.16525	5.55115	6.42621	1.08141e-06	4.33186e-05	5.40428
264751_at	AT1G23020	1.06182	7.29349	6.42425	1.0866e-06	4.34404e-05	5.39949
251395_at	AT2G45470	-1.42646	3.84833	-6.42105	1.09516e-06	4.3696e-05	5.39166
259095_at	AT3G05020	0.88973	6.89269	6.41913	1.10031e-06	4.38146e-05	5.38697
263688_at	AT1G26920	-1.58973	3.07669	-6.41296	1.11708e-06	4.43944e-05	5.37187
254961_at	AT4G11030	2.04863	3.77678	6.40886	1.12837e-06	4.4755e-05	5.36183
249911_at	AT5G22740	-1.11129	3.58263	-6.40578	1.1369e-06	4.50045e-05	5.35432
260744_at	AT1G15010	-1.31049	3.2075	-6.40475	1.13978e-06	4.5024e-05	5.35179
252615_at	AT3G45230	-1.33382	4.61738	-6.40401	1.14186e-06	4.5024e-05	5.34997
253083_at	AT4G36250	-0.86808	5.94011	-6.40203	1.14742e-06	4.51549e-05	5.34512
248487_at	AT5G51070	0.933412	7.0431	6.39655	1.16291e-06	4.56754e-05	5.33173
266761_at	AT2G47130	-1.46385	5.9673	-6.38841	1.18636e-06	4.65057e-05	5.3118
264777_at	AT1G08630	1.16907	2.79817	6.38439	1.19813e-06	4.68759e-05	5.30194
264071_at	AT2G27920	-1.77511	4.45476	-6.38032	1.21015e-06	4.72545e-05	5.29197
257701_at	AT3G12710	-1.28847	2.16434	-6.37351	1.23054e-06	4.79576e-05	5.27529
257050_at	AT3G15260	0.840839	9.0814	6.36126	1.26812e-06	4.92687e-05	5.24526
261305_at	AT1G48470	0.912334	6.77754	6.36091	1.2692e-06	4.92687e-05	5.2444
256464_at	AT1G32560	0.956863	11.6011	6.36017	1.27151e-06	4.92687e-05	5.24259
248565_at	AT5G49710	1.14377	7.28622	6.35701	1.28142e-06	4.95571e-05	5.23484
255726_at	AT1G25530	-1.31606	2.77668	-6.35301	1.29405e-06	4.99499e-05	5.22505
255953_at	AT1G22070	0.968032	7.06598	6.35053	1.30197e-06	5.01595e-05	5.21896
260745_at	AT1G78370	-1.52433	3.98719	-6.3361	1.34896e-06	5.18073e-05	5.18357
245690_at	AT5G04230	-1.69588	3.41729	-6.33582	1.34989e-06	5.18073e-05	5.18288
260387_at	AT1G74100	-1.26117	5.72412	-6.33452	1.35421e-06	5.18744e-05	5.17969
257197_at	AT3G23800	-1.17247	7.17011	-6.33215	1.36215e-06	5.20796e-05	5.17385
251749_at	AT3G55690	-1.27622	3.33152	-6.3301	1.36903e-06	5.22434e-05	5.16882
251013_at	AT5G02540	-1.41361	3.49135	-6.32436	1.38847e-06	5.28852e-05	5.15475
247866_at	AT5G57550	1.0534	6.0558	6.32332	1.39205e-06	5.28867e-05	5.15218
245051_at	AT2G23320	1.12888	6.23126	6.32282	1.39376e-06	5.28867e-05	5.15095
255064_at	AT4G08950	-1.55685	5.28398	-6.32194	1.39679e-06	5.2902e-05	5.14878
244972_at	ATCG00680	-1.67694	3.71442	-6.31668	1.41495e-06	5.34444e-05	5.13589
265740_at	AT2G01150	-1.39742	6.28119	-6.31626	1.41641e-06	5.34444e-05	5.13486
261722_at	AT1G08510	-1.29248	4.80039	-6.31467	1.42199e-06	5.35546e-05	5.13093
266892_at	AT2G26080	-0.833258	8.89988	-6.31257	1.42936e-06	5.37316e-05	5.12577
267013_at	AT2G39180	-1.01087	2.82849	-6.30853	1.44362e-06	5.41665e-05	5.11587
246001_at	AT5G20790	-1.52796	6.60817	-6.30722	1.44831e-06	5.42414e-05	5.11263
263754_at	AT2G21510	1.32202	3.86987	6.30625	1.45174e-06	5.42692e-05	5.11026
253870_at	AT4G27530	1.19206	10.6715	6.30005	1.47408e-06	5.50022e-05	5.09502
256516_at	AT1G66150	-0.926538	7.00886	-6.29818	1.48087e-06	5.51535e-05	5.09043
262329_at	AT1G64090	-1.07742	5.94693	-6.28696	1.52238e-06	5.65948e-05	5.06284
251140_at	AT5G01090	-1.23226	4.0537	-6.28275	1.53826e-06	5.708e-05	5.05248
267075_at	AT2G41070	1.33418	6.99555	6.27185	1.58016e-06	5.85269e-05	5.02566
264662_at	AT1G09960	-1.33951	8.3038	-6.26977	1.58826e-06	5.8719e-05	5.02056
264535_at	AT1G55690	1.02991	3.41019	6.26532	1.6058e-06	5.92588e-05	5.00959
258222_at	AT3G15680	-1.67638	5.08571	-6.26373	1.61211e-06	5.9383e-05	5.00568
259303_at	AT3G05130	0.905579	7.67931	6.2561	1.64272e-06	6.03999e-05	4.98691
251592_at	AT3G57670	-1.26103	4.02568	-6.25341	1.65366e-06	6.06915e-05	4.98028
258962_at	AT3G10570	1.09013	3.90359	6.25266	1.65672e-06	6.06931e-05	4.97844
261266_at	AT1G26770	-1.33821	9.26755	-6.24838	1.67431e-06	6.12263e-05	4.9679
254328_at	AT4G22570	-1.50923	4.43013	-6.24667	1.68139e-06	6.13738e-05	4.96369
259788_at	AT1G29670	1.9335	3.1495	6.24053	1.70706e-06	6.21364e-05	4.94857
251282_at	AT3G61630	-1.30642	2.44745	-6.2402	1.70845e-06	6.21364e-05	4.94775
248713_at	AT5G48180	-1.215	8.84494	-6.2389	1.71394e-06	6.22238e-05	4.94455
257324_at	ATMG01210	-1.49103	2.9052	-6.23496	1.73071e-06	6.27194e-05	4.93484
255590_at	AT4G01610	-1.07663	10.4044	-6.23185	1.74408e-06	6.30904e-05	4.92716
255521_at	AT4G02280	0.961323	7.27921	6.22343	1.78069e-06	6.42996e-05	4.90642
262811_at	AT1G11700	1.32656	4.29241	6.21979	1.7968e-06	6.47652e-05	4.89744
265867_at	AT2G01620	0.880259	8.67142	6.21614	1.81306e-06	6.52347e-05	4.88844
250408_at	AT5G10930	-1.15844	2.31309	-6.21126	1.83508e-06	6.5857e-05	4.8764
263157_at	AT1G54100	0.862939	8.61599	6.21086	1.8369e-06	6.5857e-05	4.87541
244964_at	ATCG00580	-2.05632	2.22775	-6.2081	1.84949e-06	6.61906e-05	4.8686
262047_at	AT1G80160	1.36934	4.90594	6.19597	1.90578e-06	6.80844e-05	4.83867
259500_at	AT1G15740	1.18692	5.81325	6.18981	1.93504e-06	6.90071e-05	4.82347
258024_at	AT3G19360	-1.14232	6.95308	-6.18596	1.95357e-06	6.9545e-05	4.81396
245937_at	AT5G19750	-1.22946	5.45269	-6.17719	1.99645e-06	7.09462e-05	4.7923
247362_at	AT5G63140	-1.35727	5.50084	-6.17367	2.01389e-06	7.14398e-05	4.78362
266611_at	AT2G14960	-1.07435	3.65752	-6.16989	2.03283e-06	7.19852e-05	4.77428
246983_at	AT5G67200	-1.05584	5.28997	-6.16388	2.06333e-06	7.29368e-05	4.75942
247172_at	AT5G65550	1.34573	5.74915	6.1627	2.06938e-06	7.30227e-05	4.7565
260392_at	AT1G74030	0.968179	7.21638	6.15928	2.08697e-06	7.35145e-05	4.74806
255601_at	AT4G01030	1.17509	6.31192	6.15701	2.09875e-06	7.37968e-05	4.74244
264463_at	AT1G10150	-1.09247	4.94174	-6.15632	2.10231e-06	7.37968e-05	4.74075
246017_at	AT5G10730	0.911147	6.74566	6.154	2.11443e-06	7.40934e-05	4.73501
261177_at	AT1G04770	-1.05452	8.46859	-6.15164	2.12687e-06	7.43998e-05	4.72916
254350_at	AT4G22280	1.24028	6.06084	6.15053	2.13271e-06	7.44747e-05	4.72643
248919_at	AT5G45920	-0.99619	6.44666	-6.14827	2.14468e-06	7.47632e-05	4.72084
255436_at	AT4G03150	0.858486	5.86579	6.14318	2.1719e-06	7.55488e-05	4.70826
247036_at	AT5G67130	-0.884935	7.05102	-6.14266	2.17471e-06	7.55488e-05	4.70697
258092_at	AT3G14595	1.15911	8.34573	6.133	2.22743e-06	7.72469e-05	4.68307
265188_at	AT1G23800	1.5702	3.19039	6.12452	2.2748e-06	7.86027e-05	4.66208
261804_at	AT1G30530	-0.913695	8.28886	-6.12305	2.28306e-06	7.86027e-05	4.65846
253922_at	AT4G26850	0.780688	8.38164	6.1228	2.28449e-06	7.86027e-05	4.65784
251221_at	AT3G62550	1.48794	3.55617	6.12266	2.28527e-06	7.86027e-05	4.6575
246891_at	AT5G25490	-1.14926	4.13584	-6.12253	2.28603e-06	7.86027e-05	4.65717
265714_at	AT2G03520	1.09931	6.07079	6.11655	2.32018e-06	7.96411e-05	4.64237
249894_at	AT5G22580	-1.31012	3.88338	-6.10427	2.39199e-06	8.19665e-05	4.61197
261975_at	AT1G64640	-1.06658	4.91034	-6.09679	2.43685e-06	8.33618e-05	4.59343
266009_at	AT2G37420	1.2203	3.7316	6.08921	2.4832e-06	8.46602e-05	4.57464
247352_at	AT5G63650	-0.986239	3.46744	-6.08921	2.48321e-06	8.46602e-05	4.57464
252711_at	AT3G43720	-1.57046	7.32507	-6.08772	2.49242e-06	8.48308e-05	4.57094
252939_at	AT4G39230	-0.834439	5.31694	-6.08593	2.50351e-06	8.50646e-05	4.56651
252487_at	AT3G46660	0.833046	8.40758	6.08459	2.51188e-06	8.52052e-05	4.56318
265680_at	AT2G32150	1.42977	3.37535	6.08307	2.52138e-06	8.53836e-05	4.55942
250166_at	AT5G15300	-1.33871	3.04795	-6.0804	2.53813e-06	8.58067e-05	4.55281
245233_at	AT4G25580	1.38867	5.1062	6.07058	2.60084e-06	8.77796e-05	4.52847
257694_at	AT3G12860	-0.709972	8.37669	-6.06347	2.64725e-06	8.91964e-05	4.51083
255888_at	AT1G20300	-0.938874	6.07627	-6.06099	2.66365e-06	8.95991e-05	4.50467
254294_at	AT4G23070	1.8747	3.66717	6.0546	2.70634e-06	9.08836e-05	4.48881
248911_at	AT5G45830	1.94255	4.55404	6.05252	2.72033e-06	9.12013e-05	4.48367
254419_at	AT4G21490	-1.17985	4.01953	-6.05083	2.73185e-06	9.14351e-05	4.47946
247949_at	AT5G57220	-1.45198	4.05996	-6.04637	2.76231e-06	9.23016e-05	4.4684
252103_at	AT3G51410	-1.36279	4.81297	-6.04419	2.77734e-06	9.265e-05	4.46299
265278_at	AT2G28330	-1.34852	5.01566	-6.04198	2.79267e-06	9.30073e-05	4.4575
259502_at	AT1G15670	-1.08983	4.51192	-6.04072	2.80146e-06	9.31464e-05	4.45436
257460_at	AT1G75580	-1.52824	2.81277	-6.04002	2.80629e-06	9.31532e-05	4.45264
266835_at	AT2G29990	0.993875	4.54856	6.03846	2.81723e-06	9.32189e-05	4.44876
254098_at	AT4G25100	-0.907913	7.74731	-6.03818	2.81921e-06	9.32189e-05	4.44806
260716_at	AT1G48130	1.16422	11.397	6.03776	2.82215e-06	9.32189e-05	4.44702
267036_at	AT2G38465	1.26754	8.89276	6.03298	2.85593e-06	9.41803e-05	4.43516
246528_at	AT5G15640	-0.907218	4.2827	-6.03072	2.87204e-06	9.45566e-05	4.42955
247272_at	AT5G64300	-1.08639	5.84361	-6.02429	2.91841e-06	9.59268e-05	4.41357
262694_at	AT1G62790	0.880224	6.18968	6.01951	2.95337e-06	9.68452e-05	4.4017
244969_at	ATCG00650	-2.11889	4.6649	-6.01874	2.95906e-06	9.68452e-05	4.39978
258468_at	AT3G06070	-1.33395	2.32069	-6.01851	2.96078e-06	9.68452e-05	4.3992
263786_at	AT2G46370	-1.17431	5.17052	-6.0119	3.00989e-06	9.82923e-05	4.3828
245136_at	AT2G45210	1.36573	4.49489	6.01057	3.01993e-06	9.84606e-05	4.37948
265868_at	AT2G01650	1.03513	6.99267	6.00479	3.06372e-06	9.97267e-05	4.36512
253372_at	AT4G33220	-1.39636	5.86518	-5.99985	3.10169e-06	0.0001008	4.35284
253283_at	AT4G34090	1.11175	5.35762	5.99553	3.13533e-06	0.000101729	4.34208
253047_at	AT4G37295	-1.50973	3.25113	-5.9879	3.19552e-06	0.000103475	4.32312
248969_at	AT5G45310	1.60099	5.49122	5.98741	3.19942e-06	0.000103475	4.32191
253494_at	AT4G31830	1.63922	9.45191	5.98566	3.21339e-06	0.000103622	4.31756
247056_at	AT5G66750	-1.51319	4.67382	-5.98556	3.21424e-06	0.000103622	4.3173
263226_at	AT1G30690	-1.25873	4.68914	-5.98341	3.2315e-06	0.000104012	4.31196
253754_at	AT4G29020	-1.56266	6.14572	-5.98142	3.24762e-06	0.000104364	4.307
259169_at	AT3G03520	1.26931	3.49909	5.97411	3.30736e-06	0.000106115	4.28882
260639_at	AT1G53180	-1.60607	3.98258	-5.96179	3.41069e-06	0.000109142	4.25815
252019_at	AT3G53040	1.22258	9.57339	5.96157	3.41255e-06	0.000109142	4.25761
252353_at	AT3G48200	1.12873	6.53527	5.95879	3.43633e-06	0.000109728	4.25069
263829_at	AT2G40435	1.69595	3.5059	5.94996	3.51297e-06	0.000111998	4.2287
261315_at	AT1G53170	-1.14041	2.72616	-5.94837	3.52699e-06	0.000112267	4.22473
260857_at	AT1G21880	-0.878679	6.82266	-5.93512	3.64571e-06	0.000115863	4.19172
262290_at	AT1G70985	1.30035	3.76072	5.93112	3.68235e-06	0.000116844	4.18175
253542_at	AT4G31670	0.775304	9.12821	5.92134	3.77343e-06	0.000119545	4.1574
255942_at	AT1G22360	-1.04593	6.81689	-5.92027	3.78358e-06	0.000119679	4.15472
264246_at	AT1G60140	1.02858	6.66127	5.9125	3.85788e-06	0.000121791	4.13534
258394_at	AT3G15530	-0.982396	5.42922	-5.91202	3.86245e-06	0.000121791	4.13416
264244_at	AT1G60440	0.878511	6.79615	5.89858	3.99461e-06	0.000125762	4.10062
261430_at	AT1G18830	1.64924	2.39307	5.89572	4.02326e-06	0.000126466	4.0935
261607_at	AT1G49660	1.48661	4.44786	5.894	4.04059e-06	0.000126813	4.08922
261502_at	AT1G14440	-1.56044	3.69468	-5.89112	4.0699e-06	0.000127534	4.08201
247650_at	AT5G59960	0.936847	4.18299	5.88619	4.12039e-06	0.000128916	4.06972
246088_at	AT5G20600	-0.968543	8.60503	-5.88309	4.15253e-06	0.000129555	4.06198
260350_at	AT1G69410	0.774716	9.48264	5.88298	4.15367e-06	0.000129555	4.06171
245462_at	AT4G17020	-1.25928	3.14166	-5.87497	4.23785e-06	0.000131976	4.04171
250798_at	AT5G05340	-1.47483	4.34002	-5.86635	4.33042e-06	0.000134651	4.02018
266540_at	AT2G35310	1.25611	4.74233	5.85604	4.44377e-06	0.000137767	3.99443
246990_at	AT5G67360	-0.968013	10.2368	-5.85563	4.44832e-06	0.000137767	3.99341
251071_at	AT5G01950	1.18137	6.79835	5.85538	4.45116e-06	0.000137767	3.99277
260948_at	AT1G06100	-1.53611	2.58697	-5.84855	4.528e-06	0.000139931	3.97572
251346_at	AT3G60980	-1.30446	4.39596	-5.84643	4.55209e-06	0.000140346	3.97043
251853_at	AT3G54790	-0.964921	5.32812	-5.84615	4.55536e-06	0.000140346	3.96971
246309_at	AT3G51790	-1.02755	6.71715	-5.84225	4.60015e-06	0.000141398	3.95996
260362_at	AT1G70530	0.836789	6.40122	5.84157	4.60794e-06	0.000141398	3.95828
262456_at	AT1G11260	-0.973544	6.48706	-5.84134	4.61056e-06	0.000141398	3.95771
264916_at	AT1G60810	0.876278	5.48899	5.84015	4.62444e-06	0.000141608	3.95472
261086_at	AT1G17460	-0.831675	6.01626	-5.83826	4.64641e-06	0.000142065	3.94999
260220_at	AT1G74650	1.84786	3.03851	5.82922	4.75297e-06	0.000145102	3.9274
249267_at	AT5G41600	-1.22822	7.5566	-5.82785	4.76938e-06	0.000145383	3.92397
265949_at	AT2G18540	1.23389	6.22351	5.82417	4.81353e-06	0.000146507	3.91479
263785_at	AT2G46390	0.845503	8.7731	5.81453	4.93146e-06	0.000149654	3.89067
255568_at	AT4G01250	-1.08626	5.3806	-5.81451	4.93177e-06	0.000149654	3.89061
256681_at	AT3G52340	1.28003	4.59023	5.81242	4.95762e-06	0.000150212	3.8854
261755_at	AT1G08170	1.31946	4.88591	5.81009	4.98681e-06	0.00015087	3.87955
262250_at	AT1G48280	0.683102	7.00393	5.8085	5.00671e-06	0.000151245	3.87558
264315_at	AT1G70370	0.960449	4.87139	5.79785	5.1424e-06	0.000155111	3.84894
261871_at	AT1G11440	1.1226	2.9977	5.79639	5.16128e-06	0.000155448	3.84529
265646_at	AT2G27360	1.08965	3.45663	5.79232	5.21435e-06	0.000156812	3.8351
258033_at	AT3G21250	1.08092	5.16608	5.79069	5.23579e-06	0.000157222	3.83101
254200_at	AT4G24110	0.915533	10.3858	5.78667	5.2889e-06	0.000158555	3.82096
256528_at	AT1G66140	-1.78341	4.28368	-5.78615	5.29592e-06	0.000158555	3.81964
260305_at	AT1G70490	0.720276	7.44807	5.78348	5.33149e-06	0.000159383	3.81297
265443_at	AT2G20750	-1.59195	3.60901	-5.77835	5.40071e-06	0.000161069	3.80012
262527_at	AT1G17010	1.08229	5.77956	5.77768	5.40976e-06	0.000161069	3.79845
262411_at	AT1G34640	0.808727	7.53394	5.77753	5.41186e-06	0.000161069	3.79806
246486_at	AT5G15910	0.725608	7.17092	5.77132	5.49701e-06	0.000163362	3.78252
260014_at	AT1G68010	0.966652	6.382	5.76993	5.5163e-06	0.000163625	3.77903
257967_at	AT3G19910	0.885445	9.02193	5.76951	5.5221e-06	0.000163625	3.77798
248210_at	AT5G54000	1.50444	2.44586	5.74983	5.80238e-06	0.000171677	3.72867
252348_at	AT3G48140	-0.923408	10.7653	-5.74255	5.90961e-06	0.000174594	3.71043
256720_at	AT2G34140	-1.679	3.57561	-5.74143	5.92628e-06	0.00017483	3.70762
266644_at	AT2G29660	-1.10649	5.53221	-5.7398	5.95067e-06	0.000175195	3.70353
258437_at	AT3G16560	-1.00384	6.79018	-5.73944	5.95605e-06	0.000175195	3.70263
253053_at	AT4G37470	1.01706	6.24989	5.73799	5.97791e-06	0.000175581	3.69898
265510_at	AT2G05630	0.911188	8.00933	5.72151	6.23121e-06	0.000182755	3.65766
266215_at	AT2G06850	0.897163	7.16421	5.71943	6.26383e-06	0.000183445	3.65246
259474_at	AT1G19130	1.00283	6.1529	5.71582	6.32112e-06	0.00018472	3.64339
257732_at	AT3G18480	0.76003	6.94361	5.71553	6.3257e-06	0.00018472	3.64267
249986_at	AT5G18460	-0.932385	5.43771	-5.71078	6.40196e-06	0.000186178	3.63073
245339_at	AT4G16120	-0.899445	6.00154	-5.71075	6.40232e-06	0.000186178	3.63068
259057_at	AT3G03310	0.945699	7.2397	5.71025	6.4104e-06	0.000186178	3.62942
260431_at	AT1G68190	1.22211	3.09297	5.70977	6.41825e-06	0.000186178	3.62821
254670_at	AT4G18390	-0.878421	4.96878	-5.70955	6.42183e-06	0.000186178	3.62765
256821_at	AT3G22180	-1.00855	3.54991	-5.70666	6.46862e-06	0.000187265	3.62042
262580_at	AT1G15330	1.47981	6.43448	5.70446	6.50472e-06	0.00018804	3.61488
260219_at	AT1G74630	-1.04512	4.084	-5.7033	6.52367e-06	0.000188317	3.61198
246155_at	AT5G20030	0.978742	4.06719	5.70215	6.54266e-06	0.000188424	3.60909
245816_at	AT1G26210	1.12629	4.94127	5.70194	6.54606e-06	0.000188424	3.60857
255403_at	AT4G03400	-1.05966	4.55033	-5.70088	6.56362e-06	0.00018866	3.6059
263962_at	AT2G36350	0.823367	8.25912	5.69973	6.5827e-06	0.000188938	3.60301
254045_at	AT4G25880	-0.961227	5.89515	-5.69746	6.62044e-06	0.000189751	3.59732
262281_at	AT1G68570	1.11632	5.66544	5.69542	6.65456e-06	0.000190458	3.5922
245017_at	ATCG00510	-1.95176	5.75215	-5.69463	6.66788e-06	0.000190569	3.59021
250491_at	AT5G09780	1.18404	3.36082	5.69214	6.70976e-06	0.000191494	3.58398
249803_at	AT5G23780	-0.955714	5.20612	-5.69003	6.74562e-06	0.000192245	3.57867
251072_at	AT5G01740	1.05086	2.05568	5.68947	6.75522e-06	0.000192247	3.57725
256800_at	AT3G20900	-0.99627	7.01982	-5.68776	6.78426e-06	0.000192801	3.57298
249827_at	AT5G23330	0.907761	7.62828	5.68689	6.7992e-06	0.000192954	3.57079
255550_at	AT4G01970	1.49899	2.23033	5.68177	6.88765e-06	0.000195042	3.55792
248381_at	AT5G51830	1.15011	5.75139	5.68151	6.89213e-06	0.000195042	3.55728
266169_at	AT2G38900	1.42391	4.37611	5.68091	6.90251e-06	0.000195061	3.55578
248839_at	AT5G46690	1.11239	4.31852	5.68027	6.9137e-06	0.000195104	3.55417
256240_at	AT3G12600	-0.951945	9.05552	-5.67741	6.96382e-06	0.000196243	3.54697
263231_at	AT1G05680	-0.792407	7.00243	-5.6731	7.03996e-06	0.000198112	3.53615
249945_at	AT5G22440	-0.77054	9.52874	-5.67204	7.05874e-06	0.000198363	3.5335
261412_at	AT1G07890	-1.04032	6.79798	-5.6707	7.08259e-06	0.000198644	3.53014
250476_at	AT5G10140	1.3061	3.91779	5.67038	7.08846e-06	0.000198644	3.52931
264532_at	AT1G55740	-0.891765	6.43487	-5.66686	7.15168e-06	0.000200138	3.52047
254349_at	AT4G22250	-0.888698	5.20491	-5.66515	7.18259e-06	0.000200724	3.51618
260341_at	AT1G69170	1.0197	5.53842	5.66102	7.25774e-06	0.000202543	3.50582
260303_at	AT1G70520	0.928529	7.08709	5.65695	7.33282e-06	0.000204355	3.49557
258682_at	AT3G08720	0.731902	7.83142	5.6428	7.59947e-06	0.000211494	3.46002
249644_at	AT5G37010	1.07068	5.94656	5.64006	7.65224e-06	0.000212669	3.45313
245989_s_at	AT5G20620	0.820508	5.84738	5.63932	7.66646e-06	0.000212771	3.45128
266927_at	AT2G45960	-0.84395	8.42922	-5.63486	7.75343e-06	0.000214823	3.44005
253958_at	AT4G26400	0.779681	8.33734	5.63443	7.76172e-06	0.000214823	3.43899
255470_at	AT4G03040	1.52055	5.11042	5.63046	7.84e-06	0.000216692	3.429
253904_at	AT4G27140	0.884747	9.60228	5.62676	7.91355e-06	0.000218425	3.41971
262774_at	AT1G13230	-1.00168	3.3913	-5.62272	7.99492e-06	0.000220261	3.40953
247953_at	AT5G57260	0.859604	7.75786	5.62237	8.00195e-06	0.000220261	3.40865
256814_at	AT3G21370	1.1604	5.41368	5.61931	8.06413e-06	0.00022167	3.40095
258922_at	AT3G10610	-0.872549	9.42026	-5.61099	8.23547e-06	0.000226072	3.38002
248385_at	AT5G51910	-1.41389	3.78372	-5.60708	8.31714e-06	0.000228003	3.3702
263136_at	AT1G78580	1.01732	6.89372	5.60185	8.42787e-06	0.00023057	3.35704
259966_at	AT1G76500	-0.862657	6.56533	-5.60106	8.4448e-06	0.00023057	3.35504
257429_at	AT2G27940	1.23798	3.03301	5.60104	8.4451e-06	0.00023057	3.35501
253939_at	AT4G26930	1.32731	4.11473	5.59062	8.67081e-06	0.000236412	3.32876
260410_at	AT1G69870	0.988928	7.07317	5.58633	8.76523e-06	0.000238663	3.31798
247957_at	AT5G57050	-1.09244	3.49417	-5.58423	8.81195e-06	0.000239611	3.3127
247218_at	AT5G65010	0.967759	4.87609	5.58172	8.86819e-06	0.000240815	3.30637
259857_at	AT1G68430	-0.976073	4.10659	-5.58013	8.90397e-06	0.000241462	3.30236
256725_at	AT2G34070	0.793779	7.13517	5.57516	9.01668e-06	0.000244013	3.28984
255459_at	AT4G02890	1.23271	9.0488	5.57491	9.02226e-06	0.000244013	3.28923
253234_at	AT4G34265	-0.833688	7.45347	-5.57338	9.05726e-06	0.000244631	3.28537
250161_at	AT5G15240	1.1619	4.81378	5.57187	9.09204e-06	0.000245242	3.28156
253253_at	AT4G34750	-1.31893	4.73878	-5.57046	9.12439e-06	0.000245532	3.27803
252137_at	AT3G50980	0.9599	10.4994	5.57034	9.12718e-06	0.000245532	3.27772
249548_at	AT5G38170	1.29765	5.32337	5.5696	9.14432e-06	0.000245665	3.27586
264990_at	AT1G27210	-0.91651	6.77791	-5.56721	9.19994e-06	0.00024683	3.26982
267156_at	AT2G37610	-1.68958	3.05473	-5.56484	9.25523e-06	0.000247984	3.26386
249969_at	AT5G19090	-0.999887	4.54212	-5.56318	9.29417e-06	0.000248696	3.25968
263866_at	AT2G36950	0.777361	7.30947	5.55265	9.54525e-06	0.000255076	3.23316
256099_at	AT1G13710	-1.35634	3.32401	-5.54977	9.61515e-06	0.000256159	3.2259
259163_at	AT3G01490	1.25981	5.4501	5.5496	9.61927e-06	0.000256159	3.22548
248100_at	AT5G55180	-1.10856	3.95745	-5.54941	9.62391e-06	0.000256159	3.225
251476_at	AT3G59670	-0.906492	5.29877	-5.54641	9.69745e-06	0.000257776	3.21743
258087_at	AT3G26060	-1.0913	7.77402	-5.53881	9.88584e-06	0.00026214	3.19829
252255_at	AT3G49220	-1.51625	3.22806	-5.53874	9.88767e-06	0.00026214	3.1981
260268_at	AT1G68490	-1.66074	4.87053	-5.53671	9.93855e-06	0.000263143	3.193
254848_at	AT4G11960	1.07518	4.70236	5.5345	9.99427e-06	0.000264271	3.18743
250175_at	AT5G14390	1.00723	6.52905	5.52959	1.01195e-05	0.000267232	3.17504
261043_at	AT1G01220	0.969195	5.65698	5.52537	1.02284e-05	0.000269754	3.1644
256252_at	AT3G11340	0.924151	7.49835	5.52023	1.03624e-05	0.000272675	3.15145
261751_at	AT1G76080	1.21794	4.63443	5.52009	1.03662e-05	0.000272675	3.15109
259705_at	AT1G77450	0.990625	8.37289	5.51774	1.0428e-05	0.000273942	3.14518
266802_at	AT2G22900	-1.30802	5.07019	-5.51342	1.05428e-05	0.000276597	3.13429
259076_at	AT3G02140	-1.41166	6.94286	-5.50931	1.06533e-05	0.000279132	3.12392
264339_at	AT1G70290	-1.49144	5.02673	-5.5085	1.06753e-05	0.000279346	3.12186
245626_at	AT1G56700	-0.840293	7.52903	-5.50456	1.07824e-05	0.000281782	3.11194
245558_at	AT4G15430	0.947107	3.31686	5.50091	1.08826e-05	0.000283721	3.10274
259657_at	AT1G55180	1.09775	3.93106	5.50084	1.08847e-05	0.000283721	3.10254
266767_at	AT2G46910	1.02956	4.87462	5.49643	1.10072e-05	0.000286542	3.09142
248765_at	AT5G47650	0.897382	5.8208	5.49075	1.11669e-05	0.000290176	3.07709
263636_at	AT2G11910	-0.967628	8.31464	-5.49044	1.11756e-05	0.000290176	3.07632
256237_at	AT3G12610	-1.0102	5.55007	-5.48732	1.12644e-05	0.000292106	3.06845
247025_at	AT5G67030	1.04207	7.12859	5.48164	1.14281e-05	0.000295945	3.0541
256115_at	AT1G16880	-1.11652	5.29561	-5.48116	1.14418e-05	0.000295945	3.0529
253430_at	AT4G32430	-1.55109	4.09539	-5.47922	1.14983e-05	0.000297026	3.048
253610_at	AT4G30200	-0.810324	7.94252	-5.47835	1.15236e-05	0.000297222	3.04582
245292_at	AT4G15093	1.09514	4.81944	5.47795	1.15354e-05	0.000297222	3.0448
261042_at	AT1G01200	-1.16913	3.86538	-5.47691	1.1566e-05	0.000297629	3.04217
253598_at	AT4G30800	-0.959238	8.33402	-5.47349	1.16669e-05	0.000299649	3.03354
248084_at	AT5G55470	0.960059	5.73405	5.47324	1.16743e-05	0.000299649	3.03291
258123_at	AT3G18040	-0.814969	5.66955	-5.46689	1.18639e-05	0.000304129	3.01688
261419_at	AT1G07840	-0.794616	8.05843	-5.45307	1.22874e-05	0.000314434	2.98201
253043_at	AT4G37540	-0.907585	5.41554	-5.45277	1.22971e-05	0.000314434	2.98123
260568_at	AT2G43570	1.12937	3.42844	5.45068	1.23625e-05	0.000315706	2.97595
267381_at	AT2G26190	1.22421	4.91866	5.44985	1.23884e-05	0.000315966	2.97387
249515_at	AT5G38530	0.776118	9.05392	5.44715	1.24736e-05	0.000317737	2.96706
249923_at	AT5G19120	-1.06533	6.7612	-5.43978	1.27093e-05	0.000323334	2.94844
261065_at	AT1G07500	1.44288	6.14651	5.435	1.28647e-05	0.000326873	2.93637
256513_at	AT1G31480	1.23169	5.91414	5.42457	1.32101e-05	0.000335227	2.91003
259580_at	AT1G28030	1.09998	2.14915	5.42376	1.32375e-05	0.0003355	2.90797
254343_at	AT4G21990	-1.09497	5.86905	-5.42023	1.33568e-05	0.000338097	2.89905
260722_at	AT1G48040	-1.27224	3.59072	-5.41628	1.34918e-05	0.000341086	2.88906
266166_at	AT2G28080	-0.944703	5.91695	-5.41315	1.35996e-05	0.00034338	2.88115
255038_at	AT4G09510	0.729924	4.71616	5.41151	1.36562e-05	0.00034438	2.87701
253516_at	AT4G31360	-1.09095	3.70969	-5.40847	1.37623e-05	0.000346622	2.86932
245984_at	AT5G13090	-0.93244	8.36691	-5.4059	1.38525e-05	0.000348456	2.86283
264974_at	AT1G27050	-0.834567	7.6812	-5.40374	1.39289e-05	0.000349436	2.85737
266566_at	AT2G24040	0.739446	7.40073	5.40353	1.39361e-05	0.000349436	2.85685
262828_at	AT1G14950	1.00506	9.43905	5.40332	1.39434e-05	0.000349436	2.85633
267453_at	AT2G33880	-0.81144	6.47832	-5.39867	1.41095e-05	0.000353157	2.84456
260841_at	AT1G29195	-1.17623	5.35433	-5.397	1.41693e-05	0.000354216	2.84035
249709_at	AT5G35670	-1.17362	4.66578	-5.39237	1.43372e-05	0.000357968	2.82865
263520_at	AT2G42640	1.20152	5.38385	5.39127	1.43774e-05	0.000358528	2.82587
256106_at	AT1G16870	-0.766965	7.37615	-5.38542	1.45932e-05	0.000363458	2.81106
245200_at	AT1G67850	0.948045	5.24418	5.38299	1.46835e-05	0.000365257	2.80493
263448_at	AT2G31660	-0.754925	5.0358	-5.3823	1.47093e-05	0.000365447	2.80319
257783_at	AT3G26950	0.843682	7.67213	5.37972	1.48063e-05	0.000367405	2.79665
256624_at	AT3G19990	0.797032	5.57642	5.37817	1.48649e-05	0.000368086	2.79273
256278_at	AT3G12130	-0.912025	4.83834	-5.37802	1.48703e-05	0.000368086	2.79237
259042_at	AT3G03450	-0.962129	7.48127	-5.37575	1.49565e-05	0.000369766	2.78662
258546_at	AT3G07060	-1.07109	4.79778	-5.37447	1.50055e-05	0.000370521	2.78338
255327_at	AT4G04320	1.12516	6.01294	5.37202	1.50992e-05	0.00037238	2.77719
248590_at	AT5G49660	-1.17103	3.17748	-5.37068	1.5151e-05	0.000373201	2.77379
256943_at	AT3G18910	-0.829647	5.54763	-5.36527	1.53609e-05	0.000377909	2.76011
248722_at	AT5G47810	0.935661	6.59235	5.35877	1.56171e-05	0.000383743	2.74368
265389_at	AT2G20690	-1.1466	7.51741	-5.35415	1.58021e-05	0.000387816	2.73198
252213_at	AT3G50210	1.14328	6.15782	5.35266	1.58622e-05	0.000388647	2.72821
263127_at	AT1G78610	-0.773877	4.18374	-5.35214	1.58829e-05	0.000388647	2.72691
251731_at	AT3G56350	1.09958	9.66064	5.35188	1.58938e-05	0.000388647	2.72623
254533_at	AT4G19670	0.840358	6.03876	5.34975	1.598e-05	0.00039028	2.72086
250249_at	AT5G13760	-1.0588	2.6028	-5.34476	1.61846e-05	0.000394798	2.70822
259541_at	AT1G20650	0.803315	7.00798	5.34218	1.62913e-05	0.00039692	2.70169
248352_at	AT5G52300	1.30479	7.90838	5.33926	1.64127e-05	0.000399395	2.69432
259352_at	AT3G05170	1.00943	6.15618	5.33729	1.64953e-05	0.000400922	2.68933
260357_at	AT1G69260	1.24499	4.73951	5.33226	1.67079e-05	0.000405295	2.67661
248412_at	AT5G51590	-1.08465	3.41276	-5.33209	1.67155e-05	0.000405295	2.67616
256070_at	AT1G13730	-1.02517	7.73848	-5.32855	1.68669e-05	0.000408476	2.6672
254746_at	AT4G12980	-1.00121	4.11752	-5.32325	1.7096e-05	0.000413526	2.6538
261078_at	AT1G07320	-0.998483	8.38874	-5.31753	1.73473e-05	0.0004191	2.63931
260891_at	AT1G29080	-1.0106	4.16054	-5.31624	1.74041e-05	0.000419843	2.63606
265268_at	AT2G42960	-1.20183	2.80408	-5.31561	1.74321e-05	0.000419843	2.63446
260144_at	AT1G71960	-1.13705	4.74162	-5.31542	1.74405e-05	0.000419843	2.63398
262412_at	AT1G34760	1.19679	4.05088	5.31466	1.74743e-05	0.000420155	2.63206
262856_at	AT1G14910	-0.888696	5.39896	-5.31295	1.75507e-05	0.000421489	2.62772
253223_at	AT4G35000	-0.779725	9.489	-5.29596	1.83275e-05	0.000439621	2.58471
250644_at	AT5G06750	0.937254	5.38634	5.29108	1.85572e-05	0.000444601	2.57234
266893_at	AT2G26070	0.717554	4.93777	5.29008	1.86043e-05	0.000445199	2.56983
260287_at	AT1G80440	-0.96694	5.31969	-5.28883	1.8664e-05	0.000445716	2.56665
263912_at	AT2G36390	0.960328	7.54484	5.2887	1.86701e-05	0.000445716	2.56632
261936_at	AT1G22600	1.21941	6.39626	5.28727	1.87383e-05	0.000446814	2.5627
248686_at	AT5G48540	-0.792885	6.00738	-5.28105	1.90381e-05	0.000453307	2.54694
256759_at	AT3G25640	1.23531	2.97116	5.28069	1.90556e-05	0.000453307	2.54603
259736_at	AT1G64390	-1.06651	1.92184	-5.2802	1.90792e-05	0.000453334	2.5448
261117_at	AT1G75310	0.872242	6.18261	5.27924	1.91258e-05	0.000453503	2.54237
265675_at	AT2G32120	0.743624	6.25884	5.27892	1.91419e-05	0.000453503	2.54154
263409_at	AT2G04063	0.949079	4.79947	5.27867	1.91538e-05	0.000453503	2.54092
262467_at	AT1G50240	0.960479	5.75663	5.27743	1.92143e-05	0.0004544	2.53779
249785_at	AT5G24300	-0.939719	4.54064	-5.27462	1.93529e-05	0.000457142	2.53065
247437_at	AT5G62490	0.930901	10.2329	5.27287	1.94396e-05	0.000458651	2.52622
267415_at	AT2G34970	-0.882667	6.60476	-5.27169	1.9498e-05	0.000459492	2.52324
265379_at	AT2G18340	0.956175	6.55428	5.26845	1.96598e-05	0.000462471	2.51503
267383_at	AT2G44360	0.77215	7.1784	5.26824	1.96703e-05	0.000462471	2.5145
261957_at	AT1G64660	0.754522	7.72235	5.26289	1.99409e-05	0.000468285	2.50094
267084_at	AT2G41180	1.28096	4.82206	5.26214	1.99791e-05	0.000468636	2.49904
266532_at	AT2G16890	0.855477	5.07496	5.25846	2.01675e-05	0.000472389	2.48972
251838_at	AT3G54940	0.816759	10.2884	5.2581	2.0186e-05	0.000472389	2.48881
244976_at	ATCG00720	-1.31888	5.37228	-5.25287	2.04571e-05	0.000478178	2.47556
261059_at	AT1G01250	1.29247	5.02619	5.24966	2.06256e-05	0.000481558	2.46742
262531_at	AT1G17230	1.01238	3.07862	5.24823	2.0701e-05	0.00048276	2.4638
264604_at	AT1G04650	1.13325	4.10426	5.24367	2.09433e-05	0.000487845	2.45225
249096_at	AT5G43910	1.02914	4.31538	5.2432	2.09685e-05	0.000487868	2.45105
266262_at	AT2G27590	-0.798248	8.84385	-5.23862	2.1215e-05	0.000493035	2.43945
247032_at	AT5G67240	-0.790547	8.20118	-5.23677	2.13154e-05	0.000494798	2.43476
256305_at	AT1G30400	0.741583	8.06916	5.23499	2.14127e-05	0.000496484	2.43024
247051_at	AT5G66670	0.943767	2.94908	5.23076	2.16452e-05	0.000501298	2.41952
258410_at	AT3G16780	-0.733951	8.61123	-5.22977	2.16997e-05	0.000501984	2.41702
260194_at	AT1G67530	0.866671	5.24747	5.22698	2.18548e-05	0.000504991	2.40996
262215_at	AT1G74790	1.06855	5.68834	5.22522	2.19534e-05	0.000506683	2.40549
255543_at	AT4G01870	1.22509	5.7114	5.22478	2.19783e-05	0.000506683	2.40436
253580_at	AT4G30400	-1.01911	3.49885	-5.22002	2.22471e-05	0.000512293	2.3923
256144_at	AT1G48630	-0.905692	8.12351	-5.21388	2.25988e-05	0.000519798	2.37673
254791_at	AT4G12910	-0.99572	8.26784	-5.21103	2.2764e-05	0.000522804	2.3695
251199_at	AT3G62980	-1.02201	5.13815	-5.21073	2.27814e-05	0.000522804	2.36875
249007_at	AT5G44650	-0.717387	8.62376	-5.20648	2.30301e-05	0.000527911	2.35797
249952_at	AT5G18950	-0.877228	5.3861	-5.20573	2.30741e-05	0.000528279	2.35608
257052_at	AT3G15290	0.890936	6.45956	5.20531	2.30986e-05	0.000528279	2.35502
253840_at	AT4G27780	0.729165	6.45102	5.20372	2.31929e-05	0.000529834	2.35098
257072_at	AT3G14220	-0.79201	8.88879	-5.20009	2.34091e-05	0.000534168	2.34177
265416_at	AT2G37120	0.874502	8.50208	5.19959	2.34387e-05	0.000534239	2.34052
250496_at	AT5G09650	-0.694193	8.14473	-5.19901	2.34737e-05	0.000534431	2.33904
260746_at	AT1G78380	-0.746145	8.37707	-5.18524	2.43142e-05	0.00055284	2.30413
262971_at	AT1G75640	-0.870556	1.91231	-5.18488	2.43371e-05	0.00055284	2.30319
248801_at	AT5G47370	-0.696781	6.70674	-5.18387	2.44e-05	0.000553644	2.30063
266752_at	AT2G47000	-1.22734	5.70738	-5.18325	2.44388e-05	0.000553899	2.29906
266355_at	AT2G01400	0.830882	7.3374	5.1796	2.46677e-05	0.00055846	2.28981
261230_at	AT1G20010	-0.719833	6.99905	-5.17597	2.48975e-05	0.000563031	2.28061
262813_at	AT1G11670	0.632772	6.09801	5.17264	2.51104e-05	0.000567207	2.27216
255057_at	AT4G09840	0.763005	6.23389	5.16546	2.55759e-05	0.000577075	2.25394
250846_at	AT5G04590	-0.957161	6.0512	-5.16346	2.57067e-05	0.00057938	2.24887
261618_at	AT1G33110	0.729212	8.25152	5.16029	2.59162e-05	0.000583448	2.24082
246299_at	AT3G51810	1.26624	8.92037	5.15789	2.60758e-05	0.000586385	2.23474
252954_at	AT4G38660	-1.07808	3.86823	-5.15719	2.6122e-05	0.000586771	2.23298
252587_at	AT3G45620	0.936715	5.88608	5.15264	2.64279e-05	0.00059298	2.22143
262899_at	AT1G59870	1.42181	3.17045	5.15173	2.64893e-05	0.0005935	2.21913
259356_at	AT3G05250	0.952395	5.30081	5.15143	2.651e-05	0.0005935	2.21835
262698_at	AT1G75960	1.01841	4.44618	5.15008	2.66018e-05	0.000594895	2.21492
249044_at	AT5G44370	-1.15084	3.40088	-5.14904	2.66722e-05	0.000595808	2.2123
267230_at	AT2G44080	-1.12431	6.46124	-5.14642	2.68521e-05	0.000598893	2.20564
254998_at	AT4G09760	1.14363	4.00534	5.14616	2.68698e-05	0.000598893	2.20498
245229_at	AT4G25620	-0.905176	4.24645	-5.14495	2.69533e-05	0.000600091	2.2019
253946_at	AT4G26790	-1.21711	3.44615	-5.14447	2.69864e-05	0.000600164	2.20069
267110_at	AT2G14800	0.92057	4.55663	5.14292	2.70932e-05	0.000601876	2.19677
247714_at	AT5G59340	1.8313	6.06245	5.13774	2.74548e-05	0.000609237	2.18362
257600_at	AT3G24770	-1.00561	4.2826	-5.13531	2.76262e-05	0.000612366	2.17745
260840_at	AT1G29050	1.06915	5.90067	5.13464	2.76732e-05	0.000612734	2.17576
263135_at	AT1G78550	0.880121	6.64324	5.13097	2.79346e-05	0.000617841	2.16644
264513_at	AT1G09420	1.01695	6.6571	5.12999	2.80048e-05	0.000618715	2.16395
254594_at	AT4G18930	0.689829	7.5282	5.12795	2.81511e-05	0.000620752	2.15878
251640_at	AT3G57450	-0.797899	8.50742	-5.12785	2.81586e-05	0.000620752	2.15852
266274_at	AT2G29380	1.78983	6.58936	5.12228	2.85625e-05	0.000628967	2.14439
245138_at	AT2G45190	-0.781498	7.87441	-5.121	2.86565e-05	0.000629908	2.14113
259392_at	AT1G06380	-0.926911	7.39958	-5.12084	2.86677e-05	0.000629908	2.14074
250192_at	AT5G14520	-0.835014	8.07645	-5.11769	2.89001e-05	0.000634197	2.13274
247210_at	AT5G65020	0.888626	7.53997	5.11734	2.89259e-05	0.000634197	2.13186
265948_at	AT2G19590	-1.33494	5.09619	-5.11645	2.89919e-05	0.000634955	2.12959
260163_at	AT1G79900	0.790367	4.72155	5.11194	2.93289e-05	0.000641589	2.11814
249710_at	AT5G35630	1.05331	4.90708	5.11112	2.93901e-05	0.000641589	2.11607
258883_at	AT3G09970	0.84649	8.11417	5.1109	2.94065e-05	0.000641589	2.11552
260986_at	AT1G53580	-0.669379	6.84998	-5.11069	2.94222e-05	0.000641589	2.11499
265722_at	AT2G40100	0.999629	5.90035	5.10598	2.97795e-05	0.000648677	2.10302
265999_at	AT2G24100	0.918406	6.3415	5.10511	2.98461e-05	0.000649427	2.1008
267300_at	AT2G30140	0.822884	7.77673	5.10463	2.98827e-05	0.000649521	2.09959
246508_at	AT5G16150	0.89847	6.51017	5.1028	3.00225e-05	0.000651857	2.09496
260242_at	AT1G63650	-0.837093	5.12612	-5.10224	3.0066e-05	0.000652099	2.09352
247883_at	AT5G57790	1.14791	6.92332	5.10158	3.0117e-05	0.000652502	2.09184
245395_at	AT4G17420	0.760306	5.26938	5.09591	3.05569e-05	0.000660874	2.07747
261709_at	AT1G32790	0.829633	8.37733	5.09576	3.0569e-05	0.000660874	2.07707
246025_at	AT5G21150	0.915668	5.14834	5.09458	3.06613e-05	0.00066216	2.07408
257185_at	AT3G13100	1.09957	2.82794	5.09234	3.08376e-05	0.000665253	2.0684
254208_at	AT4G24175	-1.26243	5.61152	-5.09174	3.08847e-05	0.000665558	2.06689
248179_at	AT5G54380	-1.13939	4.91754	-5.09034	3.09959e-05	0.000666644	2.06332
265672_at	AT2G31980	0.981875	10.8212	5.09027	3.10013e-05	0.000666644	2.06315
266131_at	AT2G45160	-0.868485	7.11515	-5.08848	3.11442e-05	0.000669004	2.05859
264580_at	AT1G05340	1.02558	6.40665	5.08334	3.15569e-05	0.000677146	2.04554
250450_at	AT5G10280	-1.10068	2.62837	-5.08232	3.1639e-05	0.000678184	2.04297
260086_at	AT1G63240	0.764806	7.23474	5.08015	3.18154e-05	0.000680652	2.03746
253631_at	AT4G30440	-1.09114	6.14837	-5.08007	3.18216e-05	0.000680652	2.03726
257814_at	AT3G25110	1.23992	3.56009	5.07611	3.21463e-05	0.000686167	2.0272
257790_at	AT3G27090	-0.821034	7.94459	-5.0761	3.21476e-05	0.000686167	2.02716
257116_at	AT3G20020	-0.905012	4.91669	-5.07433	3.22933e-05	0.000688265	2.02267
249043_at	AT5G44360	1.29871	2.07769	5.07408	3.23142e-05	0.000688265	2.02203
252890_at	AT4G39400	-0.742619	7.73202	-5.07345	3.23664e-05	0.000688648	2.02043
253579_at	AT4G30610	-1.07742	2.86931	-5.06742	3.28697e-05	0.00069788	2.00514
250566_at	AT5G08070	-1.13362	3.59545	-5.06708	3.28987e-05	0.00069788	2.00426
253228_at	AT4G34630	0.79869	6.84095	5.06663	3.29365e-05	0.00069788	2.00313
246925_at	AT5G25180	1.46811	3.61564	5.0666	3.29388e-05	0.00069788	2.00306
266222_at	AT2G28780	1.41103	4.01573	5.06541	3.30398e-05	0.000699285	2.00002
250611_at	AT5G07200	0.956686	8.05435	5.06433	3.31312e-05	0.000700007	1.99728
248776_at	AT5G47900	-1.16927	3.02853	-5.06419	3.31434e-05	0.000700007	1.99692
261048_at	AT1G01420	0.884024	2.15055	5.06282	3.32596e-05	0.000701725	1.99345
248166_at	AT5G54520	0.819073	7.14983	5.05938	3.35537e-05	0.00070719	1.98473
253317_at	AT4G33960	-0.830323	3.87651	-5.0584	3.36385e-05	0.000708236	1.98222
252189_at	AT3G50070	0.740714	4.09723	5.05701	3.37586e-05	0.000710023	1.97869
254106_at	AT4G24990	0.757529	6.87261	5.04677	3.46561e-05	0.000728138	1.95269
245586_at	AT4G14980	1.31204	2.37627	5.04595	3.47288e-05	0.000728906	1.95061
266118_at	AT2G02130	0.902361	6.32137	5.0366	3.5571e-05	0.000745807	1.92687
249109_at	AT5G43700	-1.1277	4.0243	-5.03493	3.57229e-05	0.000747847	1.92264
248759_at	AT5G47610	1.12456	3.90687	5.03472	3.57426e-05	0.000747847	1.9221
266405_at	AT2G38580	0.752625	5.57272	5.03002	3.61756e-05	0.000755931	1.91017
251166_at	AT3G63350	-1.21898	6.10459	-5.02972	3.6204e-05	0.000755931	1.90939
259504_at	AT1G15690	-0.793906	9.54485	-5.02158	3.69672e-05	0.000771069	1.88872
262947_at	AT1G75750	1.41551	5.26745	5.0179	3.73168e-05	0.000777556	1.87939
260282_at	AT1G80410	-1.12433	3.93509	-5.01649	3.74521e-05	0.000779569	1.87581
260023_at	AT1G30040	0.9913	5.23389	5.01347	3.77433e-05	0.000784819	1.86814
246077_at	AT5G20420	1.01651	3.27396	5.01228	3.78589e-05	0.000786411	1.86511
255788_at	AT2G33310	-1.34396	6.53812	-5.01106	3.7977e-05	0.000788052	1.86202
267010_at	AT2G39250	1.01501	2.10995	5.00959	3.81212e-05	0.000790106	1.85827
250051_at	AT5G17800	0.941536	2.99552	5.00925	3.81544e-05	0.000790106	1.8574
267038_at	AT2G38480	-0.777173	3.8168	-5.00866	3.82116e-05	0.000790477	1.85592
261926_at	AT1G22530	-0.738954	8.22435	-5.00665	3.84096e-05	0.00079376	1.8508
266175_at	AT2G02450	0.870028	3.4812	5.00576	3.84972e-05	0.000794755	1.84854
253282_at	AT4G34120	-0.661022	8.79281	-5.00506	3.85665e-05	0.00079537	1.84676
261594_at	AT1G33240	-0.834252	6.53045	-5.00154	3.89161e-05	0.000801759	1.83782
254609_at	AT4G18970	-1.37009	3.55154	-5.00024	3.90454e-05	0.0008036	1.83454
258204_at	AT3G13960	-0.721422	7.58507	-4.99943	3.91266e-05	0.00080445	1.83248
257154_at	AT3G27210	1.3003	4.11295	4.99565	3.95078e-05	0.00081146	1.82288
251856_at	AT3G54720	0.979436	6.99109	4.98554	4.05458e-05	0.000831829	1.79719
262136_at	AT1G77850	-0.975805	4.17049	-4.98519	4.0582e-05	0.000831829	1.7963
258333_at	AT3G16000	-0.607864	6.73916	-4.98442	4.06621e-05	0.000832622	1.79435
252305_at	AT3G49240	-0.893887	7.74769	-4.98083	4.10382e-05	0.000839471	1.78523
250437_at	AT5G10430	-1.61579	3.7975	-4.97439	4.17225e-05	0.000852602	1.76886
253749_at	AT4G29080	-0.861811	4.63401	-4.97284	4.18887e-05	0.000855132	1.76492
253962_at	AT4G26460	1.09703	3.35138	4.97158	4.20237e-05	0.00085702	1.76173
248029_at	AT5G55700	0.882122	5.60402	4.96767	4.24474e-05	0.000864592	1.7518
260974_at	AT1G53440	0.919277	7.58938	4.96737	4.24808e-05	0.000864592	1.75102
265394_at	AT2G20725	0.757441	6.6496	4.96179	4.30931e-05	0.000876168	1.73685
247632_at	AT5G60460	1.14513	5.27631	4.95928	4.33708e-05	0.000880926	1.73049
261572_at	AT1G01170	0.75079	10.7072	4.95831	4.34791e-05	0.000882236	1.72802
262180_at	AT1G78050	0.676486	8.10608	4.95632	4.37019e-05	0.000885698	1.72296
258610_at	AT3G02875	0.917718	4.49183	4.95546	4.37985e-05	0.000885698	1.72077
266660_at	AT2G25920	0.792528	7.97091	4.95539	4.38058e-05	0.000885698	1.72061
256979_at	AT3G21055	-0.636136	7.84306	-4.95522	4.38255e-05	0.000885698	1.72016
264210_at	AT1G22640	-1.16963	4.23091	-4.95445	4.39124e-05	0.000886564	1.7182
256675_at	AT3G52170	-0.780197	7.86965	-4.94649	4.48184e-05	0.000903217	1.69798
259741_at	AT1G71020	-1.0838	4.3702	-4.94641	4.48269e-05	0.000903217	1.69779
251153_at	AT3G63000	0.702788	7.16304	4.93745	4.58701e-05	0.000923313	1.67502
258063_at	AT3G14620	0.804175	2.26047	4.93551	4.60989e-05	0.000926992	1.67009
256321_at	AT1G55020	0.841711	5.2455	4.93492	4.61687e-05	0.000927471	1.6686
262963_at	AT1G54220	0.977348	5.63191	4.93092	4.66448e-05	0.000936102	1.65844
259091_at	AT3G04890	1.1126	4.76711	4.92988	4.67701e-05	0.000937683	1.65578
251321_at	AT3G61460	-1.00221	3.41791	-4.92456	4.74129e-05	0.000949624	1.64227
246575_at	AT1G31660	-0.826851	6.51175	-4.91853	4.81527e-05	0.000963485	1.62695
256061_at	AT1G07040	0.924645	5.44969	4.91561	4.85143e-05	0.000968902	1.61954
248160_at	AT5G54470	-0.868742	2.12826	-4.91557	4.85196e-05	0.000968902	1.61944
259174_at	AT3G03690	0.805777	4.82293	4.914	4.87158e-05	0.000971855	1.61544
264708_at	AT1G09740	0.796794	5.20687	4.91246	4.89092e-05	0.000973848	1.61152
247545_at	AT5G61530	0.683372	6.50472	4.91243	4.89123e-05	0.000973848	1.61146
258702_at	AT3G09730	0.844627	5.1798	4.90918	4.93221e-05	0.000981037	1.6032
249123_at	AT5G43760	-1.4383	4.28296	-4.90509	4.98434e-05	0.000990428	1.5928
247364_at	AT5G63200	0.825209	8.03012	4.90462	4.99032e-05	0.000990641	1.59161
266662_at	AT2G25830	-0.676427	6.49406	-4.89559	5.10742e-05	0.00101289	1.56866
257259_at	AT3G22090	-1.1149	2.12635	-4.8921	5.15335e-05	0.00102099	1.5598
258039_at	AT3G21200	-0.704749	7.26653	-4.89025	5.17786e-05	0.00102484	1.5551
250823_at	AT5G05180	1.07872	5.15176	4.88755	5.21387e-05	0.00103095	1.54825
255807_at	AT4G10270	-1.09065	9.15769	-4.88717	5.21904e-05	0.00103097	1.54727
253256_at	AT4G34360	-1.00806	6.39153	-4.88431	5.25746e-05	0.00103754	1.54001
254049_at	AT4G25740	-0.636429	10.6817	-4.88348	5.26872e-05	0.00103874	1.53789
262533_at	AT1G17090	0.952455	5.95085	4.88287	5.27689e-05	0.00103934	1.53636
267488_at	AT2G19110	-1.27649	4.39729	-4.88085	5.30442e-05	0.00104374	1.53121
249288_at	AT5G41050	1.05114	3.35024	4.87906	5.32887e-05	0.00104753	1.52666
257293_at	AT3G15580	0.719539	8.817	4.87865	5.33444e-05	0.0010476	1.52563
257232_at	AT3G16500	-0.891037	4.55757	-4.87812	5.34171e-05	0.00104801	1.52428
246999_at	AT5G67440	-0.807572	6.34003	-4.87459	5.39037e-05	0.00105636	1.51531
263412_at	AT2G28720	0.711699	7.74423	4.87427	5.39476e-05	0.00105636	1.5145
266380_at	AT2G14680	1.11572	5.62748	4.87374	5.40208e-05	0.00105676	1.51316
260102_at	AT1G35470	0.79304	6.75387	4.87332	5.40803e-05	0.0010569	1.51207
261145_at	AT1G19730	0.71657	6.99526	4.87238	5.42105e-05	0.00105842	1.50969
252927_at	AT4G39090	-0.669283	10.1097	-4.8711	5.43887e-05	0.00106087	1.50645
255763_at	AT1G16730	1.12344	8.53937	4.86834	5.47757e-05	0.00106738	1.49943
255032_at	AT4G09500	0.805156	4.46592	4.86707	5.49545e-05	0.00106983	1.49621
245743_at	AT1G51080	-0.690879	7.33463	-4.86423	5.53572e-05	0.00107663	1.48899
251893_at	AT3G54380	0.917153	7.48755	4.86294	5.55403e-05	0.00107915	1.48572
261023_at	AT1G12200	-0.830932	4.41251	-4.86177	5.57078e-05	0.00108137	1.48274
250110_at	AT5G15350	-0.798684	4.92242	-4.85923	5.6072e-05	0.00108739	1.4763
261803_at	AT1G30500	1.02465	6.0508	4.85819	5.62232e-05	0.00108927	1.47363
257620_at	AT3G24850	0.89615	2.2839	4.85165	5.71758e-05	0.00110666	1.45702
252957_at	AT4G38680	-1.42893	8.62945	-4.85108	5.72584e-05	0.0011072	1.45559
251889_at	AT3G54080	-0.785938	6.76774	-4.85	5.7418e-05	0.00110922	1.45284
247593_at	AT5G60790	-1.01834	8.16329	-4.84893	5.75757e-05	0.0011112	1.45012
250259_at	AT5G13800	0.686248	6.37078	4.84803	5.77087e-05	0.00111179	1.44784
254122_at	AT4G24510	-0.854895	3.76298	-4.84798	5.77168e-05	0.00111179	1.4477
266447_at	AT2G43290	-1.30153	3.8825	-4.84702	5.78596e-05	0.00111348	1.44526
265495_at	AT2G15695	0.680417	6.50284	4.84071	5.88054e-05	0.0011306	1.42922
253155_at	AT4G35720	-1.06614	2.62674	-4.8373	5.93218e-05	0.00113944	1.42058
246932_at	AT5G25190	-0.735076	6.91373	-4.83133	6.02386e-05	0.00115595	1.40541
250483_at	AT5G10300	0.839541	7.20817	4.82511	6.12097e-05	0.00117347	1.3896
257008_at	AT3G14210	0.843548	5.03415	4.82043	6.19506e-05	0.00118654	1.3777
252183_at	AT3G50740	1.02762	4.32422	4.81996	6.20249e-05	0.00118684	1.37652
256628_at	AT3G20000	-0.738104	9.24041	-4.81821	6.23045e-05	0.00119106	1.37207
255801_at	AT4G10130	-1.05615	4.30305	-4.81756	6.24086e-05	0.00119192	1.37042
248003_at	AT5G56220	-0.757675	5.45717	-4.81119	6.34391e-05	0.00120953	1.35423
258404_at	AT3G17465	-0.689385	8.29125	-4.81111	6.3451e-05	0.00120953	1.35404
248106_at	AT5G55100	0.887996	6.63813	4.81047	6.35566e-05	0.0012104	1.3524
252282_at	AT3G49360	0.738579	2.39723	4.80701	6.41246e-05	0.00122006	1.3436
258815_at	AT3G04000	1.0034	4.63821	4.80467	6.45111e-05	0.00122626	1.33766
253611_at	AT4G30300	-0.889086	2.05275	-4.80265	6.48466e-05	0.00123147	1.33254
245276_at	AT4G16780	-0.867417	7.26298	-4.80197	6.49592e-05	0.00123245	1.33082
262706_at	AT1G16280	-0.705655	7.24882	-4.8009	6.51378e-05	0.00123468	1.32811
248071_at	AT5G55670	-0.874838	6.35013	-4.79932	6.5403e-05	0.00123847	1.32409
254467_at	AT4G20450	0.855112	1.79802	4.79898	6.54609e-05	0.00123847	1.32322
267523_at	AT2G30600	1.11988	5.0217	4.79837	6.55639e-05	0.00123848	1.32166
265432_at	AT2G20650	0.801786	3.6949	4.79825	6.55844e-05	0.00123848	1.32135
255676_at	AT4G00490	1.03123	5.81266	4.79784	6.56536e-05	0.00123863	1.32031
263424_at	AT2G31510	0.669289	7.11751	4.79142	6.67454e-05	0.00125805	1.30401
245650_at	AT1G24735	0.801374	6.40903	4.7908	6.68518e-05	0.00125888	1.30243
257976_at	AT3G20840	-1.05214	3.13941	-4.78571	6.77317e-05	0.00127425	1.28951
261895_at	AT1G80830	-0.643664	7.29005	-4.78516	6.78279e-05	0.00127487	1.28811
267349_at	AT2G40010	-0.744934	6.00155	-4.78301	6.82041e-05	0.00128075	1.28264
258901_at	AT3G05640	0.76772	5.95998	4.78115	6.853e-05	0.00128567	1.27793
261807_at	AT1G30515	0.910169	3.95757	4.77726	6.9219e-05	0.00129739	1.26805
253119_at	AT4G35980	0.65999	7.59772	4.77661	6.93349e-05	0.00129835	1.26639
245147_at	AT2G45280	0.711291	6.83905	4.77625	6.93993e-05	0.00129835	1.26547
264352_at	AT1G03270	1.06459	5.27176	4.77497	6.9627e-05	0.00130035	1.26224
260058_at	AT1G78100	-0.851977	6.50237	-4.77493	6.96349e-05	0.00130035	1.26212
257824_at	AT3G25290	-0.982004	3.23974	-4.77384	6.98294e-05	0.00130277	1.25937
258930_at	AT3G10040	-1.12063	6.57311	-4.77317	6.99498e-05	0.00130381	1.25767
246724_at	AT5G29000	0.895911	6.81009	4.76844	7.0806e-05	0.00131855	1.24564
252820_at	AT3G42640	1.16032	4.52276	4.76717	7.10383e-05	0.00132165	1.24241
249465_at	AT5G39720	1.06763	3.93075	4.76664	7.11354e-05	0.00132224	1.24106
251373_at	AT3G60530	-0.797237	7.03586	-4.76615	7.12251e-05	0.00132269	1.23981
259238_at	AT3G11400	-0.789824	9.72633	-4.76551	7.13413e-05	0.00132362	1.2382
247911_at	AT5G57450	-1.2488	3.26254	-4.76479	7.14735e-05	0.0013247	1.23637
264397_at	AT1G11820	-0.766121	6.15097	-4.76424	7.15743e-05	0.0013247	1.23498
265037_at	AT1G03860	-0.759978	8.66436	-4.76394	7.16294e-05	0.0013247	1.23422
248007_at	AT5G56260	-0.874608	11.2049	-4.76347	7.17171e-05	0.0013247	1.23301
245281_at	AT4G15560	0.666572	7.21809	4.76341	7.17281e-05	0.0013247	1.23286
253145_at	AT4G35560	0.962737	5.18944	4.76223	7.19457e-05	0.00132747	1.22987
246280_at	AT4G36660	-0.83931	5.97706	-4.76188	7.20099e-05	0.00132747	1.22899
249426_at	AT5G39840	-0.89184	5.83831	-4.76114	7.2148e-05	0.0013288	1.22709
246995_at	AT5G67470	0.772462	6.54203	4.756	7.31076e-05	0.00134525	1.21404
253264_at	AT4G33950	0.693091	6.42111	4.75456	7.33782e-05	0.00134899	1.21039
248753_at	AT5G47630	-0.726408	7.67914	-4.75185	7.38912e-05	0.00135676	1.20351
262638_at	AT1G06650	0.853513	5.91497	4.75162	7.39355e-05	0.00135676	1.20291
258864_at	AT3G03210	-0.975154	4.58523	-4.74785	7.46551e-05	0.00136872	1.19334
250380_at	AT5G11600	0.799651	7.61062	4.74188	7.58105e-05	0.00138864	1.17817
261877_at	AT1G50580	1.00722	2.28562	4.73991	7.61937e-05	0.00139439	1.17319
264938_at	AT1G60610	0.739124	7.03287	4.73937	7.62997e-05	0.00139507	1.17182
256244_at	AT3G12520	-1.222	4.95596	-4.73637	7.68909e-05	0.0014046	1.1642
250358_at	AT5G11740	-0.689578	9.05713	-4.73401	7.7359e-05	0.00141187	1.1582
257933_at	AT3G25585	-0.800445	5.10312	-4.73359	7.7442e-05	0.00141188	1.15714
259519_at	AT1G12270	-0.558988	8.48696	-4.73331	7.74993e-05	0.00141188	1.15641
258118_at	AT3G14710	-1.08727	2.6106	-4.73283	7.7594e-05	0.00141232	1.1552
248270_at	AT5G53450	0.96313	7.13036	4.73243	7.76742e-05	0.00141251	1.15418
258890_at	AT3G05690	-0.979603	4.81757	-4.73138	7.78832e-05	0.00141503	1.15153
250312_at	AT5G12260	-0.733739	5.58278	-4.72994	7.81732e-05	0.00141883	1.14786
263797_at	AT2G24570	-0.703679	4.99179	-4.72947	7.82671e-05	0.00141883	1.14667
250679_at	AT5G06550	-1.11448	7.06919	-4.72885	7.83925e-05	0.00141883	1.14509
251858_at	AT3G54820	-0.725251	6.37126	-4.72869	7.84244e-05	0.00141883	1.14469
266451_at	AT2G43090	-0.719282	8.34065	-4.72859	7.84442e-05	0.00141883	1.14444
267623_at	AT2G39650	-1.01211	5.51956	-4.72802	7.85592e-05	0.00141963	1.14299
248477_at	AT5G50900	-1.17857	6.3618	-4.7271	7.87463e-05	0.00142174	1.14065
260310_at	AT1G70590	0.880318	6.76729	4.72222	7.97411e-05	0.00143841	1.12825
251494_at	AT3G59350	0.664123	5.45689	4.71989	8.02187e-05	0.00144573	1.12235
247320_at	AT5G64040	-0.919022	5.62424	-4.71758	8.06968e-05	0.00145289	1.11648
248172_at	AT5G54660	-0.693752	2.94117	-4.71728	8.07601e-05	0.00145289	1.11571
249040_at	AT5G44320	-0.627105	8.52571	-4.71625	8.09726e-05	0.00145541	1.11311
260896_at	AT1G29310	0.710229	6.88376	4.71391	8.14617e-05	0.0014629	1.10717
252253_at	AT3G49300	1.32858	3.65235	4.71082	8.21112e-05	0.0014721	1.09932
256865_at	AT3G23820	-0.741143	8.3233	-4.7106	8.21595e-05	0.0014721	1.09874
261107_at	AT1G63010	1.03347	3.00905	4.71043	8.21936e-05	0.0014721	1.09833
248591_at	AT5G49650	0.718048	7.39273	4.70986	8.23144e-05	0.00147296	1.09688
245728_at	AT1G73340	-0.987125	2.03757	-4.70908	8.248e-05	0.00147461	1.0949
253644_at	AT4G29870	-1.00746	6.48852	-4.70849	8.26051e-05	0.00147554	1.0934
264289_at	AT1G61890	0.835423	5.52711	4.70805	8.27001e-05	0.00147593	1.09227
254455_at	AT4G21140	-0.745498	8.2144	-4.70511	8.33258e-05	0.00148578	1.08483
247246_at	AT5G64620	0.757886	7.32116	4.7043	8.34996e-05	0.00148756	1.08277
246030_at	AT5G21105	-0.987638	3.87293	-4.70292	8.37978e-05	0.00149156	1.07925
245028_at	AT2G26570	0.823504	5.97045	4.7014	8.41245e-05	0.00149531	1.07541
253722_at	AT4G29190	1.15773	3.91989	4.70125	8.41569e-05	0.00149531	1.07503
248447_at	AT5G51120	-0.791342	7.16422	-4.7009	8.42346e-05	0.00149537	1.07412
259050_at	AT3G03360	0.889385	5.27946	4.70032	8.43599e-05	0.00149627	1.07265
249188_at	AT5G42830	0.818835	6.45482	4.6994	8.45581e-05	0.00149847	1.07033
253307_at	AT4G33670	0.621925	7.10216	4.69864	8.47244e-05	0.0015001	1.06839
264612_at	AT1G04560	0.851236	10.5881	4.69777	8.4915e-05	0.00150215	1.06617
257964_at	AT3G19850	0.834202	3.65666	4.69584	8.5337e-05	0.00150828	1.06128
245089_at	AT2G45290	0.642757	7.16819	4.6955	8.54108e-05	0.00150828	1.06042
263183_at	AT1G05570	-0.935383	6.13549	-4.69471	8.55856e-05	0.00150919	1.05841
253956_at	AT4G26700	0.83603	7.26568	4.69459	8.56123e-05	0.00150919	1.0581
266168_at	AT2G38870	0.66196	10.2644	4.69424	8.5688e-05	0.0015092	1.05723
262177_at	AT1G74710	1.07499	4.151	4.69126	8.63471e-05	0.00151948	1.04966
258300_at	AT3G23340	0.793086	6.58508	4.6897	8.66955e-05	0.00152428	1.04569
252229_at	AT3G49890	-0.67942	7.62924	-4.68894	8.68635e-05	0.0015259	1.04377
254691_at	AT4G17840	1.01118	5.3437	4.68639	8.74357e-05	0.00153439	1.03729
252175_at	AT3G50700	0.984213	4.44816	4.68611	8.74991e-05	0.00153439	1.03658
254810_at	AT4G12390	-0.948139	4.96379	-4.68486	8.77812e-05	0.001538	1.0334
264609_at	AT1G04530	-1.08463	4.96143	-4.68321	8.81541e-05	0.00154319	1.02922
248329_at	AT5G52780	1.00737	6.27092	4.68179	8.84761e-05	0.00154749	1.02562
249747_at	AT5G24600	1.04188	2.38129	4.67797	8.93499e-05	0.00156141	1.01592
264741_at	AT1G62290	0.870728	7.16879	4.67715	8.95375e-05	0.00156334	1.01385
254434_at	AT4G20880	0.615995	6.60118	4.67558	8.98998e-05	0.0015683	1.00986
264985_at	AT1G27150	0.910397	6.91922	4.67237	9.06461e-05	0.0015797	1.0017
261493_at	AT1G14410	-0.660814	7.05234	-4.6721	9.07098e-05	0.0015797	1.00101
247069_at	AT5G66920	-0.819564	9.59773	-4.66952	9.13131e-05	0.00158883	0.994465
262967_at	AT1G75730	0.938257	6.87988	4.66644	9.20382e-05	0.00160007	0.986659
258601_at	AT3G02760	-0.693731	8.58525	-4.65952	9.36924e-05	0.00162742	0.96908
256107_at	AT1G16830	-0.878911	5.69604	-4.65894	9.38322e-05	0.00162845	0.967608
247762_at	AT5G59170	0.913238	7.92408	4.65636	9.4456e-05	0.00163786	0.96107
249802_at	AT5G23770	0.844329	6.15962	4.6547	9.4859e-05	0.00164343	0.956869
263772_at	AT2G06255	1.05698	4.4817	4.65357	9.51368e-05	0.00164683	0.953984
261448_at	AT1G21140	-0.956167	5.34885	-4.65215	9.54847e-05	0.00165143	0.950382
259199_at	AT3G08980	-0.89063	6.92347	-4.64815	9.64704e-05	0.00166689	0.940248
252230_at	AT3G49810	-0.832072	6.06539	-4.64786	9.65441e-05	0.00166689	0.939495
251084_at	AT5G01520	1.23239	4.71639	4.64282	9.78035e-05	0.00168719	0.926707
257053_at	AT3G15210	-1.58236	5.53835	-4.6416	9.81103e-05	0.00169104	0.923617
265023_at	AT1G24440	0.642139	7.50087	4.64022	9.84594e-05	0.00169561	0.920113
247668_at	AT5G60100	1.3167	5.47758	4.63865	9.88577e-05	0.00170101	0.91613
257315_at	AT3G30775	0.883515	6.10563	4.63547	9.96692e-05	0.00171351	0.908065
255512_at	AT4G02195	0.755193	5.09849	4.63337	0.000100209	0.00172133	0.902732
259913_at	AT1G72660	0.994206	4.16245	4.63134	0.000100734	0.00172807	0.897579
260638_at	AT1G62390	-0.819154	7.5472	-4.63119	0.000100774	0.00172807	0.897194
256827_at	AT3G18570	1.0912	4.43243	4.63014	0.000101045	0.00173125	0.894544
245581_at	AT4G14840	0.772583	5.1472	4.62891	0.000101366	0.00173443	0.891413
257619_at	AT3G24810	-0.853473	6.70765	-4.62855	0.00010146	0.00173443	0.890495
248398_at	AT5G51970	0.621356	8.57388	4.62844	0.000101489	0.00173443	0.890219
247434_at	AT5G62575	0.583243	7.57436	4.62776	0.000101666	0.001736	0.888493
265266_at	AT2G42890	0.754187	5.419	4.62504	0.000102378	0.00174667	0.881614
246759_at	AT5G27950	0.866666	3.11024	4.6247	0.00010247	0.00174675	0.880731
250699_at	AT5G06820	1.09605	5.6783	4.62295	0.000102932	0.00175314	0.876294
254120_at	AT4G24570	-1.27271	4.97347	-4.62237	0.000103085	0.00175428	0.874824
265211_at	AT2G36640	0.945386	10.4685	4.61961	0.000103818	0.00176525	0.867838
245756_at	AT1G35190	0.697741	7.02472	4.6192	0.000103929	0.00176565	0.866785
246063_at	AT5G19340	0.969817	3.64807	4.61813	0.000104215	0.0017665	0.864073
254653_at	AT4G18180	0.707577	1.87427	4.61794	0.000104266	0.0017665	0.863591
255701_at	AT4G00220	0.836428	3.89557	4.6179	0.000104276	0.0017665	0.863498
260916_at	AT1G02475	0.74761	5.97232	4.6177	0.00010433	0.0017665	0.862987
255513_at	AT4G02060	-0.63262	7.0711	-4.61647	0.000104661	0.00177039	0.859857
262255_at	AT1G53790	1.05566	4.18516	4.61619	0.000104735	0.00177039	0.859163
262207_at	AT1G74850	-0.69909	4.40558	-4.61436	0.000105229	0.00177725	0.854521
258119_at	AT3G14720	0.594516	7.41992	4.61392	0.00010535	0.00177781	0.853385
264025_at	AT2G21050	-1.01865	3.67545	-4.61286	0.000105637	0.00178116	0.850704
255786_at	AT1G19670	0.921006	3.3385	4.61021	0.000106359	0.00179183	0.843988
250916_at	AT5G03630	-0.968012	4.8367	-4.60947	0.000106563	0.00179376	0.842102
248623_at	AT5G49170	-0.968094	3.09747	-4.60748	0.00010711	0.00180147	0.837049
253048_at	AT4G37560	0.922744	6.0113	4.60614	0.000107478	0.00180531	0.833665
262378_at	AT1G72830	0.660612	6.29832	4.60592	0.00010754	0.00180531	0.833099
247240_at	AT5G64660	-0.909772	2.15349	-4.60567	0.000107607	0.00180531	0.83248
252471_at	AT3G46820	-0.77167	4.54737	-4.59931	0.000109382	0.00183302	0.816348
261482_at	AT1G14530	1.18249	5.10414	4.59911	0.000109441	0.00183302	0.815821
262499_at	AT1G21770	0.947144	6.69061	4.59847	0.00010962	0.00183449	0.81421
262539_at	AT1G17200	-0.754112	6.82015	-4.59717	0.000109986	0.00183773	0.810918
258856_at	AT3G02040	0.855593	7.03558	4.59711	0.000110004	0.00183773	0.81076
262002_at	AT1G64450	-0.734288	3.45971	-4.59682	0.000110087	0.00183773	0.810016
254011_at	AT4G26370	-0.806464	7.50616	-4.5956	0.000110431	0.00184195	0.806942
263151_at	AT1G54120	0.62043	8.18353	4.59496	0.000110615	0.00184349	0.8053
248779_at	AT5G47720	0.686536	8.63491	4.59458	0.000110721	0.00184374	0.804352
266216_at	AT2G28810	-0.948531	3.84431	-4.59303	0.000111164	0.00184958	0.800419
246055_at	AT5G08380	0.613444	8.79091	4.59119	0.000111693	0.00185684	0.795739
262741_at	AT1G28760	-0.932616	7.19508	-4.59054	0.000111877	0.00185838	0.79411
245941_at	AT5G19820	-0.696189	6.07246	-4.58589	0.000113225	0.00187922	0.782305
253647_at	AT4G29950	0.804769	5.95507	4.58421	0.000113714	0.00188579	0.778054
251070_at	AT5G01940	0.691335	5.16852	4.57959	0.000115075	0.00190679	0.766324
262512_at	AT1G17145	0.895654	6.67053	4.57907	0.000115228	0.00190774	0.765018
260315_at	AT1G63820	1.09257	4.26086	4.57863	0.000115357	0.00190774	0.763912
259489_at	AT1G15790	0.901725	3.72222	4.57822	0.000115481	0.00190774	0.762857
252276_at	AT3G49490	0.567364	7.66262	4.57811	0.000115511	0.00190774	0.762597
255709_at	AT4G00180	-0.574054	8.13413	-4.57707	0.000115821	0.00191128	0.75996
267297_at	AT2G23780	-1.21595	4.29375	-4.575	0.000116441	0.00191994	0.754697
253111_at	AT4G35940	0.658329	7.82447	4.57397	0.000116749	0.00192345	0.752089
250275_at	AT5G13030	-0.961966	3.47682	-4.57218	0.000117288	0.00193075	0.747549
246051_at	AT5G28840	-0.637779	11.039	-4.57172	0.000117428	0.00193144	0.746375
258860_at	AT3G02050	-0.641241	8.14355	-4.57141	0.000117522	0.00193144	0.745587
250955_at	AT5G03190	0.874321	4.02636	4.57006	0.000117928	0.00193654	0.742188
266415_at	AT2G38530	-0.639721	11.1419	-4.56909	0.000118223	0.00193979	0.739728
247005_at	AT5G67520	-0.665799	6.73542	-4.56779	0.000118621	0.00194377	0.736414
244938_at	ATCG01120	-1.55475	5.95395	-4.56766	0.000118658	0.00194377	0.736105
263726_at	AT2G13610	0.89444	3.49556	4.56666	0.000118964	0.0019472	0.733569
247863_at	AT5G57900	0.823414	7.02304	4.56545	0.000119337	0.00195172	0.730484
245861_at	AT5G28300	0.941878	8.73599	4.56033	0.000120916	0.00197595	0.717523
245098_at	AT2G40940	-0.812762	5.5217	-4.55863	0.000121448	0.00198303	0.713199
245140_at	AT2G45420	-1.12188	3.64154	-4.55787	0.000121685	0.00198528	0.711281
245061_at	AT2G39730	-0.984471	4.8702	-4.55681	0.000122018	0.0019891	0.708589
248149_at	AT5G54855	0.612585	7.36461	4.5532	0.000123155	0.00200602	0.699448
245508_at	AT4G15720	-0.756114	4.64051	-4.54936	0.000124376	0.00202428	0.68972
250211_at	AT5G13880	-1.37215	3.14384	-4.54866	0.0001246	0.00202629	0.687947
258704_at	AT3G09780	-0.771792	5.26597	-4.5461	0.000125426	0.00203806	0.681443
262918_at	AT1G65000	0.63162	6.42009	4.54131	0.000126979	0.00206164	0.669314
245270_at	AT4G14960	-0.878764	9.06404	-4.53964	0.000127525	0.00206823	0.665089
249895_at	AT5G22500	-1.27332	3.21887	-4.53944	0.00012759	0.00206823	0.664586
251143_at	AT5G01220	-0.971817	3.71083	-4.53679	0.000128464	0.00208073	0.657856
246496_at	AT5G16210	0.727826	6.28167	4.53575	0.000128808	0.00208462	0.655224
248864_at	AT5G46760	-0.866852	5.47873	-4.53416	0.000129335	0.00209147	0.6512
261296_at	AT1G48460	-0.787321	8.1743	-4.53066	0.000130506	0.00210872	0.642321
265882_at	AT2G42490	0.80788	6.39096	4.52826	0.000131314	0.00212008	0.636239
262624_at	AT1G06450	-1.51043	3.9397	-4.52706	0.00013172	0.00212393	0.633201
262476_at	AT1G50370	-0.929609	5.84189	-4.52662	0.000131867	0.00212393	0.632104
258064_at	AT3G14680	0.835012	6.27821	4.52662	0.000131869	0.00212393	0.632085
249838_at	AT5G23460	0.987026	7.945	4.52188	0.000133486	0.00214825	0.620082
258911_at	AT3G06470	-1.13761	4.1064	-4.52127	0.000133695	0.0021499	0.618541
253987_at	AT4G26270	0.744611	7.59065	4.51949	0.000134307	0.00215801	0.614045
264626_at	AT1G65620	-0.850037	5.19928	-4.51641	0.000135375	0.00217345	0.606239
250363_at	AT5G11390	0.648478	7.31696	4.51577	0.000135598	0.00217528	0.604623
266007_at	AT2G37380	-0.983348	2.41045	-4.51532	0.000135757	0.00217611	0.603463
252377_at	AT3G47960	-0.669655	7.8522	-4.51179	0.000136995	0.00219421	0.594524
261917_at	AT1G65920	0.847741	3.6121	4.51096	0.000137287	0.00219713	0.592432
248557_at	AT5G49980	-1.03705	5.10465	-4.51025	0.000137538	0.0021994	0.590631
253539_at	AT4G31450	0.681607	5.93128	4.50761	0.000138475	0.00221263	0.583947
256910_at	AT3G24080	-0.850202	7.40701	-4.50687	0.000138739	0.0022151	0.582066
262598_at	AT1G15260	-0.895678	5.77284	-4.50554	0.000139214	0.00222092	0.578702
245015_at	ATCG00490	-1.61257	3.06886	-4.50396	0.00013978	0.00222819	0.574704
246854_at	AT5G26200	-1.0119	6.41277	-4.50165	0.000140613	0.00223969	0.568856
249794_at	AT5G23530	-0.854119	5.50525	-4.4991	0.000141538	0.00225264	0.5624
255672_at	AT4G00310	-0.797982	3.46007	-4.49862	0.000141714	0.00225367	0.561175
252273_at	AT3G49660	-0.890678	4.91915	-4.49491	0.000143069	0.00227342	0.551803
250307_at	AT5G12170	0.958078	4.184	4.49406	0.000143383	0.00227571	0.549645
247148_at	AT5G65670	-0.650756	9.05784	-4.49391	0.000143439	0.00227571	0.54926
255886_at	AT1G20340	0.703794	6.06921	4.49031	0.000144775	0.00229359	0.540134
245387_at	AT4G17520	-0.624965	9.99543	-4.49025	0.000144794	0.00229359	0.540005
245085_at	AT2G23350	-1.04055	6.30226	-4.48965	0.000145019	0.0022948	0.538478
245869_at	AT1G26330	-0.659037	2.90411	-4.48944	0.000145098	0.0022948	0.537941
267631_at	AT2G42150	0.733326	4.42006	4.48875	0.000145354	0.00229706	0.5362
254549_at	AT4G19880	0.740731	8.45916	4.4879	0.000145672	0.00230027	0.534053
257675_at	AT3G20310	-1.13779	5.28999	-4.48692	0.000146041	0.0023043	0.531559
260627_at	AT1G62310	0.772516	4.48229	4.48657	0.00014617	0.00230453	0.530689
252358_at	AT3G48425	-0.737253	5.43827	-4.48356	0.000147306	0.00232062	0.523067
254084_at	AT4G24940	-0.643053	7.15348	-4.4831	0.000147483	0.0023216	0.521885
253063_at	AT4G37640	-0.683216	5.76058	-4.47824	0.000149337	0.00234731	0.509593
252825_at	AT4G39890	0.864136	5.25106	4.47784	0.000149492	0.00234731	0.508569
264468_at	AT1G10310	0.63066	7.7592	4.4775	0.000149622	0.00234731	0.507711
250277_at	AT5G12940	-0.990338	4.60054	-4.47739	0.000149662	0.00234731	0.507451
253913_at	AT4G27370	0.961621	4.7877	4.4773	0.000149699	0.00234731	0.507205
266515_at	AT2G47900	-0.676936	6.53566	-4.47588	0.000150245	0.00235404	0.503622
248798_at	AT5G47190	-0.951479	7.24806	-4.47375	0.000151069	0.00236511	0.498238
267309_at	AT2G19385	-0.613942	8.47353	-4.47269	0.000151481	0.00236833	0.49556
256415_at	AT3G11210	0.722901	2.28624	4.47232	0.000151626	0.00236833	0.494618
264668_at	AT1G09780	-0.621108	7.43697	-4.47232	0.000151628	0.00236833	0.494606
255428_at	AT4G03390	-0.691464	5.19375	-4.4716	0.00015191	0.0023709	0.492777
257031_at	AT3G19280	0.772286	5.28313	4.46903	0.000152915	0.00238445	0.486285
248425_at	AT5G51690	0.908873	4.71519	4.46878	0.000153014	0.00238445	0.485644
259782_at	AT1G29680	1.23859	4.98187	4.46698	0.000153724	0.00239366	0.481088
251714_at	AT3G56370	-1.14107	3.61754	-4.46596	0.000154128	0.00239796	0.47851
264702_at	AT1G70190	-0.833228	7.69665	-4.46568	0.000154239	0.00239796	0.477799
260273_at	AT1G80550	-1.21654	6.44275	-4.46534	0.000154374	0.00239821	0.476938
263633_at	AT2G04890	0.773689	7.80163	4.4649	0.000154548	0.00239906	0.47583
256119_at	AT1G18070	-0.880888	7.36294	-4.46363	0.000155052	0.00240503	0.472627
247999_at	AT5G56150	0.736212	6.66693	4.46181	0.00015578	0.00241318	0.468013
260615_at	AT1G53240	-0.690248	9.66042	-4.46172	0.000155816	0.00241318	0.467786
267590_at	AT2G39700	-0.85212	2.13109	-4.45925	0.000156809	0.00242668	0.461536
253601_at	AT4G30900	0.921879	6.39361	4.45787	0.000157367	0.00243345	0.458042
261858_at	AT1G50570	0.622056	7.08249	4.45616	0.000158059	0.00243819	0.453722
248380_at	AT5G51820	0.818119	6.97763	4.45596	0.000158141	0.00243819	0.453212
245383_at	AT4G17810	-0.890086	3.51966	-4.4559	0.000158165	0.00243819	0.453063
264424_at	AT1G61740	0.930972	3.34832	4.4557	0.000158245	0.00243819	0.452566
256518_at	AT1G66080	-0.830143	3.16175	-4.45562	0.000158278	0.00243819	0.452358
253828_at	AT4G27970	1.07503	3.42457	4.45509	0.000158493	0.00243964	0.451021
247672_at	AT5G60220	0.898937	6.48581	4.45161	0.00015992	0.00245971	0.442205
249039_at	AT5G44310	0.711231	9.62104	4.45047	0.000160388	0.00246503	0.439328
253394_at	AT4G32770	0.835891	5.64507	4.4453	0.000162532	0.00249608	0.426263
246433_at	AT5G17510	-0.689577	5.24729	-4.44475	0.000162763	0.00249772	0.424865
267035_at	AT2G38400	-0.729705	6.32191	-4.44255	0.000163685	0.00250996	0.419307
252867_at	AT4G39870	0.580002	7.0333	4.44215	0.000163855	0.00251066	0.418284
245019_at	ATCG00530	-1.01959	4.77441	-4.44181	0.000163997	0.00251092	0.417433
252274_at	AT3G49680	-0.725701	7.39459	-4.43874	0.000165297	0.0025289	0.409666
247921_at	AT5G57660	-1.0728	3.3615	-4.43832	0.000165477	0.00252974	0.408594
258513_at	AT3G06630	0.831534	2.45039	4.43675	0.000166144	0.00253761	0.404636
255224_at	AT4G05400	-0.777035	7.92659	-4.43652	0.000166244	0.00253761	0.404047
261434_at	AT1G07650	0.762013	5.77163	4.43553	0.000166665	0.00254105	0.401556
250206_at	AT5G14040	-0.944347	8.38617	-4.4354	0.000166722	0.00254105	0.401222
267586_at	AT2G41950	-0.740634	8.90038	-4.43415	0.000167257	0.00254729	0.398068
252898_at	AT4G39500	-0.603865	8.10573	-4.4338	0.00016741	0.00254769	0.397169
257059_at	AT3G15280	1.01184	9.39255	4.43233	0.000168041	0.00255537	0.393465
253775_at	AT4G28440	-0.645844	8.77331	-4.43078	0.000168714	0.00256366	0.389536
249676_at	AT5G35960	0.978732	3.28238	4.43036	0.000168895	0.00256448	0.388483
251938_at	AT3G53430	-0.582821	11.2379	-4.42753	0.000170129	0.00258128	0.381319
251412_at	AT3G60220	-0.76157	4.13372	-4.42524	0.000171132	0.00259454	0.375536
245022_at	ATCG00560	-0.967389	3.04316	-4.42447	0.000171473	0.00259775	0.373582
251789_at	AT3G55450	0.703532	7.68649	4.42196	0.000172584	0.00261101	0.367228
247139_at	AT5G66090	-0.706584	7.11733	-4.4219	0.000172607	0.00261101	0.367095
249189_at	AT5G42780	-0.882235	4.25279	-4.42142	0.00017282	0.00261227	0.365882
247491_at	AT5G61880	-0.609547	7.96381	-4.42109	0.000172969	0.00261256	0.365035
247788_at	AT5G58730	0.862276	6.32364	4.42079	0.000173103	0.00261262	0.364274
253866_at	AT4G27480	1.08441	2.24287	4.41928	0.000173774	0.00262079	0.360467
260528_at	AT2G47260	-1.02075	5.37693	-4.41848	0.000174135	0.00262276	0.358428
261080_at	AT1G07370	-0.810895	6.45505	-4.41841	0.000174165	0.00262276	0.358259
249818_at	AT5G23860	-0.942216	2.67771	-4.41701	0.000174792	0.00263023	0.354725
249899_at	AT5G22620	1.08943	5.90635	4.41466	0.000175849	0.00264416	0.348796
250678_at	AT5G06540	-0.84161	4.42152	-4.41404	0.000176131	0.00264642	0.347221
258853_at	AT3G06440	0.796725	4.95235	4.4134	0.000176423	0.00264885	0.345588
257875_at	AT3G17120	-0.843922	4.54753	-4.41225	0.000176945	0.00265393	0.342685
262351_at	AT1G72990	1.00145	5.90424	4.41167	0.000177205	0.00265393	0.341238
265254_at	AT2G28380	-0.850894	6.14939	-4.41164	0.000177222	0.00265393	0.341145
260553_at	AT2G41800	-0.756339	3.04185	-4.41123	0.000177407	0.00265393	0.34012
265944_at	AT2G19640	-0.880003	4.68563	-4.4112	0.00017742	0.00265393	0.340048
264658_at	AT1G09910	0.903352	5.70193	4.41074	0.000177633	0.00265514	0.338869
263194_at	AT1G36060	0.923276	3.35158	4.40842	0.000178695	0.00266904	0.333005
266294_at	AT2G29500	0.814772	5.73591	4.40766	0.000179044	0.00267227	0.331087
251019_at	AT5G02420	-1.21075	2.7281	-4.40572	0.00017994	0.00268364	0.326182
267346_at	AT2G39940	-0.730794	3.8608	-4.40248	0.000181441	0.00270404	0.318009
267199_at	AT2G30990	0.846791	5.61027	4.40016	0.000182528	0.00271822	0.31214
258448_at	AT3G22290	-0.692456	7.94933	-4.39779	0.000183644	0.00273282	0.306146
264835_at	AT1G03550	0.985957	6.28879	4.3911	0.000186825	0.00277515	0.289262
249780_at	AT5G24240	0.561026	3.45873	4.39105	0.000186849	0.00277515	0.289133
261445_at	AT1G28380	1.06726	4.47228	4.39094	0.000186901	0.00277515	0.288859
254440_at	AT4G21020	0.900084	10.7737	4.39061	0.000187062	0.00277549	0.288014
256666_at	AT3G20670	0.626801	8.57415	4.38991	0.000187399	0.00277678	0.286245
251743_at	AT3G55890	-0.858516	1.95792	-4.38952	0.000187586	0.00277678	0.285263
259056_at	AT3G03420	-0.630569	7.72371	-4.38947	0.000187611	0.00277678	0.285131
261833_at	AT1G10670	0.651269	6.8039	4.38928	0.0001877	0.00277678	0.284666
248337_at	AT5G52310	1.2438	6.73794	4.38687	0.00018887	0.00279203	0.278558
260294_at	AT1G63660	-0.615086	7.9193	-4.38648	0.000189058	0.00279276	0.27758
249224_at	AT5G42130	-0.703945	5.97994	-4.38343	0.000190544	0.00281266	0.269882
264928_at	AT1G60710	0.70926	7.24551	4.38277	0.000190869	0.00281539	0.268209
267128_at	AT2G23620	-0.877954	4.19229	-4.38036	0.000192055	0.00283081	0.262119
247029_at	AT5G67190	-1.16908	6.14539	-4.37883	0.000192807	0.00283982	0.258277
256907_at	AT3G24030	0.75417	5.23319	4.37801	0.000193214	0.00284374	0.256203
260372_at	AT1G73980	0.694	7.21299	4.37675	0.000193841	0.00285087	0.253022
248291_at	AT5G53020	0.761526	4.80403	4.37563	0.0001944	0.00285701	0.250192
266503_at	AT2G47780	-0.685819	8.78083	-4.37435	0.000195041	0.00286434	0.246957
264248_at	AT1G78700	-0.93245	4.60963	-4.37398	0.000195229	0.00286502	0.246008
253671_at	AT4G29990	1.01987	4.13243	4.37343	0.000195504	0.00286696	0.244627
263319_at	AT2G47160	-0.995515	4.44989	-4.37162	0.000196415	0.00287823	0.240054
264672_at	AT1G09750	0.758318	6.18674	4.36541	0.000199574	0.0029224	0.224373
263777_at	AT2G46450	-0.78477	8.00465	-4.36361	0.000200499	0.00293381	0.21983
261306_at	AT1G48610	-0.916618	4.1556	-4.36128	0.0002017	0.00294924	0.213962
267339_at	AT2G39870	-0.986265	5.50909	-4.35937	0.000202691	0.00296158	0.209145
257245_at	AT3G24110	-0.798809	4.17874	-4.35859	0.0002031	0.0029654	0.207167
252533_at	AT3G46110	1.03478	4.3322	4.35716	0.000203846	0.00297414	0.203563
244979_at	ATCG00750	-1.46681	7.70179	-4.35547	0.000204733	0.00298493	0.199295
260663_at	AT1G19520	-1.01204	7.3891	-4.35475	0.000205111	0.00298827	0.197485
245942_at	AT5G19490	-0.734337	5.67181	-4.35416	0.000205425	0.00299069	0.195981
244996_at	ATCG00160	-0.860547	5.11942	-4.3527	0.000206197	0.00299975	0.192297
255751_at	AT1G31950	0.774195	5.50572	4.35129	0.000206944	0.00300845	0.188743
257923_at	AT3G23160	-0.92746	3.57421	-4.34994	0.000207661	0.0030167	0.185344
262105_at	AT1G02810	-1.22148	4.90457	-4.34958	0.000207853	0.00301732	0.184434
261254_at	AT1G05805	-1.24257	2.775	-4.34876	0.000208294	0.00302153	0.182356
262805_at	AT1G20900	-0.735948	4.56978	-4.34802	0.000208686	0.00302505	0.180506
250767_at	AT5G05660	-0.891601	4.86802	-4.34688	0.000209298	0.00303174	0.177629
253550_at	AT4G30960	-0.683495	10.0314	-4.34472	0.000210464	0.00304644	0.17217
248449_at	AT5G51110	-0.862576	7.89956	-4.34422	0.000210738	0.00304821	0.170894
245712_at	AT5G04360	1.09662	3.96376	4.34311	0.000211335	0.00305465	0.168115
265281_at	AT2G28370	-0.630345	5.28427	-4.34282	0.000211496	0.00305479	0.167368
265445_at	AT2G37190	-0.7282	10.5194	-4.34238	0.000211734	0.00305603	0.166263
265195_at	AT2G36730	-0.593183	6.88283	-4.34192	0.000211985	0.00305747	0.165098
245096_at	AT2G40880	0.656651	8.47276	4.33754	0.000214381	0.00308859	0.154055
254981_at	AT4G10480	-0.570759	10.8562	-4.33731	0.000214508	0.00308859	0.153475
257169_at	AT3G24315	0.780839	6.92121	4.33714	0.000214602	0.00308859	0.153045
266860_at	AT2G26870	0.657684	7.21008	4.33673	0.000214826	0.0030896	0.152022
247140_at	AT5G66250	0.612447	5.60024	4.33634	0.000215043	0.00309052	0.151027
245319_at	AT4G16146	0.690628	9.92878	4.33576	0.000215365	0.00309294	0.149558
257395_at	AT2G15630	-0.780785	4.78923	-4.33341	0.000216668	0.00310944	0.143632
250316_at	AT5G12140	0.702047	7.95687	4.33306	0.000216865	0.00311004	0.142743
253090_at	AT4G36360	0.773446	4.70996	4.32972	0.000218731	0.00313457	0.134328
260385_at	AT1G74090	-0.7606	5.83386	-4.32898	0.000219146	0.00313648	0.132466
261769_at	AT1G76100	1.00615	2.81715	4.32893	0.000219175	0.00313648	0.132334
266984_at	AT2G39570	0.825848	8.46361	4.32537	0.000221186	0.00316138	0.123366
250196_at	AT5G14580	-0.62452	7.14419	-4.32521	0.00022128	0.00316138	0.122946
247687_at	AT5G59740	0.881517	4.34702	4.32502	0.000221386	0.00316138	0.122479
250400_at	AT5G10740	0.696805	5.66546	4.32112	0.000223616	0.00319096	0.112636
250327_at	AT5G12050	-0.775531	2.28203	-4.31919	0.000224727	0.00320454	0.107768
247228_at	AT5G65140	-0.85688	4.95303	-4.31566	0.00022677	0.00322615	0.0988823
260890_at	AT1G29090	-1.01774	3.35278	-4.31562	0.000226792	0.00322615	0.0987845
261440_at	AT1G28510	-0.767132	7.90378	-4.31533	0.000226962	0.00322615	0.0980487
248533_at	AT5G50020	-0.851814	6.90162	-4.31529	0.000226986	0.00322615	0.0979459
258454_at	AT3G22300	-0.741238	7.92262	-4.31519	0.000227043	0.00322615	0.0977017
249610_at	AT5G37360	0.754033	5.98961	4.31464	0.000227363	0.00322843	0.0963162
265966_at	AT2G37220	-0.79575	8.70891	-4.31346	0.000228057	0.003236	0.0933253
263686_at	AT1G26910	-0.668363	9.04974	-4.31286	0.000228408	0.0032387	0.0918147
263714_at	AT2G20610	-0.793313	6.56367	-4.30937	0.000230464	0.00326355	0.0830134
260065_at	AT1G73760	-1.01802	4.00736	-4.30933	0.000230484	0.00326355	0.082929
252009_at	AT3G52800	-1.21061	7.47849	-4.30898	0.000230694	0.00326423	0.0820346
264386_at	AT1G12000	-0.556702	6.8894	-4.30782	0.000231381	0.00327165	0.079116
249703_at	AT5G35560	1.01459	4.91925	4.30732	0.00023168	0.00327358	0.0778486
265247_at	AT2G43030	-0.781156	8.95003	-4.30623	0.000232324	0.00328038	0.0751227
266811_at	AT2G44850	1.06959	5.04986	4.30429	0.000233488	0.00329265	0.0702185
267594_at	AT2G33000	0.997944	3.6801	4.30423	0.00023352	0.00329265	0.070081
245360_at	AT4G16330	0.748126	6.64733	4.30271	0.000234434	0.00330322	0.0662472
247230_at	AT5G65170	-0.858865	2.02562	-4.30015	0.00023598	0.00332268	0.0597962
247432_at	AT5G62500	0.995123	3.95495	4.2971	0.000237834	0.00334427	0.0521125
249837_at	AT5G23480	0.815626	3.22362	4.29708	0.000237845	0.00334427	0.0520674
251513_at	AT3G59220	-1.00648	3.96674	-4.29213	0.000240891	0.00338473	0.0395767
263472_at	AT2G31955	0.620187	8.34093	4.29069	0.000241781	0.00339488	0.0359558
251804_at	AT3G55430	0.5959	6.84928	4.28637	0.000244477	0.00342684	0.0250728
251285_at	AT3G61770	-0.778096	6.08185	-4.28628	0.000244531	0.00342684	0.0248561
252956_at	AT4G38580	-0.578652	9.35839	-4.28622	0.000244568	0.00342684	0.0247084
247861_at	AT5G58160	0.917051	6.13696	4.28392	0.000246019	0.00344478	0.0189018
251980_at	AT3G53270	-0.725602	5.81408	-4.28263	0.000246833	0.00345377	0.0156615
248926_at	AT5G45880	1.09656	3.38365	4.28233	0.000247026	0.00345408	0.0148931
256919_at	AT3G18970	-1.19003	5.39474	-4.2812	0.000247739	0.00346165	0.0120626
250593_at	AT5G07740	-0.705145	1.96503	-4.28014	0.000248416	0.0034687	0.00938649
255040_at	AT4G09580	-0.770579	1.96245	-4.27926	0.000248974	0.00347409	0.00718255
258881_at	AT3G06310	0.53216	7.25218	4.27876	0.000249295	0.00347616	0.0059191
256706_at	AT3G30300	-1.31314	4.76769	-4.27691	0.000250482	0.00349011	0.00125871
256416_at	AT3G11050	0.662174	9.24708	4.27666	0.000250642	0.00349011	0.000632171
245668_at	AT1G28330	0.912984	5.80404	4.27374	0.000252528	0.00351394	-0.00672395
258327_at	AT3G22640	0.647302	9.9689	4.27331	0.00025281	0.00351544	-0.00781985
254273_at	AT4G22720	-0.589532	5.90768	-4.27297	0.000253031	0.00351608	-0.00867592
260140_at	AT1G66390	1.10732	4.7808	4.27064	0.000254546	0.0035347	-0.0145341
248125_at	AT5G54740	0.853297	11.3287	4.27031	0.000254764	0.00353529	-0.0153757
263653_at	AT1G04310	0.731575	4.26708	4.26945	0.000255327	0.00354067	-0.0175409
254384_at	AT4G21870	-0.980799	4.9616	-4.26865	0.000255847	0.00354543	-0.0195351
259182_at	AT3G01750	-0.958933	2.6015	-4.26699	0.000256938	0.00355657	-0.023713
251940_at	AT3G53450	-0.901055	5.50885	-4.26689	0.000257004	0.00355657	-0.0239631
256327_at	AT3G02350	-0.700321	6.68945	-4.26652	0.000257248	0.00355751	-0.0248938
251864_at	AT3G54920	-0.887315	5.02812	-4.26388	0.000258998	0.00357925	-0.0315468
261410_at	AT1G07610	0.815023	6.98033	4.2627	0.000259783	0.00358764	-0.0345155
262113_at	AT1G02820	0.800408	3.52577	4.26092	0.000260973	0.00360161	-0.0389992
267157_at	AT2G37630	-0.860242	4.94431	-4.25871	0.000262456	0.00361959	-0.0445576
249165_at	AT5G42810	0.810383	4.46693	4.25833	0.000262715	0.00362068	-0.045525
267227_at	AT2G44030	0.663991	1.71298	4.25791	0.000262995	0.00362207	-0.0465697
244971_at	ATCG00670	-0.832519	8.42924	-4.25634	0.000264059	0.00363424	-0.0505317
247042_at	AT5G67220	-0.697798	8.00556	-4.25373	0.000265833	0.00365616	-0.0570995
266912_at	AT2G45900	0.890187	2.3356	4.2471	0.00027039	0.00371568	-0.0737728
257298_at	AT3G28155	0.63436	1.8281	4.2469	0.00027053	0.00371568	-0.0742777
265460_at	AT2G46600	-0.981538	5.49574	-4.24591	0.000271213	0.00372233	-0.0767515
256035_at	AT1G07140	-0.924384	7.54498	-4.24567	0.000271383	0.00372233	-0.0773669
263499_at	AT2G42580	0.772989	2.88207	4.24364	0.000272797	0.00373918	-0.0824645
247771_at	AT5G58590	-0.6491	8.60175	-4.24296	0.000273273	0.00374315	-0.0841725
248255_at	AT5G53350	0.622599	8.284	4.24241	0.00027366	0.00374591	-0.0855617
266857_at	AT2G26900	-1.01248	6.01381	-4.242	0.000273951	0.00374735	-0.0866041
254415_at	AT4G21326	0.951504	5.21699	4.24057	0.000274954	0.00375852	-0.0901882
254256_at	AT4G23180	1.25244	2.3513	4.23798	0.000276787	0.00378101	-0.0967052
247041_at	AT5G67180	-1.00979	2.26118	-4.23761	0.000277054	0.00378209	-0.0976501
248428_at	AT5G51760	0.986508	6.95143	4.23538	0.000278639	0.00379876	-0.103242
266259_at	AT2G27830	-0.94952	6.51317	-4.2352	0.00027877	0.00379876	-0.103704
259535_at	AT1G12280	0.850406	3.21712	4.2351	0.000278841	0.00379876	-0.103954
252478_at	AT3G46540	0.622658	6.494	4.23341	0.000280047	0.00381262	-0.108187
265761_at	AT2G01330	0.693448	5.5746	4.23147	0.000281445	0.00382906	-0.113069
264665_at	AT1G09660	-0.946442	3.89849	-4.23099	0.000281793	0.0038312	-0.11428
250146_at	AT5G14660	-0.574899	6.49932	-4.22989	0.000282592	0.00383948	-0.117058
263073_at	AT2G17500	0.938609	3.35046	4.22902	0.000283217	0.00384538	-0.119224
259422_at	AT1G13810	-0.708108	4.94017	-4.22703	0.000284667	0.00386246	-0.12423
264913_at	AT1G60770	-0.626073	8.13589	-4.22671	0.000284906	0.0038631	-0.125051
262609_at	AT1G13930	0.856002	5.9986	4.2263	0.000285204	0.00386454	-0.126077
265501_at	AT2G15490	-0.677036	5.61238	-4.22513	0.00028606	0.00387174	-0.129017
265472_at	AT2G15580	0.823526	6.45026	4.22505	0.000286119	0.00387174	-0.129218
245673_at	AT1G56690	-0.980816	4.43792	-4.22362	0.000287173	0.00388271	-0.132822
247302_at	AT5G63880	0.59954	6.74386	4.2233	0.000287405	0.00388271	-0.133614
250698_at	AT5G06810	-0.579182	6.80013	-4.22316	0.000287509	0.00388271	-0.133968
245025_at	ATCG00130	-1.08195	8.30989	-4.22248	0.000288008	0.00388477	-0.13567
261181_at	AT1G34580	0.805871	3.75564	4.22243	0.000288046	0.00388477	-0.135799
255551_at	AT4G01840	-0.775714	4.19081	-4.21991	0.000289915	0.00390735	-0.142138
257920_at	AT3G23260	0.82838	4.30307	4.2193	0.00029037	0.00391087	-0.143677
249922_at	AT5G19140	-0.71732	8.21444	-4.21879	0.000290745	0.00391117	-0.144943
248626_at	AT5G48940	-0.935807	4.25959	-4.21875	0.00029078	0.00391117	-0.14506
264197_at	AT1G22620	0.718779	6.35596	4.21804	0.000291306	0.00391562	-0.14683
247046_at	AT5G66540	-0.606541	8.85254	-4.21736	0.000291813	0.00391983	-0.148536
252561_at	AT3G45980	0.585956	8.95522	4.21679	0.000292245	0.00392301	-0.149985
248031_at	AT5G55640	0.617169	9.93723	4.21481	0.000293731	0.00394034	-0.154958
266687_at	AT2G19670	-0.664916	8.91993	-4.21422	0.000294172	0.00394362	-0.156428
262168_at	AT1G74730	-0.618957	5.4271	-4.21373	0.000294544	0.00394599	-0.157667
251576_at	AT3G58200	0.830202	3.76519	4.21303	0.000295069	0.00395039	-0.159413
262172_at	AT1G74970	-0.637532	6.02046	-4.21208	0.000295789	0.00395741	-0.161803
255130_at	AT4G08240	0.657703	5.33689	4.21054	0.00029696	0.00397043	-0.165674
266553_at	AT2G46170	-0.712337	5.41291	-4.20879	0.000298298	0.00398568	-0.170081
246217_at	AT4G36920	-0.949413	3.892	-4.20776	0.000299081	0.00399349	-0.172649
262921_at	AT1G79430	-0.900116	5.83301	-4.2065	0.000300054	0.00400384	-0.175836
265344_at	AT2G22660	0.779533	7.25974	4.20525	0.000301016	0.00401401	-0.178972
249772_at	AT5G24130	0.69378	8.29133	4.20471	0.000301433	0.00401599	-0.180329
248076_at	AT5G55750	0.833677	2.88018	4.20454	0.000301563	0.00401599	-0.18075
246223_at	AT4G36890	-0.74101	6.39085	-4.20357	0.000302316	0.00402336	-0.183194
259759_at	AT1G77550	-0.602952	7.17594	-4.20229	0.000303304	0.00403384	-0.186392
251956_at	AT3G53460	-0.884155	9.27707	-4.20162	0.000303825	0.0040381	-0.188073
255469_at	AT4G03030	0.64291	6.64931	4.19954	0.000305452	0.00405706	-0.19331
258588_s_at	AT3G04120	-0.801865	8.85335	-4.19908	0.000305813	0.00405917	-0.194466
256523_at	AT1G66070	-0.859723	6.43519	-4.19844	0.000306312	0.00406312	-0.196064
254423_at	AT4G21610	0.66071	9.00249	4.19651	0.000307831	0.00408058	-0.200911
258272_at	AT3G15610	0.584585	8.08563	4.19599	0.000308246	0.0040834	-0.202231
252712_at	AT3G43800	-0.753516	7.07694	-4.19134	0.000311939	0.0041296	-0.213901
253895_at	AT4G27160	0.915047	11.4649	4.19066	0.000312483	0.0041341	-0.21561
247153_at	AT5G65700	-0.938328	3.9644	-4.18873	0.000314034	0.00415188	-0.220459
247119_at	AT5G65900	-0.792536	6.33687	-4.1879	0.000314701	0.00415797	-0.222538
259845_at	AT1G73590	-0.953627	5.93852	-4.1853	0.0003168	0.00418296	-0.229051
244963_at	ATCG00570	-1.34763	5.9721	-4.18375	0.000318066	0.00419491	-0.23296
253028_at	AT4G38160	-0.559794	7.34615	-4.18368	0.000318121	0.00419491	-0.23313
246978_at	AT5G24910	0.606923	7.57919	4.18326	0.000318459	0.00419662	-0.234169
267611_at	AT2G26660	0.698206	6.53656	4.18244	0.000319129	0.00420126	-0.236228
245023_at	ATCG00080	-1.50023	3.95633	-4.18232	0.000319228	0.00420126	-0.236533
251503_at	AT3G59140	0.569756	6.99965	4.18126	0.000320095	0.00420991	-0.239188
249078_at	AT5G44070	0.748278	5.73525	4.18094	0.000320357	0.00421062	-0.239992
259061_at	AT3G07410	0.556672	8.0068	4.17999	0.000321138	0.00421813	-0.242376
263320_at	AT2G47180	0.745745	6.98372	4.17676	0.00032381	0.00425045	-0.250493
255735_at	AT1G25520	-0.788955	6.84633	-4.1752	0.000325106	0.00426469	-0.254405
258152_at	AT3G18190	-0.740549	7.78908	-4.17347	0.000326553	0.0042792	-0.258755
252208_at	AT3G50380	0.937445	7.23436	4.17337	0.000326637	0.0042792	-0.259009
254850_at	AT4G12000	0.797293	2.75231	4.17097	0.000328651	0.00430279	-0.265029
251330_at	AT3G61550	-0.766714	4.2053	-4.16948	0.000329905	0.0043164	-0.268759
262785_at	AT1G10750	-0.730608	4.33214	-4.16853	0.000330709	0.00432412	-0.271144
261674_at	AT1G18270	0.776655	6.49769	4.1677	0.000331415	0.00433053	-0.273232
250994_at	AT5G02490	0.727657	6.2509	4.1673	0.000331751	0.00433211	-0.274223
245757_at	AT1G35140	1.06186	3.85998	4.16571	0.000333105	0.00434698	-0.278214
262970_at	AT1G75690	-0.744779	5.77133	-4.16516	0.000333573	0.00435027	-0.279589
262040_at	AT1G80080	-0.698148	5.13239	-4.16318	0.000335265	0.00436951	-0.284544
255561_at	AT4G02050	0.82033	5.78675	4.16201	0.000336277	0.00437986	-0.287496
248497_at	AT5G50380	-1.2611	5.6017	-4.15979	0.000338196	0.00440111	-0.293069
265931_at	AT2G18520	-0.726482	8.39319	-4.15961	0.000338345	0.00440111	-0.2935
251975_at	AT3G53230	0.667715	9.29456	4.15931	0.000338606	0.00440166	-0.294254
267398_at	AT2G44560	0.668337	1.79681	4.15775	0.000339959	0.0044164	-0.298161
253001_at	AT4G38490	0.610768	7.1234	4.15494	0.000342422	0.00444486	-0.30523
263612_at	AT2G16440	-0.803227	7.08586	-4.15474	0.000342591	0.00444486	-0.305711
262588_at	AT1G15130	0.671582	7.77486	4.15444	0.000342854	0.00444541	-0.306463
250509_at	AT5G09970	-0.819363	6.37463	-4.15409	0.000343166	0.0044466	-0.307355
250571_at	AT5G08200	-0.957366	3.67311	-4.1519	0.000345093	0.00446869	-0.312837
249583_at	AT5G37770	-1.71552	5.44961	-4.14892	0.000347738	0.00450005	-0.320313
267518_at	AT2G30500	0.612687	8.04532	4.14756	0.00034895	0.00451284	-0.32372
256792_at	AT3G22150	-0.634781	5.14603	-4.14631	0.000350072	0.00452444	-0.326861
245299_at	AT4G17530	0.522202	9.63109	4.14481	0.000351414	0.00453774	-0.330608
250906_at	AT5G03650	0.783229	7.06289	4.14466	0.000351552	0.00453774	-0.330991
248870_at	AT5G46710	-0.881154	4.66485	-4.14274	0.000353281	0.00455581	-0.335796
262073_at	AT1G59640	-0.964815	4.69245	-4.1426	0.000353404	0.00455581	-0.336135
258487_at	AT3G02550	-1.16663	5.05876	-4.14208	0.00035388	0.00455903	-0.337453
245011_at	ATCG00430	-1.40597	4.67775	-4.1399	0.00035586	0.00458161	-0.342914
260327_at	AT1G63840	-1.09603	5.24262	-4.13956	0.000356165	0.00458261	-0.343755
257859_at	AT3G12955	1.03242	4.45469	4.13821	0.000357402	0.00459559	-0.347147
254030_at	AT4G25890	-0.628254	9.49359	-4.13594	0.000359485	0.00461943	-0.352838
254176_at	AT4G24200	-0.792496	3.27702	-4.13457	0.00036075	0.00463273	-0.356275
264204_at	AT1G22710	-0.965453	5.72304	-4.13257	0.0003626	0.00465352	-0.361282
250045_at	AT5G17700	0.654177	5.64402	4.13231	0.000362841	0.00465365	-0.361932
266296_at	AT2G29420	0.61905	7.70489	4.13173	0.000363381	0.00465761	-0.363387
265831_at	AT2G14460	-0.868565	7.09807	-4.12943	0.000365526	0.00468213	-0.369148
259616_at	AT1G47960	-0.652237	6.5949	-4.12814	0.000366732	0.00469459	-0.372373
258659_at	AT3G09880	-0.732533	4.88873	-4.1275	0.000367336	0.00469934	-0.373983
266804_at	AT2G29960	0.549277	8.50614	4.12668	0.000368106	0.0047062	-0.376032
253173_at	AT4G35110	-0.751091	5.73745	-4.12634	0.000368428	0.00470732	-0.376886
263128_at	AT1G78600	0.749604	6.76059	4.12546	0.000369258	0.00471495	-0.37909
257119_at	AT3G20190	-0.680952	2.0345	-4.12296	0.00037162	0.0047421	-0.385331
266120_at	AT2G02070	-0.702793	5.4884	-4.11919	0.000375226	0.004785	-0.394779
260739_at	AT1G15000	-0.644867	7.73442	-4.11878	0.000375621	0.004785	-0.39581
264911_at	AT1G60690	0.65819	5.60153	4.11865	0.000375745	0.004785	-0.396132
260880_at	AT1G21380	0.702056	5.62353	4.11845	0.000375932	0.004785	-0.39662
251987_at	AT3G53280	0.63612	7.72084	4.11772	0.000376642	0.00479101	-0.398466
250284_at	AT5G13290	-0.748041	6.61082	-4.11602	0.00037828	0.00480881	-0.402712
246216_at	AT4G36380	-0.913809	5.5718	-4.11491	0.000379356	0.0048149	-0.40549
264207_at	AT1G22750	-0.951624	3.74435	-4.1148	0.000379461	0.0048149	-0.405761
251741_at	AT3G56040	0.935763	4.77474	4.11479	0.000379476	0.0048149	-0.405801
262407_at	AT1G34630	0.921376	4.94441	4.11249	0.000381708	0.00484017	-0.411539
245009_at	ATCG00380	-0.63146	9.86879	-4.11206	0.000382128	0.00484245	-0.412614
262822_at	AT1G11630	-0.721147	4.45805	-4.10993	0.000384219	0.00486533	-0.417952
263729_at	AT1G60080	-0.676956	6.3278	-4.10973	0.000384416	0.00486533	-0.418455
253930_at	AT4G26740	0.647849	8.0549	4.10875	0.000385378	0.00487444	-0.420901
255882_x_at	AT1G20280	-0.718456	3.43298	-4.10822	0.0003859	0.00487798	-0.422224
264458_at	AT1G10410	0.697254	7.15474	4.1074	0.00038671	0.00488515	-0.424275
259595_at	AT1G28050	0.660967	5.62993	4.10607	0.000388035	0.00489883	-0.427623
263587_at	AT2G25340	1.06395	2.74501	4.10554	0.000388558	0.00490235	-0.42894
251840_at	AT3G54960	0.60364	8.76481	4.10212	0.000391969	0.00494229	-0.43749
261754_at	AT1G76130	0.893357	3.4477	4.1007	0.000393399	0.00495721	-0.441051
248423_at	AT5G51670	-0.886051	2.00225	-4.10043	0.000393668	0.00495751	-0.441721
248146_at	AT5G54940	0.802301	9.40095	4.0986	0.000395513	0.00497763	-0.446295
266391_at	AT2G41290	0.698077	6.72473	4.09783	0.000396291	0.00498154	-0.448216
247010_at	AT5G67510	-0.603762	8.99814	-4.09772	0.000396404	0.00498154	-0.448495
253549_at	AT4G30930	-0.693958	8.12763	-4.09756	0.000396565	0.00498154	-0.448893
249925_at	AT5G19150	0.58169	8.49825	4.09608	0.000398075	0.00499739	-0.45261
267371_at	AT2G44510	-0.602623	6.66542	-4.09298	0.000401236	0.00503394	-0.460346
247312_at	AT5G63970	0.656526	6.55752	4.09217	0.000402072	0.00504129	-0.462382
253903_at	AT4G27180	0.570721	7.28166	4.09154	0.000402719	0.00504626	-0.463954
259848_at	AT1G72180	0.951364	5.12816	4.08671	0.000407722	0.00510578	-0.476029
264152_at	AT1G02140	-0.7473	8.69813	-4.08635	0.000408099	0.00510732	-0.476932
258328_at	AT3G16090	-0.862412	3.5651	-4.08565	0.000408828	0.00511327	-0.478678
246863_at	AT5G25940	0.514403	9.0152	4.0839	0.000410663	0.00513303	-0.483056
246818_at	AT5G27270	0.903613	5.12626	4.08301	0.000411597	0.00514151	-0.485278
255596_at	AT4G01720	0.835768	2.57994	4.08232	0.000412324	0.00514741	-0.487005
266277_at	AT2G29310	0.724978	2.08249	4.08126	0.000413445	0.00515821	-0.48966
246538_at	AT5G15520	-0.620859	7.12451	-4.07999	0.000414784	0.00517163	-0.49282
267153_at	AT2G30860	0.702265	8.96376	4.07976	0.000415034	0.00517163	-0.493411
255554_at	AT4G01897	0.804783	3.89338	4.07787	0.000417043	0.00519345	-0.498132
245357_at	AT4G17560	-0.802629	6.75292	-4.07749	0.000417444	0.00519523	-0.499071
247856_at	AT5G58300	-0.910562	5.50616	-4.07627	0.000418753	0.0052083	-0.502132
245106_at	AT2G41650	-0.566559	11.4439	-4.07478	0.000420346	0.0052249	-0.505845
257330_at	ATMG01290	-1.13661	1.86503	-4.07432	0.000420838	0.00522778	-0.506988
254370_at	AT4G21750	-0.749518	3.87465	-4.07162	0.00042376	0.00526083	-0.513752
266716_at	AT2G46820	-0.750871	8.46098	-4.07095	0.000424482	0.00526656	-0.515419
259710_at	AT1G77670	-0.741928	7.10705	-4.06957	0.000425984	0.00528193	-0.51887
261223_at	AT1G19950	0.912477	5.05177	4.06659	0.000429235	0.00531897	-0.526303
248263_at	AT5G53370	0.749193	3.39974	4.06601	0.000429877	0.00532365	-0.527763
250160_at	AT5G15210	-0.96154	3.69177	-4.06555	0.000430377	0.00532622	-0.528901
249379_at	AT5G40460	-1.0047	4.47159	-4.06534	0.000430613	0.00532622	-0.529435
267336_at	AT2G19310	0.926286	5.69707	4.06477	0.000431238	0.00532775	-0.530854
245391_at	AT4G16520	0.533006	8.46502	4.06475	0.000431265	0.00532775	-0.530916
245734_at	AT1G73480	-0.959051	4.72803	-4.06206	0.000434235	0.00536115	-0.537623
250740_at	AT5G05760	0.78693	2.73519	4.06168	0.000434651	0.005363	-0.538559
260830_at	AT1G06760	0.687326	10.0978	4.06065	0.000435801	0.0053739	-0.541142
262841_at	AT1G14810	-0.649413	8.12858	-4.05785	0.000438931	0.00540919	-0.548138
257805_at	AT3G18830	-0.65619	8.65937	-4.0572	0.000439661	0.00541488	-0.549762
260632_at	AT1G62360	0.679245	5.27726	4.05624	0.000440734	0.00542477	-0.552143
265673_at	AT2G32090	0.550319	8.53516	4.05588	0.00044114	0.00542645	-0.553044
247679_at	AT5G59540	0.72945	1.91108	4.0535	0.000443836	0.00545629	-0.558998
252033_at	AT3G51950	0.679836	7.61655	4.053	0.000444401	0.0054599	-0.560241
247194_at	AT5G65480	-0.966605	10.1266	-4.05272	0.000444717	0.00546045	-0.560935
259030_at	AT3G09310	0.742662	5.3956	4.04912	0.000448823	0.00550751	-0.569917
245006_at	ATCG00340	-0.868475	6.59586	-4.04677	0.000451526	0.0055373	-0.575784
250044_at	AT5G17680	0.798954	4.32399	4.04455	0.000454097	0.00556434	-0.581332
255846_at	AT2G33610	-0.657588	5.67559	-4.04439	0.000454283	0.00556434	-0.581732
254547_at	AT4G19860	0.564032	8.37854	4.04308	0.000455804	0.00557958	-0.584999
247751_at	AT5G59050	-0.74655	2.98042	-4.04256	0.000456405	0.00558355	-0.586287
246626_at	AT1G48870	-0.713877	3.85154	-4.04187	0.000457213	0.00558682	-0.588015
250197_at	AT5G14590	0.525048	9.24526	4.04186	0.000457227	0.00558682	-0.588044
260497_at	AT2G41840	-0.622559	10.2326	-4.0413	0.000457883	0.00559145	-0.589446
246189_at	AT5G20910	0.469793	8.82463	4.04044	0.000458892	0.00560004	-0.591595
252973_s_at	AT4G38740	0.614794	8.74747	4.04022	0.000459143	0.00560004	-0.59213
266523_at	AT2G16950	-0.731658	4.69423	-4.03821	0.000461504	0.00562316	-0.597142
261603_at	AT1G49600	-0.835361	8.35423	-4.03808	0.000461662	0.00562316	-0.597475
263658_at	AT1G04490	0.861816	4.4052	4.0379	0.000461876	0.00562316	-0.597928
247527_at	AT5G61480	-0.905159	4.34001	-4.03602	0.00046409	0.00564671	-0.6026
259505_at	AT1G15810	-0.771169	6.47942	-4.03369	0.000466864	0.00567363	-0.608422
253486_at	AT4G31600	-0.688928	6.13647	-4.03369	0.000466866	0.00567363	-0.608426
251036_at	AT5G02160	0.64708	4.33117	4.0318	0.00046912	0.00569758	-0.613131
260516_at	AT1G51450	-0.916129	4.69293	-4.03036	0.000470846	0.00571511	-0.61672
248655_at	AT5G48760	-0.828574	8.64714	-4.02949	0.000471892	0.00572119	-0.618886
266539_at	AT2G35160	0.712171	3.93303	4.02947	0.000471915	0.00572119	-0.618934
253435_at	AT4G32400	-0.713449	6.29652	-4.02882	0.000472706	0.00572733	-0.62057
267505_at	AT2G45560	0.811943	4.65163	4.02853	0.000473048	0.00572803	-0.621276
264834_at	AT1G03730	-0.777966	4.04819	-4.02827	0.000473362	0.00572839	-0.621924
259363_at	AT1G13270	-0.564218	7.44408	-4.02792	0.000473787	0.0057301	-0.622802
257925_at	AT3G23170	-1.0423	5.18313	-4.0275	0.000474298	0.00573256	-0.623854
248981_at	AT5G45110	0.775371	4.16984	4.02728	0.00047456	0.00573256	-0.624394
244915_s_at	ATMG00860	-0.976074	3.03913	-4.02629	0.000475767	0.0057422	-0.626874
250618_at	AT5G07220	0.805974	5.34565	4.02616	0.000475928	0.0057422	-0.627205
255887_at	AT1G20370	-0.893834	5.49974	-4.02504	0.000477291	0.00575519	-0.629998
245026_at	ATCG00140	-1.10356	8.03776	-4.02464	0.000477777	0.00575613	-0.630993
259483_at	AT1G43980	-0.650268	3.68284	-4.0245	0.000477939	0.00575613	-0.631325
262328_at	AT1G64100	0.745271	3.22589	4.0239	0.000478678	0.00575777	-0.632832
249958_at	AT5G18970	-0.957624	6.26006	-4.02387	0.000478713	0.00575777	-0.632904
250356_at	AT5G11710	-1.07977	4.91544	-4.02364	0.000478999	0.00575777	-0.633488
247584_at	AT5G60670	-0.63681	11.263	-4.02346	0.000479219	0.00575777	-0.633936
261521_at	AT1G71830	-0.925849	4.72876	-4.02173	0.00048133	0.00577969	-0.63823
257863_at	AT3G17730	-0.788164	2.79493	-4.02046	0.000482894	0.00579501	-0.641397
250053_at	AT5G17850	0.663917	5.55506	4.01931	0.000484316	0.00580862	-0.644268
258041_at	AT3G21175	-0.687868	5.25418	-4.01754	0.000486508	0.00583144	-0.648679
260476_at	AT1G11060	-0.71538	3.65475	-4.0142	0.000490676	0.00587791	-0.65701
261111_at	AT1G75430	-0.717454	2.27998	-4.01144	0.000494133	0.00591256	-0.663864
257266_at	AT3G15010	-0.66153	7.10924	-4.01143	0.000494156	0.00591256	-0.663911
258545_at	AT3G07050	-0.719276	9.01831	-4.01081	0.000494936	0.00591837	-0.66545
245139_at	AT2G45430	-0.848385	5.54289	-4.00889	0.000497363	0.0059411	-0.670228
249396_at	AT5G40200	-0.835324	7.83171	-4.00884	0.000497426	0.0059411	-0.67035
261750_at	AT1G76120	-0.71418	5.50845	-4.00825	0.000498181	0.00594659	-0.671831
248619_at	AT5G49630	-0.889304	3.91614	-4.0076	0.000499006	0.00595292	-0.673448
256290_at	AT3G12203	0.742456	2.66609	4.00705	0.000499704	0.00595675	-0.674813
250520_at	AT5G08470	0.611013	4.77948	4.00688	0.000499919	0.00595675	-0.675231
264926_at	AT1G60660	-0.687012	4.87415	-4.0045	0.000502965	0.00598634	-0.681163
266365_at	AT2G41220	0.677084	6.45631	4.0043	0.000503219	0.00598634	-0.681655
248189_at	AT5G54090	0.854253	6.52076	4.00424	0.000503293	0.00598634	-0.6818
262520_at	AT1G17150	0.666407	2.19112	4.00394	0.000503685	0.00598746	-0.682558
260411_at	AT1G69890	0.759588	5.05767	4.00334	0.00050445	0.00599302	-0.684041
248868_at	AT5G46780	-1.25009	3.96699	-4.003	0.000504888	0.00599469	-0.684889
250094_at	AT5G17380	0.520979	7.82798	4.00266	0.000505335	0.00599646	-0.685752
264853_at	AT2G17260	0.83561	3.05596	4.0015	0.000506834	0.00601071	-0.688644
265249_at	AT2G01940	0.680829	7.17905	4.00112	0.000507318	0.00601291	-0.689576
257834_at	AT3G26720	0.665786	6.04275	4.0001	0.000508638	0.00602502	-0.692113
266141_at	AT2G02120	0.666286	10.7319	3.99936	0.000509597	0.00603282	-0.693951
254548_at	AT4G19865	-0.655247	3.34257	-3.99739	0.000512162	0.00605963	-0.698852
245198_at	AT1G67700	-0.594718	6.01513	-3.99538	0.000514806	0.00608495	-0.703878
254207_at	AT4G24060	-0.648492	3.8749	-3.9953	0.000514906	0.00608495	-0.704068
265374_at	AT2G06520	-0.845179	8.65788	-3.99489	0.000515438	0.00608767	-0.705077
248186_at	AT5G53880	0.808018	5.1389	3.99416	0.000516405	0.00609552	-0.706907
266463_at	AT2G47840	-0.773736	7.58603	-3.99378	0.000516907	0.00609787	-0.707855
253242_at	AT4G34540	0.679082	6.67051	3.99181	0.000519511	0.00612242	-0.71276
252278_at	AT3G49530	0.601465	6.33228	3.99174	0.000519596	0.00612242	-0.712919
259052_at	AT3G03490	0.668995	8.79795	3.9904	0.000521383	0.00613988	-0.716269
246274_at	AT4G36620	-0.722363	3.6148	-3.98972	0.000522277	0.00614682	-0.717942
251021_at	AT5G02140	-0.820971	2.06817	-3.98889	0.000523395	0.00615638	-0.720028
260468_at	AT1G11100	0.851746	4.49525	3.98635	0.000526788	0.00619268	-0.726336
255827_at	AT2G40600	0.554836	7.79205	3.98595	0.000527321	0.00619532	-0.727322
258979_at	AT3G09440	-0.7266	6.51463	-3.98507	0.000528514	0.00620573	-0.729529
262263_at	AT1G70940	-0.820672	2.88545	-3.9847	0.000529013	0.00620797	-0.730449
252496_at	AT3G46790	-0.664227	7.11996	-3.98347	0.000530672	0.00622381	-0.733504
249220_at	AT5G42420	-0.645078	5.27635	-3.98135	0.000533543	0.00625384	-0.738769
258402_at	AT3G15450	0.804073	3.22956	3.98017	0.000535156	0.00626911	-0.741717
251599_at	AT3G57610	-0.574939	9.57045	-3.97932	0.000536309	0.00627896	-0.743816
260887_at	AT1G29160	-0.623241	2.61558	-3.97906	0.000536664	0.00627947	-0.744461
246897_at	AT5G25560	0.910584	6.68209	3.97748	0.000538833	0.00630119	-0.748398
266284_at	AT2G29190	-1.00511	5.2956	-3.97422	0.000543336	0.00635016	-0.756518
254166_at	AT4G24190	0.509279	9.75433	3.97372	0.000544022	0.00635449	-0.757749
258287_at	AT3G15990	-0.673465	4.08081	-3.97067	0.000548271	0.00640041	-0.765339
245665_at	AT1G28250	-0.926576	3.24943	-3.96964	0.000549713	0.00641353	-0.767902
250062_at	AT5G17760	1.00508	3.58126	3.96927	0.000550233	0.00641589	-0.768825
259121_at	AT3G02220	-0.497635	10.4324	-3.96837	0.000551498	0.00642669	-0.771064
248302_at	AT5G53160	-0.867289	7.37286	-3.96815	0.000551798	0.00642669	-0.771595
247048_at	AT5G66560	-0.741604	5.49613	-3.96759	0.00055259	0.00643219	-0.772994
245821_at	AT1G26270	-0.629394	7.97863	-3.96692	0.000553525	0.00643936	-0.774643
266253_at	AT2G27840	-0.657022	7.55026	-3.96426	0.000557289	0.00647941	-0.781255
254789_at	AT4G12880	-0.78226	3.95983	-3.96325	0.00055873	0.00649241	-0.783774
257517_at	AT3G16330	-1.02867	2.32451	-3.96284	0.000559312	0.00649543	-0.784789
251830_at	AT3G55010	-0.551887	7.5166	-3.96045	0.000562737	0.00653145	-0.790745
264091_at	AT1G79110	-0.904308	2.99016	-3.95974	0.000563753	0.00653406	-0.792503
253224_at	AT4G34860	0.568554	7.59185	3.95947	0.00056414	0.00653406	-0.793173
259593_at	AT1G27970	-0.661967	8.53764	-3.95943	0.000564197	0.00653406	-0.793272
260668_at	AT1G19530	0.778169	9.38351	3.95939	0.000564259	0.00653406	-0.79338
253921_at	AT4G26900	-0.563507	7.71428	-3.95628	0.000568739	0.00658214	-0.801091
248161_at	AT5G54480	0.676572	2.94696	3.95484	0.000570826	0.00660251	-0.804665
257771_at	AT3G23000	-1.08871	4.86191	-3.94984	0.000578142	0.0066833	-0.817085
255774_at	AT1G18620	0.607827	3.65062	3.94938	0.000578815	0.00668723	-0.818218
247223_at	AT5G65070	0.694426	4.63344	3.94822	0.000580539	0.00670331	-0.821119
264148_at	AT1G02220	-0.815939	2.80494	-3.94646	0.000583139	0.00672948	-0.825477
246867_at	AT5G25990	0.541984	1.72316	3.94519	0.000585025	0.00674738	-0.828626
247988_at	AT5G56910	0.645593	4.81463	3.94343	0.000587661	0.00677391	-0.83301
251133_at	AT5G01240	-1.024	4.74308	-3.94285	0.000588523	0.00677771	-0.834439
265321_at	AT2G18280	0.775748	4.87175	3.94276	0.000588664	0.00677771	-0.834672
262025_at	AT1G35510	-0.858745	3.57883	-3.9419	0.000589949	0.00678863	-0.836798
248817_at	AT5G47020	0.723697	6.50189	3.93967	0.00059331	0.0068234	-0.842336
253203_at	AT4G34710	0.689757	8.65077	3.93873	0.00059473	0.00683286	-0.844668
252036_at	AT3G52070	0.803704	5.87285	3.93868	0.000594811	0.00683286	-0.8448
266689_at	AT2G19930	0.9237	5.62423	3.93773	0.00059624	0.00684538	-0.84714
255695_at	AT4G00080	1.11782	2.54746	3.9354	0.0005998	0.00688233	-0.852942
246790_at	AT5G27610	0.76825	4.40512	3.93479	0.000600717	0.00688893	-0.854433
247850_at	AT5G58150	-0.840588	5.14503	-3.93447	0.000601209	0.00689064	-0.85523
249085_at	AT5G44170	-0.960429	4.8387	-3.93326	0.000603068	0.00690803	-0.858241
264605_at	AT1G04550	-0.920939	5.36419	-3.93296	0.000603525	0.00690855	-0.858979
254784_at	AT4G12720	-0.529346	7.11847	-3.93278	0.000603799	0.00690855	-0.859422
261168_at	AT1G04945	-0.619747	6.7732	-3.93231	0.000604529	0.00691206	-0.860599
261077_at	AT1G07430	0.710634	7.5825	3.9321	0.000604857	0.00691206	-0.861128
261796_at	AT1G30440	-0.669938	5.89895	-3.93192	0.000605135	0.00691206	-0.861576
254356_at	AT4G22190	-0.621157	6.29415	-3.9301	0.000607941	0.00694017	-0.866085
256017_at	AT1G19180	-0.559973	5.95319	-3.92965	0.000608636	0.00694304	-0.867199
255496_at	AT4G02640	0.602029	7.97775	3.92949	0.000608881	0.00694304	-0.867592
263830_at	AT2G40260	0.96205	3.92511	3.92871	0.000610092	0.00695291	-0.869528
260784_at	AT1G06180	0.892076	4.98646	3.92542	0.000615224	0.00700744	-0.877693
261377_at	AT1G18850	-0.67152	6.9917	-3.92218	0.000620315	0.00706142	-0.885724
250935_at	AT5G03240	1.07376	4.69251	3.92154	0.000621316	0.00706883	-0.887296
253701_at	AT4G29890	0.837151	2.83866	3.92111	0.000621995	0.00707107	-0.888361
249235_at	AT5G42100	-0.573879	6.03448	-3.92097	0.00062223	0.00707107	-0.888729
253279_at	AT4G34030	0.661283	7.98658	3.92075	0.000622565	0.00707107	-0.889254
245195_at	AT1G67740	-1.1753	4.92016	-3.9196	0.000624403	0.00708795	-0.892127
255702_at	AT4G00230	0.863886	4.4019	3.91818	0.00062666	0.00710955	-0.895642
257487_at	AT1G71850	-0.721296	6.5459	-3.91788	0.000627134	0.00711049	-0.89638
252375_at	AT3G48040	-0.667293	4.03985	-3.91768	0.000627448	0.00711049	-0.896867
265183_at	AT1G23750	0.629245	7.55249	3.91671	0.000629008	0.00712416	-0.899286
263372_at	AT2G20450	-0.622162	9.16148	-3.91569	0.000630639	0.00713614	-0.90181
253643_at	AT4G29780	-0.986987	2.71918	-3.9156	0.000630786	0.00713614	-0.902038
256866_at	AT3G26380	0.533234	7.09701	3.91538	0.000631128	0.00713614	-0.902566
258104_at	AT3G23620	-0.86508	7.72844	-3.91512	0.000631557	0.00713698	-0.903227
262508_at	AT1G11300	0.738228	3.38221	3.91466	0.000632298	0.00714135	-0.90437
251846_at	AT3G54560	-1.00779	6.49303	-3.91257	0.000635658	0.00717527	-0.909534
246464_at	AT5G16980	0.78587	5.04598	3.91089	0.000638391	0.00720209	-0.913715
260334_at	AT1G70510	0.551649	3.53425	3.91061	0.000638838	0.0072031	-0.914397
245895_at	AT5G09230	0.861498	5.68288	3.90989	0.000640009	0.00721227	-0.916181
259832_at	AT1G69580	-0.833361	3.34675	-3.90871	0.00064193	0.00722988	-0.919102
257729_at	AT3G18520	0.562541	6.12448	3.90843	0.000642389	0.007231	-0.919797
252483_at	AT3G46600	0.754853	7.12192	3.90819	0.000642785	0.00723143	-0.920399
248001_at	AT5G55990	-0.830154	3.40739	-3.90745	0.000643998	0.00724103	-0.922235
252970_at	AT4G38850	0.640699	2.4248	3.90638	0.000645747	0.00725664	-0.924878
266407_at	AT2G38560	-0.573026	7.34247	-3.90574	0.000646794	0.00726123	-0.926456
260266_at	AT1G68520	-0.956263	3.54493	-3.90569	0.000646876	0.00726123	-0.926579
247774_at	AT5G58660	0.895684	4.61341	3.90424	0.000649278	0.00728413	-0.93019
249547_at	AT5G38160	0.878901	6.59167	3.89864	0.000658587	0.00738445	-0.944057
264692_at	AT1G70000	-0.845133	4.83202	-3.89796	0.000659719	0.00739304	-0.945731
249592_at	AT5G37890	-0.639123	6.60051	-3.89772	0.000660116	0.00739337	-0.946316
245050_at	ATCG00070	-1.84841	6.29715	-3.89703	0.000661287	0.00740237	-0.948043
254602_at	AT4G19040	0.787768	5.49526	3.89643	0.000662296	0.00740955	-0.949528
255007_at	AT4G10020	0.570116	8.46103	3.89532	0.000664152	0.00742619	-0.952254
262857_at	AT1G14930	-0.789328	9.6587	-3.89421	0.000666038	0.00744172	-0.955016
249158_at	AT5G43430	0.605952	6.42336	3.89407	0.000666279	0.00744172	-0.955369
251209_at	AT3G62890	-0.634681	6.18737	-3.89091	0.000671651	0.00749756	-0.96319
260644_at	AT1G53290	0.612974	5.86172	3.8903	0.000672683	0.00750366	-0.964684
261745_at	AT1G08500	-0.62313	8.18856	-3.88995	0.000673284	0.00750366	-0.965555
258240_at	AT3G27660	0.712589	9.73334	3.88993	0.000673314	0.00750366	-0.965598
247305_at	AT5G63905	0.715292	7.3063	3.88948	0.000674097	0.00750823	-0.96673
252126_at	AT3G50950	0.608876	6.40688	3.88747	0.000677535	0.00754235	-0.971685
266975_at	AT2G39380	1.05162	2.57965	3.88666	0.000678934	0.00755375	-0.973693
245335_at	AT4G16160	0.707977	9.68049	3.88584	0.000680353	0.00756536	-0.975726
247524_at	AT5G61440	-0.66834	5.55264	-3.88536	0.000681179	0.00757037	-0.976908
264959_at	AT1G77090	0.684399	4.70393	3.88441	0.000682827	0.0075845	-0.979261
245004_at	ATCG00300	-0.983771	5.033	-3.88364	0.000684166	0.00759519	-0.981169
257610_at	AT3G13810	0.632209	6.82639	3.88294	0.000685381	0.00760448	-0.982896
247023_at	AT5G67060	-1.30037	5.49806	-3.87963	0.000691176	0.00766456	-0.991094
245164_at	AT2G33210	-0.499236	9.25289	-3.87862	0.000692957	0.00768008	-0.993599
249217_at	AT5G42300	0.453053	11.2814	3.87805	0.000693946	0.00768682	-0.994989
253672_at	AT4G29820	0.881303	4.7294	3.87729	0.000695291	0.00769748	-0.996873
250438_at	AT5G10580	1.07863	4.27321	3.87648	0.000696725	0.00770556	-0.998879
251849_at	AT3G54610	-0.789196	3.7405	-3.87645	0.000696785	0.00770556	-0.998964
249065_at	AT5G44260	0.951543	3.89942	3.87616	0.000697288	0.00770689	-0.999667
257020_at	AT3G19590	0.638272	7.59225	3.87585	0.000697849	0.00770885	-1.00045
256063_at	AT1G07130	0.600064	5.93879	3.8756	0.00069828	0.00770939	-1.00105
250918_at	AT5G03610	-0.780469	6.23574	-3.87351	0.000701998	0.0077462	-1.00622
255452_at	AT4G02880	0.549116	7.42769	3.8713	0.000705957	0.00778209	-1.0117
261646_at	AT1G27690	-0.609067	5.27621	-3.87126	0.000706023	0.00778209	-1.01179
260855_at	AT1G21920	-0.769153	5.32937	-3.87036	0.000707636	0.0077956	-1.01401
253630_at	AT4G30490	-0.775314	5.83442	-3.86582	0.000715844	0.00788171	-1.02523
250043_at	AT5G18430	0.778686	1.8625	3.86514	0.000717074	0.00789094	-1.0269
250033_at	AT5G18110	-0.667287	7.6756	-3.86396	0.000719237	0.00791043	-1.02984
266959_at	AT2G07690	-0.627726	6.11081	-3.86367	0.000719757	0.00791183	-1.03054
252409_at	AT3G47650	-0.59502	7.53037	-3.86233	0.000722222	0.0079346	-1.03387
252320_at	AT3G48580	0.610413	5.71052	3.86132	0.000724067	0.00795053	-1.03635
263836_at	AT2G40330	-0.999839	3.63155	-3.86105	0.000724563	0.00795165	-1.03702
247184_at	AT5G65450	0.768829	6.68997	3.86045	0.000725678	0.00795833	-1.03851
254934_at	AT4G11140	-0.699542	5.80949	-3.86029	0.000725962	0.00795833	-1.03889
264992_at	AT1G67300	0.743014	7.69064	3.85788	0.000730412	0.00800275	-1.04484
256753_at	AT3G27160	-0.53634	7.43833	-3.85766	0.000730835	0.00800304	-1.0454
256870_at	AT3G26300	0.555813	7.194	3.8551	0.000735583	0.00805066	-1.05171
258746_at	AT3G05950	0.667834	2.04744	3.85334	0.000738877	0.00808231	-1.05605
246502_at	AT5G16240	0.848329	3.87435	3.85081	0.000743647	0.00813009	-1.06232
247793_at	AT5G58650	0.892105	4.35429	3.84971	0.000745719	0.00814831	-1.06502
260484_at	AT1G68360	-0.78245	4.79434	-3.84873	0.000747569	0.0081641	-1.06743
257745_at	AT3G29240	0.744384	3.81052	3.84845	0.000748117	0.00816566	-1.06815
263112_at	AT1G03080	0.596883	5.98383	3.84728	0.000750337	0.00818545	-1.07103
262747_at	AT1G28540	0.580714	7.99663	3.84646	0.00075189	0.00819493	-1.07304
255926_at	AT1G22190	-1.13702	5.84095	-3.84631	0.000752177	0.00819493	-1.07341
247204_at	AT5G64990	0.645087	4.10469	3.84618	0.000752425	0.00819493	-1.07373
266721_at	AT2G03220	-0.638507	4.34593	-3.84471	0.000755232	0.00822105	-1.07736
246249_at	AT4G36680	-0.578688	6.46091	-3.84429	0.000756054	0.00822556	-1.07842
245809_at	AT1G58440	0.819271	3.42842	3.84359	0.000757398	0.00823573	-1.08014
259075_at	AT3G02320	-0.690675	6.16286	-3.84254	0.000759416	0.00825323	-1.08273
252318_at	AT3G48730	-0.568299	7.99559	-3.84178	0.000760876	0.0082637	-1.0846
247009_at	AT5G67600	0.70519	9.6838	3.84161	0.0007612	0.0082637	-1.08501
255495_at	AT4G02720	-0.540679	7.9505	-3.84087	0.000762625	0.00827471	-1.08683
266002_at	AT2G37310	-0.633381	5.73596	-3.83868	0.000766889	0.00831266	-1.09226
258974_at	AT3G01890	-0.632848	6.67575	-3.83865	0.000766948	0.00831266	-1.09233
249978_at	AT5G18850	0.706957	5.08105	3.83798	0.000768241	0.0083222	-1.09397
266542_at	AT2G35100	-0.575997	5.66317	-3.83737	0.000769439	0.00832664	-1.09549
251273_at	AT3G61960	0.656457	7.07476	3.83735	0.000769478	0.00832664	-1.09554
252242_at	AT3G50080	-0.888467	4.71619	-3.83643	0.000771271	0.0083396	-1.0978
251162_at	AT3G63300	-0.920916	4.29745	-3.8362	0.00077171	0.0083396	-1.09835
260177_at	AT1G70650	0.714875	6.32187	3.8361	0.000771917	0.0083396	-1.09861
252864_at	AT4G39740	-0.667029	6.37408	-3.83543	0.000773233	0.00834934	-1.10027
266634_at	AT2G35530	-0.695894	4.87369	-3.83428	0.000775492	0.00836787	-1.10311
250253_at	AT5G13640	-0.500079	6.685	-3.83413	0.000775779	0.00836787	-1.10347
254247_at	AT4G23260	0.502017	1.79762	3.8331	0.000777804	0.00838515	-1.106
245067_at	AT2G39780	0.535749	7.14428	3.8327	0.000778596	0.00838515	-1.10699
253603_at	AT4G30935	0.551971	9.5854	3.83268	0.00077863	0.00838515	-1.10704
247366_at	AT5G63260	0.749467	4.96275	3.83185	0.000780269	0.00839831	-1.10908
257735_at	AT3G27400	-0.723603	3.66635	-3.83152	0.000780929	0.00840093	-1.1099
250462_at	AT5G10020	-0.694975	3.24307	-3.82959	0.000784763	0.00843766	-1.11467
251813_at	AT3G55000	-0.611583	6.58702	-3.82882	0.000786289	0.00844956	-1.11656
244998_at	ATCG00180	-0.853281	7.81786	-3.82818	0.000787567	0.00845879	-1.11814
266792_at	AT2G02860	0.928551	5.16778	3.82677	0.000790398	0.00848468	-1.12163
260285_at	AT1G80560	-0.557461	7.15408	-3.8256	0.000792742	0.0085053	-1.1245
267044_at	AT2G34357	-0.572783	9.04124	-3.82371	0.000796557	0.00854168	-1.12917
266080_at	AT2G37840	0.625042	6.79525	3.8231	0.000797774	0.0085462	-1.13066
255070_at	AT4G09020	0.785847	7.31469	3.82307	0.000797833	0.0085462	-1.13073
250750_at	AT5G05870	0.819801	3.76816	3.82287	0.00079825	0.0085462	-1.13124
264181_at	AT1G65350	0.708382	3.29737	3.82183	0.000800345	0.00856407	-1.13379
245048_at	ATCG00040	-0.876575	7.41473	-3.82131	0.000801411	0.00857031	-1.13508
264927_at	AT1G60490	0.730288	4.08727	3.82113	0.000801778	0.00857031	-1.13553
257143_at	AT3G20110	-1.04564	2.61151	-3.81914	0.000805828	0.00860903	-1.14042
253252_at	AT4G34740	-0.966279	5.56148	-3.81523	0.000813854	0.00869017	-1.15006
263684_at	AT1G26900	-0.807667	4.30186	-3.81388	0.000816638	0.00871527	-1.15338
259928_at	AT1G34380	-0.517269	6.59456	-3.81319	0.000818074	0.00872598	-1.15509
254115_at	AT4G24710	0.558736	6.12174	3.81167	0.000821234	0.00875505	-1.15884
250090_at	AT5G17330	0.72206	1.86379	3.81104	0.000822539	0.00876432	-1.16038
252677_at	AT3G44320	0.636534	6.20574	3.80487	0.000835503	0.00889775	-1.17558
257809_at	AT3G27060	-0.716371	6.16282	-3.80329	0.000838851	0.00892869	-1.17947
261130_at	AT1G04870	-0.567144	8.77043	-3.80233	0.000840884	0.00894162	-1.18182
246791_at	AT5G27280	0.705893	5.83429	3.8023	0.000840954	0.00894162	-1.1819
253589_at	AT4G30825	-0.74325	5.67169	-3.80175	0.000842119	0.00894929	-1.18325
255539_at	AT4G01710	0.540492	6.76707	3.80083	0.000844081	0.00896406	-1.18551
253708_at	AT4G29210	-0.749581	4.84319	-3.80068	0.000844399	0.00896406	-1.18587
259876_at	AT1G76700	0.70848	5.92372	3.80037	0.000845078	0.00896584	-1.18665
254744_at	AT4G13345	1.01737	3.22947	3.80019	0.000845456	0.00896584	-1.18709
251841_at	AT3G54980	-0.562472	5.51925	-3.79993	0.000846014	0.00896704	-1.18773
261882_at	AT1G80770	-0.758576	5.69196	-3.79924	0.000847493	0.00897799	-1.18943
263433_at	AT2G22240	0.978567	4.98705	3.79899	0.000848038	0.00897904	-1.19005
258220_at	AT3G17830	-0.712371	4.80338	-3.79745	0.000851344	0.00900931	-1.19383
256326_at	AT3G02340	0.612882	6.23926	3.79653	0.000853331	0.0090256	-1.1961
254292_at	AT4G23030	-0.668524	2.73213	-3.79609	0.000854286	0.00902749	-1.19719
249416_at	AT5G39570	0.531357	9.05335	3.79603	0.000854406	0.00902749	-1.19732
245316_at	AT4G14000	-0.664293	6.3326	-3.79485	0.000856966	0.0090498	-1.20023
247295_at	AT5G64180	0.597441	7.50057	3.79335	0.000860217	0.00907937	-1.20391
266654_at	AT2G25890	0.784907	8.73685	3.79164	0.000863952	0.00911401	-1.20812
259220_at	AT3G03550	-0.599824	7.11518	-3.79139	0.000864503	0.00911505	-1.20874
261496_at	AT1G28360	0.766507	5.40931	3.79118	0.000864971	0.00911522	-1.20927
258090_at	AT3G14600	-0.538615	10.9361	-3.78991	0.000867752	0.00913975	-1.21238
254342_at	AT4G22140	-0.601618	6.98756	-3.7894	0.00086886	0.00914664	-1.21362
264318_at	AT1G04220	-0.977601	2.79227	-3.78844	0.000870977	0.00916413	-1.21599
266510_at	AT2G47990	-0.705137	7.84082	-3.78663	0.000874979	0.00920144	-1.22044
264405_at	AT1G10210	0.669182	3.02871	3.786	0.000876369	0.00921125	-1.22198
258235_at	AT3G27620	0.764937	1.98769	3.78508	0.000878412	0.0092279	-1.22425
258274_at	AT3G15640	-0.607343	6.95739	-3.7844	0.000879942	0.00923916	-1.22594
256140_at	AT1G48650	-0.561765	7.25179	-3.78303	0.000882998	0.00926642	-1.2293
262369_at	AT1G73010	-0.754595	2.22669	-3.77984	0.000890148	0.00933277	-1.23714
246439_at	AT5G17600	-0.721841	3.91159	-3.77979	0.000890247	0.00933277	-1.23725
264006_at	AT2G22430	-0.659309	6.18289	-3.77756	0.000895288	0.00938074	-1.24273
255493_at	AT4G02690	0.962746	3.88687	3.77437	0.000902543	0.00945184	-1.25057
264133_at	AT1G79080	-0.605879	6.47709	-3.77392	0.000903576	0.00945774	-1.25168
246714_at	AT5G28220	0.681756	5.28369	3.7734	0.000904774	0.00946537	-1.25297
264742_at	AT1G62130	0.972384	4.05732	3.77255	0.000906705	0.00948064	-1.25504
255649_at	AT4G00920	0.639693	1.86496	3.77098	0.00091031	0.0095134	-1.25889
252245_at	AT3G49710	-0.641536	6.58163	-3.76972	0.000913228	0.00953895	-1.262
248180_at	AT5G54310	0.610099	6.95553	3.76943	0.000913897	0.00954099	-1.26271
245769_at	AT1G30220	0.921664	4.18784	3.76886	0.00091522	0.00954986	-1.26412
260578_at	AT2G47350	0.623674	5.00504	3.76851	0.000916036	0.00955002	-1.26498
258171_at	AT3G21610	-0.52308	6.42523	-3.76844	0.000916184	0.00955002	-1.26514
249836_at	AT5G23420	-0.809645	6.2879	-3.76614	0.000921532	0.0096008	-1.27079
248376_at	AT5G51880	-0.542176	8.68597	-3.76555	0.000922914	0.00961023	-1.27225
263118_at	AT1G03090	0.699583	7.69322	3.76441	0.00092558	0.00963301	-1.27505
262916_at	AT1G59700	0.939919	4.57672	3.76395	0.000926637	0.00963904	-1.27616
259379_at	AT3G16350	0.731198	4.02842	3.76229	0.00093055	0.00966801	-1.28025
253158_at	AT4G35780	0.685582	5.51441	3.76226	0.000930625	0.00966801	-1.28032
256517_at	AT1G66170	0.657967	2.0045	3.76216	0.000930862	0.00966801	-1.28057
250243_at	AT5G13630	0.785769	4.73415	3.76103	0.000933515	0.00968616	-1.28334
267135_at	AT2G23430	-0.880384	5.08991	-3.76101	0.000933571	0.00968616	-1.28339
245438_at	AT4G16650	-0.794066	5.26822	-3.76042	0.00093495	0.00969547	-1.28483
249121_at	AT5G43830	-0.912064	5.11672	-3.75932	0.00093757	0.00971764	-1.28754
250404_at	AT5G10960	-1.23941	5.59139	-3.75868	0.000939072	0.00972291	-1.2891
266826_at	AT2G22910	0.66406	5.45055	3.75859	0.00093929	0.00972291	-1.28932
251900_at	AT3G54430	-1.04044	2.96058	-3.75849	0.000939526	0.00972291	-1.28957
266970_at	AT2G39560	-0.888817	2.09223	-3.75818	0.000940257	0.00972549	-1.29032
247544_at	AT5G61670	0.750538	5.61833	3.75629	0.000944764	0.00975909	-1.29497
265671_at	AT2G32060	-0.44432	11.4883	-3.75629	0.000944777	0.00975909	-1.29498
250304_at	AT5G12110	0.546781	4.97649	3.75611	0.000945206	0.00975909	-1.29542
259430_at	AT1G01610	-0.696255	4.18074	-3.75601	0.000945447	0.00975909	-1.29567
261749_at	AT1G76180	-1.38457	4.96944	-3.75562	0.000946361	0.00975909	-1.2966
260321_at	AT1G63900	0.590532	6.71885	3.7556	0.000946413	0.00975909	-1.29666
253081_at	AT4G36210	0.796888	6.01305	3.75446	0.000949148	0.0097823	-1.29946
246371_at	AT1G51940	0.451642	7.2466	3.7537	0.000950982	0.00979619	-1.30133
245478_at	AT4G16130	-0.562359	5.86609	-3.75337	0.00095176	0.00979918	-1.30213
251638_at	AT3G57490	-0.646556	7.84741	-3.75277	0.00095321	0.0098091	-1.3036
259517_at	AT1G20630	0.653135	6.36229	3.75224	0.000954482	0.00981718	-1.3049
247080_at	AT5G66140	-0.560927	8.63428	-3.7455	0.000970868	0.00998063	-1.32142
258028_at	AT3G27473	0.916685	2.1948	3.74523	0.000971543	0.00998247	-1.3221
251148_at	AT3G63180	-0.572958	4.87195	-3.74336	0.000976132	0.0100245	-1.32667
267168_at	AT2G37770	0.695834	2.05323	3.74279	0.000977543	0.0100339	-1.32807
256547_at	AT3G14840	-0.702104	5.44624	-3.74139	0.000981002	0.0100643	-1.3315
251245_at	AT3G62090	0.655159	6.87355	3.74118	0.000981521	0.0100645	-1.33201
254512_at	AT4G20230	-0.835095	2.66103	-3.74052	0.000983163	0.0100762	-1.33363
252157_at	AT3G50430	0.990551	4.79084	3.73834	0.00098861	0.0101268	-1.33899
264355_at	AT1G03210	1.21142	5.0512	3.73722	0.000991389	0.0101502	-1.34172
256455_at	AT1G75190	-0.795099	7.08324	-3.73682	0.000992391	0.0101553	-1.3427
244936_at	ATCG01100	-0.840415	5.44123	-3.73626	0.000993801	0.0101645	-1.34408
244935_at	ATCG01090	-1.41047	5.61976	-3.7357	0.000995206	0.0101737	-1.34545
245241_at	AT1G44478	0.688007	1.97658	3.73495	0.0009971	0.0101859	-1.34729
249764_at	AT5G24020	-0.925988	6.1705	-3.73483	0.000997406	0.0101859	-1.34759
261151_at	AT1G19650	0.7309	6.01307	3.73453	0.000998166	0.0101874	-1.34833
245533_at	AT4G15130	0.518863	8.25922	3.73437	0.000998567	0.0101874	-1.34872
249331_at	AT5G40950	-0.637735	3.32389	-3.73381	0.000999972	0.0101966	-1.35008
245388_at	AT4G16410	-0.75036	5.55708	-3.73236	0.00100363	0.0102287	-1.35363
258225_at	AT3G15630	0.845068	3.45311	3.73094	0.00100724	0.0102603	-1.35711
248547_at	AT5G50280	-0.820525	5.01603	-3.73017	0.00100921	0.0102715	-1.35901
250844_at	AT5G04470	0.731533	7.54602	3.73011	0.00100936	0.0102715	-1.35915
246053_at	AT5G08340	0.521837	5.73694	3.72881	0.00101267	0.0103	-1.36232
246031_at	AT5G21160	-0.905167	4.69192	-3.72833	0.0010139	0.0103073	-1.3635
258837_at	AT3G07110	-0.559106	10.8264	-3.72803	0.00101466	0.0103098	-1.36423
260284_at	AT1G80380	0.530911	6.12101	3.72707	0.00101712	0.0103296	-1.36658
253524_at	AT4G31430	-0.772741	4.50283	-3.72685	0.0010177	0.0103303	-1.36713
267529_at	AT2G45490	0.722314	4.54098	3.72633	0.00101903	0.010334	-1.3684
265698_at	AT2G32160	-0.644341	1.54792	-3.72631	0.00101909	0.010334	-1.36846
267570_at	AT2G30800	0.484836	7.86136	3.72605	0.00101976	0.0103356	-1.36909
263326_at	AT2G04280	-0.874142	7.31456	-3.72375	0.0010257	0.0103906	-1.37473
257803_at	AT3G18790	-0.583286	8.31105	-3.72299	0.00102767	0.0104053	-1.37659
245021_at	ATCG00550	-1.21266	3.07934	-3.72244	0.00102909	0.0104144	-1.37793
249636_at	AT5G36890	-0.482173	5.28697	-3.72102	0.00103278	0.010442	-1.3814
251660_at	AT3G57160	-0.714644	3.19874	-3.72094	0.00103299	0.010442	-1.3816
267212_at	AT2G44060	0.630669	6.59615	3.72079	0.00103337	0.010442	-1.38195
260544_at	AT2G43540	0.591089	6.60949	3.7203	0.00103467	0.0104499	-1.38317
257263_at	AT3G22070	-0.704634	2.27513	-3.71994	0.00103559	0.0104539	-1.38403
265708_at	AT2G03380	0.637633	2.48854	3.71809	0.00104045	0.0104977	-1.38858
247825_at	AT5G58470	-0.724594	5.72818	-3.71626	0.00104527	0.0105411	-1.39306
[truncated: 1,561 more rows]

## Sheet: DvsWT_12h
Supplemental Table S1: DvsWT 12h differentially regulated genes
	ID	logFC	AveExpr	t	P.Value	adj.P.Val	B
267461_at	AT2G33830	7.1182	8.45827	45.1831	3.67833e-25	7.41147e-21	46.6388
248371_at	AT5G51810	5.26804	8.03234	39.3512	1.04811e-23	1.05592e-19	43.6981
260088_at	AT1G73190	6.54878	9.45317	37.6062	3.13765e-23	1.68326e-19	42.7099
259314_at	AT3G05260	6.60653	7.83666	37.5083	3.34162e-23	1.68326e-19	42.6528
253902_at	AT4G27170	5.86102	9.65447	36.1642	8.06442e-23	3.2498e-19	41.85
245070_at	AT2G23240	5.99088	8.13342	34.3445	2.79904e-22	8.5135e-19	40.7044
255471_at	AT4G03050	5.14127	7.81448	34.2659	2.95769e-22	8.5135e-19	40.6533
248912_at	AT5G45670	-6.40166	4.1866	-33.9861	3.60313e-22	9.07494e-19	40.4703
248915_at	AT5G45690	5.51382	8.42436	33.766	4.21282e-22	9.43156e-19	40.3252
258327_at	AT3G22640	5.07558	9.9689	33.5076	5.06819e-22	1.02119e-18	40.1533
263175_at	AT1G05510	6.1431	7.86422	33.337	5.73032e-22	1.04964e-18	40.039
260891_at	AT1G29080	-6.15559	4.16054	-32.3814	1.15283e-21	1.9357e-18	39.3859
258240_at	AT3G27660	5.8974	9.73334	32.1932	1.3261e-21	2.05535e-18	39.2546
248125_at	AT5G54740	5.92938	11.3287	29.6735	9.35294e-21	1.34609e-17	37.4088
256073_at	AT1G18100	5.64209	6.62363	29.5108	1.0667e-20	1.43286e-17	37.2837
251137_at	AT5G01300	5.68094	8.50151	29.3864	1.18009e-20	1.4861e-17	37.1874
264187_at	AT1G54860	5.97808	7.67382	29.0782	1.5182e-20	1.72038e-17	36.9471
255049_at	AT4G09610	5.14027	6.55495	29.0634	1.53689e-20	1.72038e-17	36.9355
250620_at	AT5G07190	4.71058	5.25596	28.9788	1.64765e-20	1.74729e-17	36.869
253073_at	AT4G37410	-5.52493	3.88554	-28.5772	2.29929e-20	2.31642e-17	36.5504
245196_at	AT1G67750	-4.7486	2.7164	-28.4848	2.48411e-20	2.38344e-17	36.4764
264079_at	AT2G28490	6.06604	9.69535	28.0834	3.48516e-20	3.19193e-17	36.1518
267579_at	AT2G42000	5.35042	6.49873	28.0221	3.67157e-20	3.19457e-17	36.1017
251731_at	AT3G56350	5.7402	9.66064	27.9386	3.94237e-20	3.19457e-17	36.0334
247600_at	AT5G60890	-4.0846	3.40387	-27.9024	4.06622e-20	3.19457e-17	36.0037
251245_at	AT3G62090	4.88348	6.87355	27.8864	4.12224e-20	3.19457e-17	35.9906
266215_at	AT2G06850	-4.34133	7.16421	-27.676	4.93735e-20	3.68454e-17	35.8171
246562_at	AT5G15580	-5.23188	4.31387	-27.4875	5.81038e-20	4.04699e-17	35.6605
253894_at	AT4G27150	4.8821	10.2464	27.4847	5.82475e-20	4.04699e-17	35.6581
258764_at	AT3G10720	-4.77982	4.87391	-27.3211	6.71455e-20	4.50972e-17	35.5212
265095_at	AT1G03880	4.51734	11.0649	27.1384	7.87751e-20	5.12013e-17	35.3672
264371_at	AT1G12090	-6.42285	4.80289	-27.0182	8.75501e-20	5.51265e-17	35.2654
265817_at	AT2G18050	5.17572	7.03563	26.7194	1.14058e-19	6.9641e-17	35.01
260859_at	AT1G43780	-4.80662	7.57859	-26.5053	1.38089e-19	8.1834e-17	34.8251
251580_at	AT3G58450	4.44517	8.63108	26.3562	1.57891e-19	8.87298e-17	34.6954
245501_at	AT4G15620	4.09588	7.3128	26.3233	1.62652e-19	8.87298e-17	34.6667
256931_at	AT3G22490	4.63334	6.51484	26.3063	1.65159e-19	8.87298e-17	34.6518
254095_at	AT4G25140	5.25871	11.2293	26.2918	1.6734e-19	8.87298e-17	34.6391
259040_at	AT3G09270	-5.11553	3.44282	-26.0074	2.16647e-19	1.11929e-16	34.3889
260077_at	AT1G73620	-3.99054	2.27086	-25.8248	2.56077e-19	1.28992e-16	34.2267
247866_at	AT5G57550	4.29247	6.0558	25.7668	2.70094e-19	1.32735e-16	34.1749
250611_at	AT5G07200	4.83467	8.05435	25.5929	3.17151e-19	1.5215e-16	34.0189
255840_at	AT2G33520	4.95828	8.06374	25.2951	4.18498e-19	1.961e-16	33.7493
252870_at	AT4G39940	-5.74208	3.90785	-25.1859	4.63686e-19	2.12336e-16	33.6495
256926_at	AT3G22540	-4.90243	3.29751	-25.1443	4.82171e-19	2.15895e-16	33.6114
253930_at	AT4G26740	3.95947	8.0549	25.1116	4.97292e-19	2.17825e-16	33.5814
252607_at	AT3G44990	-6.43154	4.40372	-25.0377	5.3318e-19	2.28575e-16	33.5135
256938_at	AT3G22500	5.02486	6.14811	24.8904	6.13097e-19	2.5736e-16	33.3774
266393_at	AT2G41260	4.40723	11.8149	24.7828	6.79297e-19	2.7933e-16	33.2774
253767_at	AT4G28520	3.7195	12.2462	24.743	7.056e-19	2.84343e-16	33.2403
252515_at	AT3G46230	4.49152	9.21633	24.4877	9.01654e-19	3.56224e-16	33.001
253904_at	AT4G27140	3.83229	9.60228	24.3724	1.00802e-18	3.90589e-16	32.892
262882_at	AT1G64900	3.48446	8.21365	24.341	1.03916e-18	3.95058e-16	32.8623
249082_at	AT5G44120	3.52667	12.1889	24.2421	1.14412e-18	4.26904e-16	32.7682
249688_at	AT5G36160	4.41285	7.23185	24.0825	1.33715e-18	4.89858e-16	32.6157
250109_at	AT5G15230	-6.78621	5.32418	-23.9692	1.49456e-18	5.37747e-16	32.5068
263881_at	AT2G21820	5.66822	8.8318	23.9129	1.57983e-18	5.58456e-16	32.4525
252363_at	AT3G48460	-5.50032	3.0031	-23.7437	1.86774e-18	6.48846e-16	32.2885
259541_at	AT1G20650	3.55716	7.00798	23.6557	2.03861e-18	6.79093e-16	32.2027
259167_at	AT3G01570	3.95654	8.98463	23.6544	2.0412e-18	6.79093e-16	32.2014
247095_at	AT5G66400	4.32753	11.7928	23.6472	2.05592e-18	6.79093e-16	32.1944
255433_at	AT4G03210	-3.98557	6.06813	-23.56	2.243e-18	7.28939e-16	32.109
252943_at	AT4G39330	-4.2757	6.44529	-23.5395	2.28948e-18	7.32233e-16	32.0889
249970_at	AT5G19100	-4.71096	3.22997	-23.2767	2.98219e-18	9.38876e-16	31.8294
246884_at	AT5G26220	-4.29864	3.29029	-23.2261	3.13896e-18	9.73028e-16	31.7791
254452_at	AT4G21100	-4.13656	3.67069	-22.9632	4.10245e-18	1.25243e-15	31.516
247477_at	AT5G62340	-4.69125	2.37107	-22.8869	4.43658e-18	1.33422e-15	31.439
256354_at	AT1G54870	4.52983	9.39058	22.8135	4.78422e-18	1.41761e-15	31.3648
248961_at	AT5G45650	-5.74195	5.94735	-22.5214	6.4752e-18	1.89085e-15	31.0668
267286_at	AT2G23640	3.36752	6.60534	22.4346	7.08902e-18	2.04052e-15	30.9775
260716_at	AT1G48130	4.30285	11.397	22.3149	8.03679e-18	2.28075e-15	30.8538
251100_at	AT5G01670	3.78809	9.20985	22.2406	8.69063e-18	2.43205e-15	30.7767
261866_at	AT1G50420	4.27253	8.12719	22.1154	9.92006e-18	2.73807e-15	30.6461
261826_at	AT1G11580	-4.61558	6.06899	-22.0196	1.09825e-17	2.99034e-15	30.5457
254122_at	AT4G24510	-3.8629	3.76298	-21.9059	1.2397e-17	3.33049e-15	30.4261
256302_at	AT1G69526	-4.27774	4.24571	-21.8924	1.2577e-17	3.33438e-15	30.4118
262118_at	AT1G02850	3.34764	7.71097	21.81	1.37388e-17	3.57794e-15	30.3246
246996_at	AT5G67420	-3.58292	4.89626	-21.8024	1.38508e-17	3.57794e-15	30.3165
254387_at	AT4G21850	-4.91479	3.77341	-21.7286	1.49944e-17	3.82432e-15	30.2381
250634_at	AT5G07480	4.25707	6.59888	21.6704	1.59647e-17	4.02092e-15	30.1761
258857_at	AT3G02110	-3.05436	7.83899	-21.6155	1.69403e-17	4.21395e-15	30.1175
246273_at	AT4G36700	5.13851	7.27265	21.2947	2.40239e-17	5.90315e-15	29.7718
253515_at	AT4G31320	-4.35616	3.26429	-21.2774	2.44842e-17	5.9102e-15	29.753
266294_at	AT2G29500	3.93214	5.73591	21.2716	2.46393e-17	5.9102e-15	29.7467
264146_at	AT1G02205	-5.34806	2.74814	-21.2241	2.59606e-17	6.15389e-15	29.695
264839_at	AT1G03630	-2.86412	4.66153	-21.1102	2.94319e-17	6.82842e-15	29.5707
256299_at	AT1G69530	-3.39254	5.96318	-21.1027	2.96773e-17	6.82842e-15	29.5624
252019_at	AT3G53040	4.32677	9.57339	21.0983	2.98229e-17	6.82842e-15	29.5576
253946_at	AT4G26790	-4.97715	3.44615	-21.0373	3.19054e-17	7.22317e-15	29.4907
262875_at	AT1G64970	-3.20469	6.80876	-20.8965	3.73124e-17	8.35343e-15	29.3355
249353_at	AT5G40420	4.52749	8.67158	20.8744	3.8243e-17	8.46767e-15	29.3111
247768_at	AT5G58900	-4.30822	6.04124	-20.8316	4.01185e-17	8.78639e-15	29.2636
256125_at	AT1G18250	-4.45479	4.69	-20.8055	4.13055e-17	8.94908e-15	29.2346
250118_at	AT5G16460	3.80059	6.06057	20.662	4.8531e-17	1.04027e-14	29.0747
261363_at	AT1G41830	-3.38184	5.19062	-20.6036	5.18312e-17	1.09138e-14	29.0094
262431_at	AT1G47540	4.46626	10.3518	20.6008	5.19986e-17	1.09138e-14	29.0062
264941_at	AT1G60680	3.02564	5.92822	20.5389	5.57675e-17	1.15841e-14	28.9367
250214_at	AT5G13870	-3.14561	8.64615	-20.4655	6.06083e-17	1.24612e-14	28.854
263325_at	AT2G04240	3.13018	8.80808	20.4276	6.32809e-17	1.28793e-14	28.8111
246250_at	AT4G36880	-3.38486	7.57754	-20.2832	7.4622e-17	1.50356e-14	28.6473
263276_at	AT2G14100	-3.7419	2.20883	-20.1189	9.01304e-17	1.79806e-14	28.4595
249111_at	AT5G43770	4.42769	5.31223	19.8126	1.28638e-16	2.5411e-14	28.1055
266123_at	AT2G45180	-4.91984	4.42879	-19.6696	1.52132e-16	2.97604e-14	27.9384
253684_at	AT4G29690	-4.7401	2.85089	-19.5763	1.69845e-16	3.2672e-14	27.8287
245276_at	AT4G16780	3.53584	7.26298	19.5742	1.70259e-16	3.2672e-14	27.8262
256964_at	AT3G13520	-4.3253	6.74887	-19.4624	1.94386e-16	3.69499e-14	27.6941
262378_at	AT1G72830	2.78734	6.29832	19.4339	2.01084e-16	3.78657e-14	27.6604
247947_at	AT5G57090	-3.69032	4.68781	-19.3913	2.11534e-16	3.94647e-14	27.6098
254391_at	AT4G21590	2.95216	3.59504	19.3521	2.21671e-16	4.09766e-14	27.5632
255418_at	AT4G03200	2.96271	6.85534	19.3005	2.35768e-16	4.31862e-14	27.5017
249937_at	AT5G22470	4.66235	7.70349	19.2818	2.41098e-16	4.33837e-14	27.4793
266690_at	AT2G19900	4.26365	6.69946	19.2817	2.41152e-16	4.33837e-14	27.4791
259430_at	AT1G01610	-3.57288	4.18074	-19.2742	2.43323e-16	4.33869e-14	27.4702
249847_at	AT5G23210	-3.10153	2.50195	-19.2226	2.58862e-16	4.57528e-14	27.4084
260081_at	AT1G78170	-3.59598	6.07475	-19.2123	2.62082e-16	4.5919e-14	27.3961
251013_at	AT5G02540	-4.28907	3.49135	-19.1889	2.69553e-16	4.68209e-14	27.368
262185_at	AT1G77950	4.1962	6.91143	19.0941	3.02193e-16	5.20418e-14	27.2539
253895_at	AT4G27160	4.16181	11.4649	19.0599	3.14947e-16	5.37786e-14	27.2127
247172_at	AT5G65550	4.14434	5.74915	18.9788	3.47492e-16	5.88371e-14	27.1145
257353_at	AT2G23050	-3.06294	2.23448	-18.9646	3.53549e-16	5.93639e-14	27.0972
262755_at	AT1G16360	-3.93922	2.61069	-18.8582	4.02454e-16	6.65937e-14	26.9678
250351_at	AT5G12030	2.93537	7.65109	18.8567	4.03218e-16	6.65937e-14	26.9659
265567_at	AT2G05580	2.9123	10.8897	18.825	4.19143e-16	6.86611e-14	26.9272
261957_at	AT1G64660	2.69708	7.72235	18.8125	4.25612e-16	6.91584e-14	26.9119
250110_at	AT5G15350	-3.08838	4.92242	-18.7898	4.37576e-16	7.05337e-14	26.8842
245688_at	AT1G28290	-4.60737	6.13051	-18.7811	4.42289e-16	7.07276e-14	26.8735
263492_at	AT2G42560	5.41613	7.80989	18.7276	4.72296e-16	7.49315e-14	26.8079
262310_at	AT1G70840	3.60992	10.2185	18.6754	5.03629e-16	7.92783e-14	26.7436
247421_at	AT5G62800	3.70672	4.10807	18.6612	5.12521e-16	8.00526e-14	26.7261
246114_at	AT5G20250	-3.37891	8.04288	-18.6449	5.22965e-16	8.10555e-14	26.706
262667_at	AT1G62810	2.82264	6.29817	18.6218	5.38064e-16	8.27592e-14	26.6775
255048_at	AT4G09600	5.65575	10.022	18.6034	5.50441e-16	8.40215e-14	26.6548
254160_at	AT4G24210	-4.33301	5.47558	-18.5924	5.57969e-16	8.45091e-14	26.6412
256865_at	AT3G23820	-2.92432	8.3233	-18.5865	5.62024e-16	8.45091e-14	26.6339
259302_at	AT3G05120	3.02639	6.84256	18.5767	5.68899e-16	8.49092e-14	26.6218
258338_at	AT3G16150	-3.60778	5.64961	-18.5519	5.86641e-16	8.69134e-14	26.5911
252827_at	AT4G39950	-4.97773	3.02375	-18.5218	6.08971e-16	8.95632e-14	26.5537
262977_at	AT1G75490	3.78984	6.57591	18.5086	6.19043e-16	9.0356e-14	26.5373
248435_at	AT5G51210	2.80002	7.70866	18.503	6.2333e-16	9.0356e-14	26.5304
253534_at	AT4G31500	-4.69328	6.70333	-18.4955	6.29215e-16	9.05575e-14	26.521
264071_at	AT2G27920	-5.14033	4.45476	-18.476	6.44613e-16	9.21157e-14	26.4968
260957_at	AT1G06080	-4.44722	4.11232	-18.425	6.86872e-16	9.74633e-14	26.4333
259327_at	AT3G16460	-4.79307	5.14406	-18.3592	7.45696e-16	1.0507e-13	26.351
254065_at	AT4G25420	2.58673	7.55964	18.3489	7.55338e-16	1.0569e-13	26.3382
258257_at	AT3G26770	3.03318	7.69327	18.2651	8.38954e-16	1.1658e-13	26.2331
264583_at	AT1G05170	-2.57962	4.40252	-18.2044	9.05607e-16	1.24816e-13	26.1565
267153_at	AT2G30860	-3.13224	8.96376	-18.1965	9.14585e-16	1.24816e-13	26.1467
246854_at	AT5G26200	-4.08988	6.41277	-18.1946	9.1681e-16	1.24816e-13	26.1442
248921_at	AT5G45950	-4.45675	2.37249	-18.1882	9.24229e-16	1.24982e-13	26.1361
263847_at	AT2G36970	2.47854	8.19737	18.1573	9.61029e-16	1.29092e-13	26.097
257369_at	AT2G35550	2.44319	6.18358	18.1453	9.75654e-16	1.30188e-13	26.0819
267355_at	AT2G39900	-4.04599	3.31908	-18.102	1.0306e-15	1.36616e-13	26.027
253871_at	AT4G27440	-3.29809	3.15697	-18.0779	1.06245e-15	1.39917e-13	25.9966
265999_at	AT2G24100	3.24541	6.3415	18.0401	1.11468e-15	1.45842e-13	25.9485
250719_at	AT5G06250	-3.866	3.32595	-18.0126	1.15432e-15	1.50055e-13	25.9135
247760_at	AT5G59130	-4.61665	3.27069	-17.9847	1.1961e-15	1.54488e-13	25.8778
266895_at	AT2G26040	-3.24949	4.14933	-17.9497	1.25053e-15	1.6049e-13	25.8332
265066_at	AT1G03870	-3.78585	2.69857	-17.926	1.28891e-15	1.64369e-13	25.8029
261975_at	AT1G64640	-3.11934	4.91034	-17.8308	1.45587e-15	1.84493e-13	25.6808
256275_at	AT3G12110	-2.89401	2.44238	-17.8174	1.48109e-15	1.86516e-13	25.6636
265918_at	AT2G15090	-4.87915	3.85531	-17.7759	1.56224e-15	1.95223e-13	25.6101
249708_at	AT5G35660	2.62673	11.4719	17.7722	1.56961e-15	1.95223e-13	25.6054
256340_at	AT1G72070	-2.41169	3.82797	-17.7481	1.61919e-15	2.00154e-13	25.5742
249327_at	AT5G40890	-3.61856	2.27702	-17.6709	1.78861e-15	2.19748e-13	25.4744
255521_at	AT4G02280	2.72734	7.27921	17.6563	1.82272e-15	2.22582e-13	25.4555
246299_at	AT3G51810	4.33092	8.92037	17.6416	1.85785e-15	2.25505e-13	25.4363
260387_at	AT1G74100	-3.505	5.72412	-17.6046	1.94887e-15	2.35137e-13	25.3883
266326_at	AT2G46650	-3.56098	2.19893	-17.584	2.00188e-15	2.40094e-13	25.3614
263096_at	AT2G16060	-2.46792	10.0678	-17.5519	2.08708e-15	2.48831e-13	25.3196
257853_at	AT3G12960	4.72443	9.13021	17.512	2.19817e-15	2.59118e-13	25.2675
261927_at	AT1G22500	3.35329	6.6775	17.5117	2.19908e-15	2.59118e-13	25.2671
253606_at	AT4G30530	-2.5053	7.80837	-17.4327	2.43802e-15	2.85603e-13	25.1636
255905_at	AT1G17810	3.56932	5.85188	17.4025	2.53615e-15	2.9538e-13	25.124
261728_at	AT1G76160	-3.03025	6.68069	-17.3849	2.59528e-15	3.0053e-13	25.1008
264580_at	AT1G05340	3.49008	6.40665	17.2987	2.90624e-15	3.34616e-13	24.9872
259426_at	AT1G01470	3.09007	7.24699	17.2608	3.05501e-15	3.49747e-13	24.9371
246595_at	AT5G14780	2.78384	9.1043	17.2338	3.16588e-15	3.58722e-13	24.9013
251109_at	AT5G01600	-2.27544	9.49779	-17.2331	3.16901e-15	3.58722e-13	24.9003
265266_at	AT2G42890	2.80566	5.419	17.2057	3.28585e-15	3.6987e-13	24.8639
267472_at	AT2G02850	2.57618	9.74021	17.1881	3.36302e-15	3.76453e-13	24.8406
267457_at	AT2G33790	-4.04601	2.24602	-17.1818	3.39133e-15	3.77525e-13	24.8322
257203_at	AT3G23730	-3.83091	4.5491	-17.1352	3.60745e-15	3.99376e-13	24.7701
261077_at	AT1G07430	3.0921	7.5825	17.1093	3.73372e-15	4.08866e-13	24.7355
247024_at	AT5G66985	-2.84475	8.75617	-17.1087	3.73632e-15	4.08866e-13	24.7348
250469_at	AT5G10130	-3.32662	4.9729	-17.1052	3.75404e-15	4.08866e-13	24.7301
260914_at	AT1G02640	-3.55985	5.48923	-17.0748	3.90868e-15	4.23419e-13	24.6895
253720_at	AT4G29270	-2.86681	4.2536	-17.0259	4.1719e-15	4.49517e-13	24.624
252829_at	AT4G40060	-3.26851	5.52637	-16.9175	4.82312e-15	5.16921e-13	24.4782
266462_at	AT2G47770	3.86336	7.36027	16.9051	4.90381e-15	5.22787e-13	24.4615
257490_x_at	AT1G01380	-3.6393	4.26327	-16.8805	5.06858e-15	5.34894e-13	24.4283
259410_at	AT1G13340	3.14636	6.11459	16.8803	5.07046e-15	5.34894e-13	24.4279
260297_at	AT1G80280	-3.78041	3.52239	-16.8369	5.37465e-15	5.6403e-13	24.3693
266711_at	AT2G46740	-3.18802	1.9415	-16.8181	5.51273e-15	5.73757e-13	24.3438
252320_at	AT3G48580	2.65797	5.71052	16.8137	5.54597e-15	5.73757e-13	24.3378
255007_at	AT4G10020	2.46068	8.46103	16.8126	5.55376e-15	5.73757e-13	24.3364
247013_at	AT5G67480	2.56525	9.71198	16.809	5.58124e-15	5.73757e-13	24.3314
263184_at	AT1G05560	2.63829	6.82096	16.7244	6.25687e-15	6.39948e-13	24.2165
258675_at	AT3G08770	-3.36224	3.06544	-16.601	7.3995e-15	7.52993e-13	24.0477
253437_at	AT4G32460	-2.74165	7.71308	-16.5956	7.45356e-15	7.54682e-13	24.0404
266654_at	AT2G25890	3.42905	8.73685	16.5647	7.77498e-15	7.81354e-13	23.9979
253608_at	AT4G30290	-3.02408	8.57313	-16.5628	7.79454e-15	7.81354e-13	23.9954
266392_at	AT2G41280	2.93362	12.1405	16.5167	8.30263e-15	8.28167e-13	23.9318
255763_at	AT1G16730	3.8073	8.53937	16.4987	8.50973e-15	8.44643e-13	23.907
256237_at	AT3G12610	-3.02971	5.55007	-16.4571	9.00858e-15	8.89774e-13	23.8496
247352_at	AT5G63650	-2.66104	3.46744	-16.4297	9.35464e-15	9.19447e-13	23.8117
253753_at	AT4G29030	-3.10798	3.03421	-16.3668	1.02012e-14	9.97784e-13	23.7245
247819_at	AT5G58350	3.00254	6.60627	16.3129	1.09891e-14	1.06966e-12	23.6495
267117_at	AT2G32560	-3.66953	5.19858	-16.3004	1.11816e-14	1.08316e-12	23.632
264052_at	AT2G22330	-3.89199	2.74924	-16.2746	1.15877e-14	1.11713e-12	23.5961
255732_at	AT1G25450	-3.59838	3.11555	-16.2679	1.16954e-14	1.12146e-12	23.5868
267075_at	AT2G41070	3.45997	6.99555	16.265	1.17439e-14	1.12146e-12	23.5826
253494_at	AT4G31830	4.45077	9.45191	16.2521	1.19545e-14	1.13618e-12	23.5647
267287_at	AT2G23630	-3.5012	2.13281	-16.2134	1.26161e-14	1.19344e-12	23.5104
266141_at	AT2G02120	2.6995	10.7319	16.2037	1.27875e-14	1.20399e-12	23.4969
254917_at	AT4G11350	2.32698	7.2746	16.189	1.30509e-14	1.22308e-12	23.4763
254419_at	AT4G21490	-3.1461	4.01953	-16.1347	1.40778e-14	1.31321e-12	23.4
265891_at	AT2G15010	2.14762	10.952	16.0717	1.53735e-14	1.42747e-12	23.3113
250108_at	AT5G15150	-2.65073	3.15672	-16.0497	1.58559e-14	1.46551e-12	23.2801
264469_at	AT1G67100	2.76957	9.51429	15.9688	1.77638e-14	1.63134e-12	23.1656
263737_at	AT1G60010	-2.75259	2.63741	-15.9669	1.7812e-14	1.63134e-12	23.1629
262281_at	AT1G68570	3.12591	5.66544	15.9483	1.82841e-14	1.667e-12	23.1365
255578_at	AT4G01450	-2.85969	3.85965	-15.9391	1.85228e-14	1.68116e-12	23.1234
248722_at	AT5G47810	2.78206	6.59235	15.9336	1.8668e-14	1.68321e-12	23.1155
246582_at	AT1G31750	2.69688	8.12584	15.9319	1.87126e-14	1.68321e-12	23.1131
253083_at	AT4G36250	-2.1587	5.94011	-15.9203	1.90213e-14	1.70338e-12	23.0966
251733_at	AT3G56240	-2.53561	5.88348	-15.8377	2.13791e-14	1.90605e-12	22.9788
262250_at	AT1G48280	1.8606	7.00393	15.8209	2.18945e-14	1.94341e-12	22.9548
256516_at	AT1G66150	-2.32128	7.00886	-15.779	2.32357e-14	2.0534e-12	22.8948
262978_at	AT1G75780	-3.74444	4.61089	-15.756	2.4009e-14	2.11248e-12	22.8618
263714_at	AT2G20610	-2.89874	6.56367	-15.7463	2.43432e-14	2.13257e-12	22.8478
262505_at	AT1G21680	2.65934	7.30509	15.7277	2.49984e-14	2.18049e-12	22.821
246978_at	AT5G24910	2.28071	7.57919	15.7199	2.52754e-14	2.19515e-12	22.8099
247212_at	AT5G65040	3.16885	5.35133	15.7047	2.58298e-14	2.23367e-12	22.788
259431_at	AT1G01620	-2.8302	5.92896	-15.6452	2.81241e-14	2.40899e-12	22.7022
263296_at	AT2G38800	3.24767	6.84187	15.6435	2.81921e-14	2.40899e-12	22.6997
245629_at	AT1G56580	-2.24986	8.12076	-15.6429	2.82158e-14	2.40899e-12	22.6989
248812_at	AT5G47330	-4.90022	3.49907	-15.6045	2.98146e-14	2.53457e-12	22.6433
263385_at	AT2G40170	4.20164	11.2072	15.6016	2.99383e-14	2.53457e-12	22.6391
253776_at	AT4G28390	2.38149	7.19279	15.5458	3.24395e-14	2.73483e-12	22.5581
249372_at	AT5G40760	1.95778	8.1504	15.4859	3.53683e-14	2.96932e-12	22.4709
256300_at	AT1G69490	2.7021	5.73437	15.4471	3.74041e-14	3.1272e-12	22.4144
253298_at	AT4G33560	-2.66187	2.72946	-15.4217	3.88102e-14	3.23135e-12	22.3771
251576_at	AT3G58200	3.02639	3.76519	15.358	4.25657e-14	3.52945e-12	22.2839
267181_at	AT2G37760	2.07089	7.99572	15.3442	4.34306e-14	3.58641e-12	22.2636
259615_at	AT1G47980	3.73937	6.87435	15.3319	4.42157e-14	3.63633e-12	22.2455
259057_at	AT3G03310	2.52884	7.2397	15.2695	4.84294e-14	3.96669e-12	22.1535
250496_at	AT5G09650	-2.03719	8.14473	-15.2571	4.93125e-14	4.02266e-12	22.1353
261496_at	AT1G28360	3.08208	5.40931	15.2441	5.02606e-14	4.08348e-12	22.116
265621_at	AT2G27300	2.45118	8.8379	15.229	5.13815e-14	4.15778e-12	22.0938
248681_at	AT5G48900	-3.29119	2.38812	-15.1997	5.36349e-14	4.32276e-12	22.0504
264078_at	AT2G28470	-3.02297	5.21973	-15.1599	5.68638e-14	4.56474e-12	21.9914
253100_at	AT4G37400	-3.42984	3.53787	-15.1568	5.71253e-14	4.56753e-12	21.9867
245112_at	AT2G41540	-2.91484	3.72759	-15.1287	5.95351e-14	4.7414e-12	21.945
260553_at	AT2G41800	-2.58488	3.04185	-15.0759	6.43516e-14	5.10481e-12	21.8664
256114_at	AT1G16850	2.52187	9.32253	15.0594	6.59427e-14	5.21051e-12	21.8417
250358_at	AT5G11740	-2.18671	9.05713	-15.0119	7.07404e-14	5.56601e-12	21.7707
245478_at	AT4G16130	-2.24884	5.86609	-15.0095	7.09943e-14	5.56601e-12	21.7671
262858_at	AT1G14940	3.35003	8.33715	14.9889	7.31941e-14	5.69675e-12	21.7362
251141_at	AT5G01075	-2.42984	3.113	-14.9886	7.32274e-14	5.69675e-12	21.7358
258752_at	AT3G09520	-3.52308	3.32603	-14.9786	7.43279e-14	5.76013e-12	21.7207
247128_at	AT5G66110	2.592	6.80209	14.9459	7.80172e-14	6.02287e-12	21.6717
260917_at	AT1G02700	3.47153	9.12503	14.928	8.01217e-14	6.16172e-12	21.6448
246036_at	AT5G08370	-3.25384	2.79929	-14.8947	8.42011e-14	6.45083e-12	21.5946
260813_at	AT1G43700	2.04662	9.14797	14.8872	8.51439e-14	6.49835e-12	21.5834
262230_at	AT1G68560	-2.80605	6.31703	-14.8417	9.11335e-14	6.92924e-12	21.5147
255513_at	AT4G02060	-2.02657	7.0711	-14.7886	9.86751e-14	7.47445e-12	21.4343
264668_at	AT1G09780	-2.0503	7.43697	-14.7633	1.02491e-13	7.73442e-12	21.3959
263753_at	AT2G21490	2.85586	9.81937	14.7485	1.04802e-13	7.87934e-12	21.3733
259009_at	AT3G09260	-3.9676	4.92834	-14.7397	1.06189e-13	7.95389e-12	21.36
262312_at	AT1G70830	-2.52322	2.70005	-14.7342	1.07083e-13	7.99118e-12	21.3516
245642_at	AT1G25275	1.9627	6.59537	14.7114	1.10813e-13	8.23899e-12	21.3169
253579_at	AT4G30610	-3.12705	2.86931	-14.7074	1.11476e-13	8.25785e-12	21.3109
262180_at	AT1G78050	1.99863	8.10608	14.6431	1.22837e-13	9.06607e-12	21.2127
266167_at	AT2G38860	-2.76993	6.34466	-14.6346	1.24434e-13	9.15045e-12	21.1997
264313_at	AT1G70410	-2.14999	6.4475	-14.6098	1.29191e-13	9.46568e-12	21.1617
252102_at	AT3G50970	4.22929	8.43734	14.5945	1.32221e-13	9.65261e-12	21.1383
259578_at	AT1G27990	4.41116	7.83782	14.5189	1.48301e-13	1.07874e-11	21.0222
261926_at	AT1G22530	-2.14087	8.22435	-14.5051	1.51455e-13	1.09772e-11	21.0009
265675_at	AT2G32120	2.03654	6.25884	14.4572	1.62928e-13	1.17664e-11	20.927
247116_at	AT5G65970	-3.86951	2.67952	-14.4063	1.76124e-13	1.2674e-11	20.8482
267389_at	AT2G44460	-3.89647	4.61933	-14.3909	1.80319e-13	1.29297e-11	20.8243
266875_at	AT2G44800	2.90978	6.12047	14.3556	1.90351e-13	1.36006e-11	20.7695
249532_at	AT5G38780	3.25476	9.23766	14.3174	2.01858e-13	1.43718e-11	20.7101
252606_at	AT3G45010	-3.53765	6.14472	-14.306	2.05446e-13	1.45758e-11	20.6923
259014_at	AT3G07320	-3.88627	3.67221	-14.3034	2.06265e-13	1.45826e-11	20.6882
247545_at	AT5G61530	1.97855	6.50472	14.2229	2.33561e-13	1.64546e-11	20.5624
249895_at	AT5G22500	-3.98838	3.21887	-14.2188	2.35047e-13	1.65016e-11	20.556
262105_at	AT1G02810	-3.99008	4.90457	-14.2083	2.38871e-13	1.67118e-11	20.5397
247450_at	AT5G62350	-1.80779	8.59443	-14.2032	2.40765e-13	1.67861e-11	20.5317
245987_at	AT5G13180	-3.07547	4.13869	-14.1942	2.4417e-13	1.69647e-11	20.5174
261080_at	AT1G07370	-2.60346	6.45505	-14.1857	2.47381e-13	1.71288e-11	20.5042
255773_at	AT1G18590	-2.90379	2.54309	-14.1773	2.50627e-13	1.72941e-11	20.491
252712_at	AT3G43800	-2.54729	7.07694	-14.169	2.53894e-13	1.74598e-11	20.4779
264001_at	AT2G22420	-2.50278	7.4627	-14.1608	2.57134e-13	1.75364e-11	20.4651
264612_at	AT1G04560	2.56591	10.5881	14.1606	2.57204e-13	1.75364e-11	20.4648
265573_at	AT2G28200	-2.70562	4.31256	-14.1596	2.5762e-13	1.75364e-11	20.4631
266246_at	AT2G27690	-2.48628	4.84807	-14.1528	2.60339e-13	1.76619e-11	20.4525
260560_at	AT2G43590	2.05181	7.0531	14.1471	2.6266e-13	1.77195e-11	20.4435
260531_at	AT2G47240	-2.60287	3.51309	-14.1464	2.62948e-13	1.77195e-11	20.4424
245650_at	AT1G24735	2.36062	6.40903	14.1123	2.77266e-13	1.86221e-11	20.3887
261825_at	AT1G11545	-2.09819	2.8365	-14.1057	2.80116e-13	1.87511e-11	20.3784
245674_at	AT1G56680	-2.93579	1.90348	-14.0959	2.84458e-13	1.89786e-11	20.3628
265099_at	AT1G03990	3.22143	6.12513	14.0797	2.91705e-13	1.93812e-11	20.3373
253322_at	AT4G33980	3.04739	7.30663	14.0761	2.93376e-13	1.93812e-11	20.3315
254606_at	AT4G19030	-2.80127	3.63424	-14.0761	2.93377e-13	1.93812e-11	20.3315
252058_at	AT3G52470	-2.58685	4.58773	-14.0585	3.01509e-13	1.98533e-11	20.3038
251291_at	AT3G61900	2.06583	8.19957	14.0549	3.03245e-13	1.99025e-11	20.298
254609_at	AT4G18970	-3.84251	3.55154	-14.0236	3.18442e-13	2.08321e-11	20.2485
256712_at	AT2G34020	-2.99784	2.89314	-14.0144	3.23031e-13	2.10639e-11	20.234
262786_at	AT1G10740	-2.59141	4.36909	-13.9986	3.31131e-13	2.15052e-11	20.2089
262314_at	AT1G70810	2.97495	7.16283	13.9971	3.31932e-13	2.15052e-11	20.2064
264987_at	AT1G27030	2.8496	5.01202	13.9666	3.48155e-13	2.24839e-11	20.1581
246305_at	AT3G51890	1.83628	9.33597	13.9434	3.61076e-13	2.32439e-11	20.1212
245233_at	AT4G25580	3.17891	5.1062	13.8967	3.88656e-13	2.49396e-11	20.0466
255104_at	AT4G08685	-3.21021	5.09631	-13.8608	4.1126e-13	2.63063e-11	19.9893
258374_at	AT3G14360	2.15358	7.58551	13.845	4.21652e-13	2.68856e-11	19.964
256814_at	AT3G21370	2.85364	5.41368	13.8189	4.39406e-13	2.79293e-11	19.9223
251896_at	AT3G54390	2.42205	4.43227	13.7715	4.73718e-13	3.00156e-11	19.8461
258092_at	AT3G14595	2.59914	8.34573	13.7524	4.88267e-13	3.08404e-11	19.8154
250670_at	AT5G06860	2.3515	7.93759	13.7369	5.00474e-13	3.15126e-11	19.7904
260005_at	AT1G67920	2.45362	6.03606	13.7285	5.07215e-13	3.18376e-11	19.7768
248572_at	AT5G49800	-2.95626	2.67835	-13.7223	5.12195e-13	3.20504e-11	19.7669
262575_at	AT1G15210	-2.60799	4.20963	-13.69	5.39277e-13	3.36405e-11	19.7147
257628_at	AT3G26290	2.46731	4.71294	13.6547	5.70487e-13	3.54776e-11	19.6576
253125_at	AT4G36040	2.10793	7.98827	13.6467	5.77798e-13	3.58133e-11	19.6447
252882_at	AT4G39675	1.90866	8.62662	13.645	5.79439e-13	3.58133e-11	19.6419
251658_at	AT3G57020	2.35853	6.452	13.6401	5.83952e-13	3.59294e-11	19.634
260930_at	AT1G02620	-3.55145	3.5158	-13.6391	5.84885e-13	3.59294e-11	19.6324
262495_at	AT1G21780	1.94967	6.71369	13.6113	6.11491e-13	3.73727e-11	19.5873
257066_at	AT3G18280	-2.69757	4.44444	-13.6107	6.12089e-13	3.73727e-11	19.5863
250277_at	AT5G12940	-3.00934	4.60054	-13.6054	6.17259e-13	3.75745e-11	19.5778
259705_at	AT1G77450	2.43464	8.37289	13.5608	6.63029e-13	4.00651e-11	19.5052
264318_at	AT1G04220	-3.49913	2.79227	-13.56	6.63948e-13	4.00651e-11	19.5038
249008_at	AT5G44680	-2.82129	2.99612	-13.5598	6.64139e-13	4.00651e-11	19.5035
261502_at	AT1G14440	-3.5853	3.69468	-13.5356	6.90499e-13	4.14679e-11	19.4641
262744_at	AT1G28680	-2.42444	6.19795	-13.5347	6.91509e-13	4.14679e-11	19.4626
266295_at	AT2G29550	-2.1726	6.6278	-13.5161	7.12521e-13	4.26011e-11	19.4322
262730_at	AT1G16390	-3.47574	3.2157	-13.5006	7.30504e-13	4.35471e-11	19.407
247884_at	AT5G57800	-2.41209	4.29021	-13.4785	7.56976e-13	4.49921e-11	19.3709
265665_at	AT2G27420	-2.87789	2.22095	-13.4729	7.6386e-13	4.52677e-11	19.3617
257735_at	AT3G27400	-2.53311	3.66635	-13.413	8.4155e-13	4.97255e-11	19.2635
254634_at	AT4G18650	2.8889	7.85302	13.4	8.59472e-13	5.0636e-11	19.2421
256774_at	AT3G13760	-2.73812	2.73141	-13.3648	9.10004e-13	5.34567e-11	19.1841
260458_at	AT1G68250	2.48622	12.1469	13.3511	9.30413e-13	5.44968e-11	19.1616
254363_at	AT4G22010	-3.18149	3.0507	-13.2972	1.01575e-12	5.93226e-11	19.0726
260230_at	AT1G74500	-3.53111	5.04954	-13.295	1.01945e-12	5.93666e-11	19.0689
267036_at	AT2G38465	2.79037	8.89276	13.2811	1.04281e-12	6.03946e-11	19.0459
255787_at	AT2G33590	2.28672	7.91745	13.2809	1.04309e-12	6.03946e-11	19.0457
255524_at	AT4G02330	-3.57961	2.61137	-13.2787	1.0469e-12	6.04414e-11	19.042
245053_at	AT2G26450	-2.28954	4.30585	-13.2652	1.07019e-12	6.16093e-11	19.0197
251202_at	AT3G63040	2.72797	4.83887	13.2279	1.13757e-12	6.5302e-11	18.9577
254563_at	AT4G19120	-2.51286	5.05343	-13.2254	1.14215e-12	6.53784e-11	18.9536
250000_at	AT5G18650	-1.85	6.69504	-13.2044	1.18213e-12	6.7475e-11	18.9187
253628_at	AT4G30280	-3.93847	4.48533	-13.1992	1.19218e-12	6.78565e-11	18.9101
245176_at	AT2G47440	-2.17292	4.00268	-13.196	1.19851e-12	6.80247e-11	18.9048
248096_at	AT5G55240	2.96861	4.3853	13.1872	1.21584e-12	6.87101e-11	18.8902
261135_at	AT1G19610	2.58455	6.42451	13.1865	1.21741e-12	6.87101e-11	18.8889
262236_at	AT1G48330	-2.39024	2.28546	-13.1763	1.23797e-12	6.96757e-11	18.8719
246530_at	AT5G15725	-2.66332	2.74678	-13.1073	1.38658e-12	7.78222e-11	18.7569
250261_at	AT5G13400	-2.69737	5.27467	-13.0974	1.40948e-12	7.88879e-11	18.7402
264315_at	AT1G70370	-2.16875	4.87139	-13.0919	1.42238e-12	7.93893e-11	18.731
267173_at	AT2G37560	-3.01229	3.93933	-13.0845	1.43987e-12	8.01435e-11	18.7186
261745_at	AT1G08500	-2.09346	8.18856	-13.0686	1.47805e-12	8.20419e-11	18.692
266588_at	AT2G14890	-2.2154	9.09928	-13.0395	1.55089e-12	8.58225e-11	18.6432
248759_at	AT5G47610	2.91219	3.90687	13.0381	1.55468e-12	8.58225e-11	18.6407
247297_at	AT5G64100	-3.29207	3.28716	-13.0257	1.58679e-12	8.7356e-11	18.62
247800_at	AT5G58570	2.44278	6.35837	13.0211	1.59892e-12	8.77837e-11	18.6122
246242_at	AT4G36600	2.41269	7.32361	12.9485	1.80368e-12	9.87561e-11	18.4899
251443_at	AT3G59940	1.93913	7.89075	12.9183	1.89689e-12	1.03578e-10	18.4388
261708_at	AT1G32740	2.52471	7.39725	12.9134	1.91223e-12	1.04134e-10	18.4306
254014_at	AT4G26120	2.12728	3.99515	12.9031	1.94534e-12	1.05652e-10	18.4132
262376_at	AT1G72970	-2.24085	6.13939	-12.8972	1.96472e-12	1.06417e-10	18.4031
253088_at	AT4G36220	2.12329	6.04126	12.8927	1.97947e-12	1.06789e-10	18.3955
248626_at	AT5G48940	-2.85969	4.25959	-12.8919	1.98218e-12	1.06789e-10	18.3941
248139_at	AT5G54970	-2.05244	5.71793	-12.8569	2.10165e-12	1.12923e-10	18.3347
259996_at	AT1G67910	-2.66754	2.82227	-12.8192	2.23825e-12	1.19943e-10	18.2708
259353_at	AT3G05190	2.0217	9.07779	12.8161	2.25025e-12	1.20266e-10	18.2654
251838_at	AT3G54940	1.98967	10.2884	12.809	2.27686e-12	1.21367e-10	18.2534
258409_at	AT3G17640	-2.32031	2.14807	-12.8012	2.30707e-12	1.22652e-10	18.24
252711_at	AT3G43720	-3.29451	7.32507	-12.7708	2.42785e-12	1.28734e-10	18.1882
246585_at	AT5G14750	-3.12176	4.59965	-12.765	2.45155e-12	1.29649e-10	18.1784
258369_at	AT3G14310	-2.20306	7.84434	-12.7475	2.52479e-12	1.33173e-10	18.1485
264696_at	AT1G70230	-2.21555	2.75484	-12.7423	2.54692e-12	1.33989e-10	18.1396
255808_at	AT4G10280	2.18722	5.53084	12.7305	2.59804e-12	1.36323e-10	18.1194
247949_at	AT5G57220	-3.05427	4.05996	-12.7187	2.65045e-12	1.38712e-10	18.0991
247786_at	AT5G58600	-1.86581	6.07425	-12.7152	2.66603e-12	1.39165e-10	18.0932
266486_at	AT2G47950	-2.95859	3.0341	-12.7117	2.68206e-12	1.39314e-10	18.0871
257798_at	AT3G15950	-2.34696	3.48232	-12.7115	2.6827e-12	1.39314e-10	18.0869
261230_at	AT1G20010	-1.76458	6.99905	-12.6883	2.79011e-12	1.44519e-10	18.047
248623_at	AT5G49170	-2.66457	3.09747	-12.6816	2.82191e-12	1.45791e-10	18.0355
264340_at	AT1G70280	-1.80307	7.8207	-12.6786	2.83618e-12	1.46154e-10	18.0304
258326_at	AT3G22760	-2.37915	3.45163	-12.6622	2.91596e-12	1.49882e-10	18.0022
256266_at	AT3G12320	2.25764	8.28479	12.6596	2.92841e-12	1.50139e-10	17.9979
251620_at	AT3G58060	2.61495	6.05606	12.6524	2.96459e-12	1.51608e-10	17.9854
260948_at	AT1G06100	-3.31765	2.58697	-12.6316	3.07098e-12	1.56651e-10	17.9496
262828_at	AT1G14950	2.34832	9.43905	12.6248	3.1064e-12	1.58058e-10	17.9379
252117_at	AT3G51430	2.00169	6.05023	12.6189	3.13774e-12	1.5925e-10	17.9277
256997_at	AT3G14067	-2.37468	5.49061	-12.6159	3.15382e-12	1.59664e-10	17.9226
256337_at	AT1G72060	-2.55248	6.78253	-12.6089	3.19128e-12	1.61155e-10	17.9106
254384_at	AT4G21870	-2.89037	4.9616	-12.5795	3.35463e-12	1.68981e-10	17.8599
265673_at	AT2G32090	1.70463	8.53516	12.5633	3.44873e-12	1.73288e-10	17.8318
263137_at	AT1G78660	-1.95808	2.0533	-12.5504	3.52525e-12	1.76692e-10	17.8095
257841_at	AT3G25260	2.85161	4.77067	12.5362	3.61143e-12	1.80562e-10	17.7849
253598_at	AT4G30800	-2.19085	8.33402	-12.5012	3.83385e-12	1.91209e-10	17.7242
249174_at	AT5G42900	1.97508	7.64042	12.4866	3.9303e-12	1.95535e-10	17.699
256787_at	AT3G13790	-1.90551	7.44185	-12.465	4.07827e-12	2.02397e-10	17.6614
250455_at	AT5G09980	-1.86066	3.67968	-12.4556	4.14479e-12	2.05192e-10	17.645
246133_at	AT5G20960	2.10207	9.0954	12.4445	4.22403e-12	2.08603e-10	17.6258
255860_at	AT5G34940	-2.37848	5.92543	-12.4357	4.28796e-12	2.11242e-10	17.6105
252825_at	AT4G39890	2.39802	5.25106	12.4262	4.35869e-12	2.14203e-10	17.5939
250633_at	AT5G07460	-1.70331	4.81681	-12.4223	4.38777e-12	2.15107e-10	17.5871
247037_at	AT5G67070	-1.88324	8.09278	-12.4206	4.4006e-12	2.15213e-10	17.5842
254789_at	AT4G12880	-2.44921	3.95983	-12.4087	4.49133e-12	2.19118e-10	17.5634
263320_at	AT2G47180	2.21311	6.98372	12.3952	4.59715e-12	2.23739e-10	17.5398
245803_at	AT1G47128	-2.34393	6.92404	-12.3857	4.67244e-12	2.26459e-10	17.5232
262369_at	AT1G73010	-2.47257	2.22669	-12.3853	4.67551e-12	2.26459e-10	17.5226
261017_at	AT1G26570	-3.09875	4.37849	-12.3729	4.77692e-12	2.30816e-10	17.5008
251975_at	AT3G53230	1.98552	9.29456	12.3682	4.81583e-12	2.32139e-10	17.4925
249642_at	AT5G36960	1.97384	3.26545	12.3615	4.87132e-12	2.34144e-10	17.4809
247074_at	AT5G66590	1.80741	9.09873	12.3604	4.88066e-12	2.34144e-10	17.4789
266544_at	AT2G35300	1.82055	11.483	12.3515	4.95624e-12	2.37205e-10	17.4633
247883_at	AT5G57790	2.77712	6.92332	12.3422	5.03627e-12	2.40464e-10	17.4471
264957_at	AT1G77000	2.48182	5.60314	12.3369	5.08223e-12	2.42085e-10	17.4378
255461_at	AT4G02780	3.26375	4.02822	12.3134	5.2922e-12	2.51492e-10	17.3967
264532_at	AT1G55740	-1.93284	6.43487	-12.2825	5.58291e-12	2.64683e-10	17.3423
261480_at	AT1G14280	3.00818	4.27852	12.2746	5.65938e-12	2.67678e-10	17.3285
253870_at	AT4G27530	2.32212	10.6715	12.2725	5.68087e-12	2.68065e-10	17.3247
249167_at	AT5G42860	-2.55752	2.17006	-12.2563	5.84226e-12	2.75037e-10	17.2962
245780_at	AT1G45688	-1.74093	4.43505	-12.2549	5.8567e-12	2.75074e-10	17.2937
263207_at	AT1G10550	-2.32885	3.77596	-12.2364	6.04713e-12	2.83357e-10	17.2612
263979_at	AT2G42840	-2.05582	6.75336	-12.2259	6.15834e-12	2.87899e-10	17.2427
264562_at	AT1G55760	-2.23632	5.29072	-12.203	6.40806e-12	2.9888e-10	17.2023
251946_at	AT3G53540	1.77749	6.35002	12.1995	6.44717e-12	3.00009e-10	17.1961
248920_at	AT5G45930	-2.08887	7.20638	-12.1716	6.76767e-12	3.14198e-10	17.1468
254578_at	AT4G19410	-1.86052	8.21816	-12.1694	6.79452e-12	3.14719e-10	17.1427
261330_at	AT1G44900	-1.93126	6.38473	-12.1488	7.04229e-12	3.2544e-10	17.1063
260869_at	AT1G43800	-3.21345	2.51684	-12.1475	7.05827e-12	3.2544e-10	17.104
260364_at	AT1G70560	-2.65685	2.53651	-12.1269	7.31672e-12	3.36586e-10	17.0675
266325_at	AT2G46630	-3.24215	3.04746	-12.1173	7.44017e-12	3.41485e-10	17.0505
256914_at	AT3G23880	-2.62152	4.77407	-12.1082	7.5595e-12	3.46173e-10	17.0343
262414_at	AT1G49430	-2.53428	5.46711	-12.0431	8.47341e-12	3.87145e-10	16.9183
251287_at	AT3G61820	-1.96031	6.91035	-12.017	8.86996e-12	4.04346e-10	16.8718
261973_at	AT1G64610	1.78871	6.72559	12.0049	9.06095e-12	4.1212e-10	16.8501
266143_at	AT2G38905	3.57386	6.95192	11.9808	9.45462e-12	4.29057e-10	16.8069
266456_at	AT2G22770	-2.69634	2.77629	-11.9269	1.03967e-11	4.70746e-10	16.7103
260231_at	AT1G74410	2.02085	7.73447	11.9221	1.0487e-11	4.73771e-10	16.7015
251010_at	AT5G02550	-2.63673	2.44504	-11.911	1.0693e-11	4.81998e-10	16.6818
250800_at	AT5G05370	-2.25056	7.29039	-11.9026	1.08541e-11	4.86408e-10	16.6666
252115_at	AT3G51600	-2.85066	3.63362	-11.9023	1.08602e-11	4.86408e-10	16.666
251919_at	AT3G53800	-2.17501	5.77673	-11.9011	1.08821e-11	4.86408e-10	16.6639
248188_at	AT5G54070	2.74885	5.21673	11.9009	1.08874e-11	4.86408e-10	16.6634
249039_at	AT5G44310	1.90073	9.62104	11.8937	1.10267e-11	4.9154e-10	16.6505
247025_at	AT5G67030	2.25518	7.12859	11.863	1.16433e-11	5.17884e-10	16.5952
258530_at	AT3G06840	-2.70113	2.45066	-11.8563	1.17816e-11	5.22879e-10	16.5832
261518_at	AT1G71695	-2.75623	4.62225	-11.8508	1.18971e-11	5.26847e-10	16.5733
247437_at	AT5G62490	2.08868	10.2329	11.8308	1.23281e-11	5.44736e-10	16.5371
267154_at	AT2G30870	-2.41854	4.41051	-11.8207	1.25516e-11	5.53395e-10	16.5188
249533_at	AT5G38790	-2.1437	1.94695	-11.8128	1.27302e-11	5.60044e-10	16.5044
256115_at	AT1G16880	-2.40412	5.29561	-11.8022	1.29719e-11	5.68829e-10	16.4853
256827_at	AT3G18570	2.78131	4.43243	11.8016	1.29863e-11	5.68829e-10	16.4842
260890_at	AT1G29090	-2.78145	3.35278	-11.7945	1.31513e-11	5.74808e-10	16.4713
260539_at	AT2G43480	-2.24078	2.16222	-11.7898	1.32619e-11	5.78257e-10	16.4628
253372_at	AT4G33220	-2.74362	5.86518	-11.7887	1.32877e-11	5.78257e-10	16.4609
252103_at	AT3G51410	-2.6556	4.81297	-11.778	1.3544e-11	5.88143e-10	16.4414
260427_at	AT1G72430	-3.43098	5.84478	-11.7666	1.38219e-11	5.98921e-10	16.4208
258930_at	AT3G10040	-2.76114	6.57311	-11.7607	1.39688e-11	6.03986e-10	16.41
250627_at	AT5G07360	1.7834	7.95599	11.7472	1.43102e-11	6.16973e-10	16.3855
262069_at	AT1G80090	2.97539	4.49027	11.7464	1.43304e-11	6.16973e-10	16.384
249309_at	AT5G41410	-1.8772	2.5512	-11.7344	1.464e-11	6.28957e-10	16.3623
248372_at	AT5G51850	-2.8735	3.65438	-11.7199	1.50238e-11	6.44074e-10	16.336
265084_at	AT1G03790	2.47483	7.20912	11.7173	1.5096e-11	6.45796e-10	16.3311
249709_at	AT5G35670	-2.5491	4.66578	-11.7122	1.5233e-11	6.50275e-10	16.3219
264687_at	AT1G09850	-3.00135	2.99187	-11.7076	1.53587e-11	6.54253e-10	16.3136
247280_at	AT5G64260	2.3036	9.50505	11.6987	1.56066e-11	6.63411e-10	16.2973
260455_at	AT1G72500	-2.42097	4.72736	-11.6961	1.56781e-11	6.65048e-10	16.2926
256979_at	AT3G21055	-1.50124	7.84306	-11.694	1.57382e-11	6.66197e-10	16.2887
253631_at	AT4G30440	-2.51007	6.14837	-11.6863	1.59572e-11	6.73943e-10	16.2747
250287_at	AT5G13330	1.9891	6.48957	11.6852	1.59881e-11	6.73943e-10	16.2727
258468_at	AT3G06070	-2.58406	2.32069	-11.6587	1.67663e-11	7.05269e-10	16.2244
253939_at	AT4G26930	2.76615	4.11473	11.651	1.70003e-11	7.13623e-10	16.2103
248419_at	AT5G51550	-1.84265	8.27876	-11.638	1.74031e-11	7.29012e-10	16.1865
259519_at	AT1G12270	-1.37401	8.48696	-11.6346	1.75106e-11	7.31994e-10	16.1802
261985_at	AT1G33750	-2.69381	3.89698	-11.6255	1.78004e-11	7.42568e-10	16.1635
247199_at	AT5G65210	1.84412	7.96629	11.5778	1.9398e-11	8.07544e-10	16.0761
246077_at	AT5G20420	2.34742	3.27396	11.5749	1.95003e-11	8.08918e-10	16.0707
262047_at	AT1G80160	2.55803	4.90594	11.5745	1.95114e-11	8.08918e-10	16.0702
259500_at	AT1G15740	2.21743	5.81325	11.5639	1.98906e-11	8.2295e-10	16.0506
246550_at	AT5G14920	-2.04999	8.76965	-11.5574	2.01239e-11	8.30896e-10	16.0387
249493_at	AT5G39080	-1.62521	7.48648	-11.5365	2.09008e-11	8.61208e-10	16.0002
262967_at	AT1G75730	2.3153	6.87988	11.5152	2.17227e-11	8.93248e-10	15.9609
259436_at	AT1G01500	1.94524	6.06289	11.5009	2.2292e-11	9.13773e-10	15.9346
265249_at	AT2G01940	1.9569	7.17905	11.5004	2.23126e-11	9.13773e-10	15.9337
264926_at	AT1G60660	-1.96909	4.87415	-11.4776	2.32568e-11	9.50509e-10	15.8915
263838_at	AT2G36880	-2.41215	6.22348	-11.4704	2.35595e-11	9.60932e-10	15.8784
249435_at	AT5G39970	-2.59536	2.28598	-11.4573	2.4131e-11	9.82254e-10	15.854
248891_at	AT5G46280	-1.87624	7.97762	-11.4501	2.4449e-11	9.93192e-10	15.8407
248777_at	AT5G47920	-1.67558	2.94669	-11.4452	2.46665e-11	1.00001e-09	15.8317
253286_at	AT4G34260	-2.03128	7.51282	-11.4422	2.47998e-11	1.0034e-09	15.8262
256222_at	AT1G56210	-2.30902	5.71259	-11.4367	2.50496e-11	1.01147e-09	15.816
266984_at	AT2G39570	2.17736	8.46361	11.4039	2.65949e-11	1.07172e-09	15.7551
266678_at	AT2G25870	-1.563	8.28564	-11.402	2.66889e-11	1.07336e-09	15.7515
254026_at	AT4G25800	1.60271	6.37493	11.3924	2.71566e-11	1.09e-09	15.7338
245339_at	AT4G16120	-1.79375	6.00154	-11.3889	2.73334e-11	1.09491e-09	15.7272
265948_at	AT2G19590	-2.96928	5.09619	-11.3804	2.77615e-11	1.10869e-09	15.7114
261129_at	AT1G04820	-2.11189	6.89521	-11.3799	2.77874e-11	1.10869e-09	15.7105
262721_at	AT1G43560	-1.80781	5.63686	-11.3629	2.86628e-11	1.14136e-09	15.6789
248619_at	AT5G49630	-2.5193	3.91614	-11.3531	2.91824e-11	1.15976e-09	15.6606
248352_at	AT5G52300	2.7738	7.90838	11.3505	2.93194e-11	1.16291e-09	15.6559
253812_at	AT4G28240	2.02129	8.43323	11.345	2.96195e-11	1.1725e-09	15.6455
263486_at	AT2G22200	-2.28168	1.91321	-11.3398	2.99024e-11	1.18138e-09	15.6358
259184_at	AT3G01520	1.75781	6.52577	11.3359	3.01155e-11	1.18747e-09	15.6286
247288_at	AT5G64330	-2.17889	4.92535	-11.3339	3.02277e-11	1.18957e-09	15.6248
260221_at	AT1G74670	-2.01419	9.83684	-11.3264	3.06453e-11	1.20365e-09	15.6109
246743_at	AT5G27750	1.58855	5.98839	11.3203	3.09862e-11	1.21467e-09	15.5996
255807_at	AT4G10270	-2.52361	9.15769	-11.3082	3.16845e-11	1.23747e-09	15.5769
249862_at	AT5G22920	-2.49059	3.07337	-11.3081	3.16907e-11	1.23747e-09	15.5767
252045_at	AT3G52450	-2.52806	2.21587	-11.2999	3.21677e-11	1.25367e-09	15.5615
258652_at	AT3G09910	2.4842	5.06136	11.2958	3.24104e-11	1.26069e-09	15.5539
254580_at	AT4G19390	2.84635	5.18371	11.2904	3.27366e-11	1.27092e-09	15.5437
262210_at	AT1G74690	-1.65992	6.91231	-11.265	3.42982e-11	1.3288e-09	15.4963
259727_at	AT1G60950	-1.5329	8.79731	-11.2641	3.43594e-11	1.3288e-09	15.4945
260563_at	AT2G43840	-2.08916	4.39056	-11.2598	3.46311e-11	1.33675e-09	15.4865
267337_at	AT2G39980	1.76842	8.94945	11.2258	3.68688e-11	1.42025e-09	15.4227
248193_at	AT5G54080	2.01405	6.82416	11.2248	3.69355e-11	1.42025e-09	15.4209
266540_at	AT2G35310	2.40707	4.74233	11.2219	3.71343e-11	1.42518e-09	15.4154
263157_at	AT1G54100	1.55685	8.61599	11.2051	3.83019e-11	1.46719e-09	15.3839
247266_at	AT5G64570	-1.70058	6.30086	-11.1959	3.89613e-11	1.48962e-09	15.3666
246421_at	AT5G16880	1.45692	9.37494	11.1946	3.90543e-11	1.49035e-09	15.3641
261305_at	AT1G48470	1.59811	6.77754	11.1422	4.30325e-11	1.63906e-09	15.2654
256225_at	AT1G56220	1.78438	6.96364	11.1399	4.32199e-11	1.64309e-09	15.261
254098_at	AT4G25100	-1.67473	7.74731	-11.138	4.33682e-11	1.64562e-09	15.2575
258332_at	AT3G16180	-1.99969	3.74194	-11.1213	4.4737e-11	1.69437e-09	15.2259
264894_at	AT1G23040	-2.46155	5.20163	-11.1068	4.5952e-11	1.73713e-09	15.1986
263083_at	AT2G27190	-1.49649	9.63802	-11.101	4.64543e-11	1.75282e-09	15.1876
251494_at	AT3G59350	1.56121	5.45689	11.0954	4.69368e-11	1.76772e-09	15.1771
260546_at	AT2G43520	2.00862	7.19189	11.087	4.76747e-11	1.79216e-09	15.1612
262531_at	AT1G17230	-2.13738	3.07862	-11.0803	4.82788e-11	1.81149e-09	15.1484
249068_at	AT5G43980	2.31462	5.7068	11.0781	4.84753e-11	1.81548e-09	15.1442
266308_at	AT2G27010	-2.00998	1.91336	-11.0617	4.99794e-11	1.86834e-09	15.1131
267112_at	AT2G14750	-2.5295	6.27412	-11.0597	5.01646e-11	1.87179e-09	15.1094
265269_at	AT2G42950	2.1795	5.38389	11.0586	5.02672e-11	1.87215e-09	15.1073
264114_at	AT2G31270	-1.90401	5.19824	-11.0308	5.29417e-11	1.96747e-09	15.0545
255710_at	AT4G00030	1.67764	5.43078	11.03	5.30219e-11	1.96747e-09	15.053
263877_at	AT2G21780	2.13263	5.39421	11.0263	5.33873e-11	1.97739e-09	15.046
246002_at	AT5G20740	-1.63846	2.38021	-11.0249	5.35257e-11	1.97888e-09	15.0434
245164_at	AT2G33210	-1.41803	9.25289	-11.0168	5.43411e-11	2.00347e-09	15.028
248969_at	AT5G45310	2.94568	5.49122	11.0164	5.43896e-11	2.00347e-09	15.0271
257122_at	AT3G20250	2.46354	6.94078	11.0019	5.58793e-11	2.05458e-09	14.9996
257050_at	AT3G15260	1.45315	9.0814	10.9936	5.67522e-11	2.08288e-09	14.9838
262456_at	AT1G11260	-1.82928	6.48706	-10.9758	5.86705e-11	2.14937e-09	14.95
252615_at	AT3G45230	-2.28449	4.61738	-10.9684	5.94894e-11	2.17541e-09	14.9359
258322_at	AT3G22740	2.90423	4.60626	10.963	6.00964e-11	2.19363e-09	14.9255
264545_at	AT1G55670	-1.96158	2.43893	-10.95	6.15784e-11	2.24366e-09	14.9007
266461_at	AT2G47730	-2.72967	5.41353	-10.9422	6.2493e-11	2.27287e-09	14.8857
260350_at	AT1G69410	1.43897	9.48264	10.9272	6.42804e-11	2.33367e-09	14.857
263412_at	AT2G28720	1.59502	7.74423	10.924	6.46682e-11	2.34352e-09	14.8509
250006_at	AT5G18660	-2.16827	4.46592	-10.9208	6.50512e-11	2.35317e-09	14.8449
263711_at	AT2G20630	-1.90871	5.68914	-10.9082	6.66143e-11	2.4054e-09	14.8207
260949_at	AT1G06110	1.51367	7.65861	10.8919	6.86928e-11	2.47601e-09	14.7894
259782_at	AT1G29680	3.01833	4.98187	10.8856	6.95058e-11	2.49937e-09	14.7775
252212_at	AT3G50310	-2.25138	4.63374	-10.8844	6.96592e-11	2.49937e-09	14.7752
260551_at	AT2G43510	2.03267	9.245	10.884	6.97131e-11	2.49937e-09	14.7744
245626_at	AT1G56700	-1.65593	7.52903	-10.8476	7.4671e-11	2.66771e-09	14.7045
258979_at	AT3G09440	-1.97785	6.51463	-10.8476	7.46732e-11	2.66771e-09	14.7045
245136_at	AT2G45210	2.46427	4.49489	10.8452	7.50037e-11	2.67478e-09	14.7
245029_at	AT2G26580	-2.57507	5.06454	-10.844	7.51727e-11	2.67607e-09	14.6977
265029_at	AT1G24625	-2.15588	2.09803	-10.8409	7.56155e-11	2.6833e-09	14.6917
249817_at	AT5G23820	-3.17723	3.30273	-10.8408	7.56421e-11	2.6833e-09	14.6913
264285_at	AT1G62040	1.7962	6.85649	10.8362	7.62969e-11	2.70177e-09	14.6826
249246_at	AT5G42290	2.92144	8.62778	10.8338	7.66469e-11	2.7094e-09	14.6779
262416_at	AT1G49390	1.45602	5.2379	10.8285	7.7414e-11	2.73172e-09	14.6678
250186_at	AT5G14500	1.79005	4.9265	10.8219	7.83832e-11	2.76109e-09	14.6551
247762_at	AT5G59170	2.12054	7.92408	10.8121	7.98513e-11	2.80789e-09	14.6362
256725_at	AT2G34070	1.53826	7.13517	10.8041	8.1074e-11	2.84592e-09	14.6208
261924_at	AT1G22550	-2.32389	2.48251	-10.7877	8.36296e-11	2.93053e-09	14.5892
260616_at	AT1G53280	1.45451	9.11053	10.7842	8.41906e-11	2.94506e-09	14.5824
260747_at	AT1G78420	1.43636	9.18291	10.7544	8.90767e-11	3.11058e-09	14.5249
252095_at	AT3G51000	1.46975	8.07452	10.748	9.01743e-11	3.14346e-09	14.5125
255957_at	AT1G22160	-2.49489	3.76419	-10.7453	9.06281e-11	3.15383e-09	14.5074
267158_at	AT2G37640	-2.67341	6.01147	-10.7287	9.35418e-11	3.24961e-09	14.4751
260704_at	AT1G32470	-1.95192	4.87154	-10.7265	9.39329e-11	3.25758e-09	14.4709
248801_at	AT5G47370	1.44051	6.70674	10.717	9.56354e-11	3.31092e-09	14.4526
252168_at	AT3G50440	-1.77322	8.61571	-10.7122	9.65263e-11	3.33603e-09	14.4432
249187_at	AT5G43060	-2.02358	6.07163	-10.6979	9.91896e-11	3.42221e-09	14.4155
245089_at	AT2G45290	1.46398	7.16819	10.6947	9.97879e-11	3.43697e-09	14.4093
255064_at	AT4G08950	-2.63187	5.28398	-10.6873	1.01213e-10	3.48009e-09	14.3949
266480_at	AT2G31130	1.62844	6.88351	10.6794	1.0275e-10	3.52694e-09	14.3796
248622_at	AT5G49360	-2.53445	2.17732	-10.6688	1.04855e-10	3.59306e-09	14.3589
247488_at	AT5G61820	1.51672	9.1903	10.6465	1.09416e-10	3.74298e-09	14.3156
258859_at	AT3G02120	-2.19458	2.03559	-10.6247	1.14055e-10	3.89509e-09	14.2733
254810_at	AT4G12390	-2.1495	4.96379	-10.6209	1.14899e-10	3.91727e-09	14.2658
262870_at	AT1G64710	-1.8128	4.90587	-10.6164	1.15898e-10	3.94464e-09	14.257
257005_at	AT3G14190	1.68896	6.17133	10.6128	1.16696e-10	3.96511e-09	14.25
252348_at	AT3G48140	-1.70518	10.7653	-10.6043	1.18617e-10	4.02359e-09	14.2334
255761_at	AT1G16770	3.15006	5.26959	10.603	1.18918e-10	4.02701e-09	14.2308
247026_at	AT5G67080	-2.3169	3.35782	-10.5946	1.2083e-10	4.08489e-09	14.2146
262635_at	AT1G06570	1.76791	6.11172	10.588	1.22387e-10	4.1306e-09	14.2015
248863_at	AT5G46750	-1.2005	8.94298	-10.5856	1.22935e-10	4.14218e-09	14.197
249303_at	AT5G41460	-2.35122	3.09446	-10.5702	1.26634e-10	4.25967e-09	14.1668
250300_at	AT5G11890	-1.71256	3.48699	-10.5586	1.2948e-10	4.34815e-09	14.1442
260541_at	AT2G43530	1.81339	5.87086	10.5524	1.31044e-10	4.39335e-09	14.1319
264990_at	AT1G27210	-1.73294	6.77791	-10.5265	1.37728e-10	4.60976e-09	14.0813
256099_at	AT1G13710	-2.56821	3.32401	-10.5084	1.4263e-10	4.76591e-09	14.0457
260502_at	AT1G47270	1.54701	6.76342	10.5048	1.43625e-10	4.79123e-09	14.0386
254815_at	AT4G12420	-2.71406	4.79857	-10.501	1.44666e-10	4.81798e-09	14.0312
261949_at	AT1G64670	-2.98334	4.14292	-10.4884	1.48234e-10	4.92865e-09	14.0064
262516_at	AT1G17190	-1.77525	4.4919	-10.4814	1.50232e-10	4.98687e-09	13.9928
248756_at	AT5G47560	2.11832	5.1522	10.4753	1.52019e-10	5.03787e-09	13.9808
255595_at	AT4G01700	-2.28829	5.01601	-10.4715	1.53148e-10	5.06697e-09	13.9732
248061_at	AT5G55340	-2.46437	2.81332	-10.4621	1.55968e-10	5.1518e-09	13.9547
257201_at	AT3G23740	-1.8896	3.12797	-10.4565	1.57643e-10	5.1986e-09	13.9438
258263_at	AT3G15780	1.58039	7.16814	10.4474	1.60448e-10	5.28245e-09	13.9258
261206_at	AT1G12800	-1.50587	7.31009	-10.4464	1.60775e-10	5.28458e-09	13.9238
261804_at	AT1G30530	-1.55764	8.28886	-10.4384	1.63279e-10	5.35736e-09	13.908
253842_at	AT4G27860	-2.98175	3.17652	-10.4376	1.63521e-10	5.35736e-09	13.9065
264056_at	AT2G28510	-1.85195	4.3775	-10.431	1.65621e-10	5.40927e-09	13.8935
247703_at	AT5G59560	-1.92781	5.19118	-10.431	1.65642e-10	5.40927e-09	13.8934
250737_at	AT5G06370	1.50168	7.76234	10.4279	1.6662e-10	5.43241e-09	13.8874
252911_at	AT4G39510	-1.75905	6.79384	-10.416	1.705e-10	5.54993e-09	13.864
249610_at	AT5G37360	1.81941	5.98961	10.4108	1.72239e-10	5.59749e-09	13.8536
261564_at	AT1G01720	1.74176	7.08788	10.4092	1.72785e-10	5.6062e-09	13.8504
257059_at	AT3G15280	2.37597	9.39255	10.4079	1.73227e-10	5.61149e-09	13.8478
256576_at	AT3G28210	-1.98603	6.08038	-10.3997	1.76001e-10	5.69222e-09	13.8316
254451_at	AT4G21090	-1.68155	7.66175	-10.3983	1.76469e-10	5.69821e-09	13.8289
266307_at	AT2G27000	-2.6756	2.19091	-10.3899	1.7938e-10	5.78294e-09	13.8123
253609_at	AT4G30190	-1.74424	6.10838	-10.3843	1.81343e-10	5.83688e-09	13.8012
264653_at	AT1G08980	1.77353	6.63648	10.3809	1.82533e-10	5.85661e-09	13.7945
264663_at	AT1G09970	1.74658	7.92672	10.3809	1.82538e-10	5.85661e-09	13.7945
264708_at	AT1G09740	1.68261	5.20687	10.3737	1.85097e-10	5.9293e-09	13.7803
259131_at	AT3G02180	-1.63141	6.43111	-10.3658	1.87986e-10	6.01228e-09	13.7645
248084_at	AT5G55470	1.81741	5.73405	10.361	1.89749e-10	6.05904e-09	13.755
254398_at	AT4G21280	-2.16309	5.1569	-10.36	1.90108e-10	6.0609e-09	13.7531
256666_at	AT3G20670	-1.47857	8.57415	-10.3554	1.91806e-10	6.10537e-09	13.7441
256980_at	AT3G26932	-1.45542	7.61834	-10.3521	1.93056e-10	6.13545e-09	13.7374
260745_at	AT1G78370	-2.49027	3.98719	-10.3512	1.93393e-10	6.1365e-09	13.7357
250560_at	AT5G08020	-2.34108	4.25137	-10.3497	1.93951e-10	6.1399e-09	13.7327
249986_at	AT5G18460	-1.6896	5.43771	-10.3486	1.94357e-10	6.1399e-09	13.7306
258879_at	AT3G03270	-2.05306	3.28971	-10.3485	1.94414e-10	6.1399e-09	13.7303
262970_at	AT1G75690	-1.84946	5.77133	-10.3431	1.96477e-10	6.19532e-09	13.7196
260309_at	AT1G70580	1.94355	4.4804	10.3287	2.02046e-10	6.36099e-09	13.6911
257293_at	AT3G15580	1.52098	8.817	10.3126	2.08493e-10	6.55372e-09	13.6591
252372_at	AT3G48000	1.30625	10.6589	10.3008	2.13378e-10	6.69682e-09	13.6355
266166_at	AT2G28080	-1.79039	5.91695	-10.2589	2.31558e-10	7.25242e-09	13.5523
259166_at	AT3G01670	-2.44789	2.49574	-10.2584	2.31801e-10	7.25242e-09	13.5512
266097_at	AT2G37970	1.65416	8.9024	10.2562	2.32793e-10	7.27217e-09	13.5469
259008_at	AT3G09390	1.3391	12.1384	10.2526	2.34432e-10	7.31203e-09	13.5397
260264_at	AT1G68500	-2.20795	7.22227	-10.2511	2.35154e-10	7.32322e-09	13.5366
267034_at	AT2G38310	-1.71324	7.59771	-10.2375	2.4151e-10	7.50954e-09	13.5094
267077_at	AT2G40970	-2.54869	3.72819	-10.2319	2.44143e-10	7.57973e-09	13.4984
257701_at	AT3G12710	-2.06823	2.16434	-10.2306	2.44765e-10	7.58734e-09	13.4958
266618_at	AT2G35480	-1.73541	5.46658	-10.2185	2.50679e-10	7.75871e-09	13.4715
249831_at	AT5G23340	1.57846	6.06169	10.2164	2.51694e-10	7.7782e-09	13.4674
246215_at	AT4G37180	1.65093	7.32829	10.1973	2.6133e-10	8.0636e-09	13.4291
249495_at	AT5G39100	2.4111	6.25255	10.1948	2.62595e-10	8.09025e-09	13.4242
254691_at	AT4G17840	2.19918	5.3437	10.1922	2.63932e-10	8.11905e-09	13.419
252888_at	AT4G39210	-2.02962	4.2698	-10.1901	2.65068e-10	8.1352e-09	13.4147
251281_at	AT3G61640	-1.9637	6.18076	-10.1897	2.65265e-10	8.1352e-09	13.4139
250968_at	AT5G02890	-2.07872	3.44011	-10.1882	2.66026e-10	8.14615e-09	13.411
260540_at	AT2G43500	1.32358	7.31504	10.1792	2.70799e-10	8.26734e-09	13.3929
256743_at	AT3G29370	-2.51783	2.54297	-10.1792	2.70805e-10	8.26734e-09	13.3928
253285_at	AT4G34250	-1.65838	4.24612	-10.1733	2.73952e-10	8.34537e-09	13.3811
245668_at	AT1G28330	2.17311	5.80404	10.1725	2.74392e-10	8.34537e-09	13.3794
247750_at	AT5G58950	1.41321	7.68655	10.1721	2.74603e-10	8.34537e-09	13.3787
264758_at	AT1G61340	1.89257	2.98773	10.168	2.7685e-10	8.40098e-09	13.3704
261116_at	AT1G75370	1.7908	6.37164	10.1609	2.80736e-10	8.5061e-09	13.3562
250400_at	AT5G10740	1.63678	5.66546	10.1502	2.86692e-10	8.67351e-09	13.3348
256624_at	AT3G19990	1.50392	5.57642	10.148	2.87934e-10	8.69802e-09	13.3304
253173_at	AT4G35110	-1.84681	5.73745	-10.146	2.89105e-10	8.72033e-09	13.3263
259516_at	AT1G20450	-2.48199	3.45668	-10.1434	2.90555e-10	8.75096e-09	13.3212
265417_at	AT2G20920	1.57375	8.43056	10.1401	2.92455e-10	8.79503e-09	13.3145
245051_at	AT2G23320	1.80907	6.23126	10.1326	2.96843e-10	8.91368e-09	13.2994
263472_at	AT2G31955	1.46426	8.34093	10.1303	2.98164e-10	8.94005e-09	13.2948
249361_at	AT5G40540	1.7039	5.29001	10.1091	3.10909e-10	9.30833e-09	13.2522
250604_at	AT5G07830	1.44647	7.93495	10.1043	3.1391e-10	9.38424e-09	13.2424
252280_at	AT3G49260	-2.58881	3.32611	-10.0953	3.19549e-10	9.53867e-09	13.2243
252482_at	AT3G46670	1.6151	7.4505	10.0933	3.20798e-10	9.56177e-09	13.2203
260875_at	AT1G21410	1.94385	5.34576	10.0747	3.32844e-10	9.90618e-09	13.1828
247255_at	AT5G64780	2.01353	4.40959	10.0713	3.35113e-10	9.95898e-09	13.1759
266297_at	AT2G29570	-1.79209	8.00908	-10.0642	3.39839e-10	1.00846e-08	13.1616
259763_at	AT1G77630	-1.40757	6.71931	-10.0626	3.40903e-10	1.01012e-08	13.1584
254996_at	AT4G10390	1.90554	5.84163	10.0585	3.43681e-10	1.01686e-08	13.1502
264900_at	AT1G23080	-2.06475	3.36234	-10.0507	3.49077e-10	1.03119e-08	13.1343
258242_at	AT3G27640	-2.04653	4.24116	-10.05	3.49548e-10	1.03119e-08	13.1329
252740_at	AT3G43270	-2.1728	3.37283	-10.0403	3.56331e-10	1.04966e-08	13.1134
255038_at	AT4G09510	1.35348	4.71616	10.0344	3.60509e-10	1.0596e-08	13.1015
266514_at	AT2G47890	1.77234	6.90963	10.0341	3.60754e-10	1.0596e-08	13.1008
250074_at	AT5G17310	1.46309	7.60456	10.0304	3.63434e-10	1.06591e-08	13.0933
258809_at	AT3G04070	-2.19548	4.39188	-10.0261	3.66532e-10	1.07344e-08	13.0846
247054_at	AT5G66730	1.496	7.66658	10.025	3.67298e-10	1.07412e-08	13.0825
252027_at	AT3G52850	1.52795	7.47305	10.0147	3.74902e-10	1.09477e-08	13.0616
257274_at	AT3G14510	-2.03102	4.79075	-10.0136	3.75753e-10	1.09567e-08	13.0593
267354_at	AT2G39880	-1.50097	5.37072	-10.0017	3.84706e-10	1.11862e-08	13.0353
266181_at	AT2G02390	1.39758	9.42776	10.0017	3.84734e-10	1.11862e-08	13.0353
252935_at	AT4G39150	-1.44179	6.78173	-9.99944	3.86468e-10	1.12204e-08	13.0307
245138_at	AT2G45190	-1.52527	7.87441	-9.99477	3.90073e-10	1.13088e-08	13.0212
260459_at	AT1G68240	2.73	7.25865	9.99314	3.91348e-10	1.13294e-08	13.0179
267411_at	AT2G34930	-2.18223	3.38225	-9.99141	3.92693e-10	1.1352e-08	13.0144
253104_at	AT4G36010	1.96587	5.73319	9.98648	3.96567e-10	1.14476e-08	13.0044
248195_at	AT5G54110	1.47286	6.22834	9.9837	3.98772e-10	1.14908e-08	12.9988
265025_at	AT1G24575	-2.38483	4.53315	-9.98315	3.99206e-10	1.14908e-08	12.9977
245540_at	AT4G15230	-2.2254	3.54802	-9.97918	4.02375e-10	1.15655e-08	12.9896
247283_at	AT5G64250	1.57515	6.82273	9.97456	4.06101e-10	1.1656e-08	12.9802
258055_at	AT3G16250	-1.88473	2.69058	-9.97236	4.07883e-10	1.16905e-08	12.9758
255493_at	AT4G02690	2.54327	3.88687	9.97071	4.09229e-10	1.17124e-08	12.9724
255438_at	AT4G03070	-1.95954	4.10014	-9.96637	4.12785e-10	1.17975e-08	12.9636
260567_at	AT2G43820	1.8498	8.37374	9.96401	4.14731e-10	1.18363e-08	12.9588
248271_at	AT5G53420	1.46481	7.77449	9.96085	4.17355e-10	1.18799e-08	12.9524
250053_at	AT5G17850	1.64533	5.55506	9.96075	4.17437e-10	1.18799e-08	12.9522
249459_at	AT5G39580	-2.31842	5.67824	-9.93723	4.37504e-10	1.24334e-08	12.9044
264462_at	AT1G10200	-2.04574	3.77289	-9.92416	4.49075e-10	1.27442e-08	12.8778
266532_at	AT2G16890	-1.61389	5.07496	-9.92027	4.52581e-10	1.28257e-08	12.8699
266752_at	AT2G47000	-2.34729	5.70738	-9.91293	4.59277e-10	1.29972e-08	12.8549
261197_at	AT1G12900	-2.37051	3.20641	-9.90025	4.71082e-10	1.33125e-08	12.8291
255874_at	AT2G40550	-1.37453	7.94279	-9.89838	4.72854e-10	1.33439e-08	12.8252
252137_at	AT3G50980	1.70269	10.4994	9.88081	4.89787e-10	1.38024e-08	12.7894
248337_at	AT5G52310	2.79871	6.73794	9.87098	4.99542e-10	1.40577e-08	12.7693
260190_at	AT1G67560	-2.33144	4.70397	-9.86914	5.0139e-10	1.409e-08	12.7656
255980_at	AT1G33970	1.74931	8.08563	9.86559	5.04973e-10	1.41709e-08	12.7583
256338_at	AT1G72100	2.69216	5.46256	9.86355	5.07045e-10	1.42093e-08	12.7541
254110_at	AT4G25260	-1.31068	7.33207	-9.85777	5.12957e-10	1.4355e-08	12.7423
260954_at	AT1G06130	1.27059	7.34232	9.84418	5.27156e-10	1.47198e-08	12.7145
252105_at	AT3G51470	2.0958	4.56051	9.8439	5.27454e-10	1.47198e-08	12.714
265059_at	AT1G52080	1.46421	7.10909	9.83338	5.38723e-10	1.50135e-08	12.6924
250259_at	AT5G13800	1.39115	6.37078	9.82788	5.44714e-10	1.51594e-08	12.6812
252204_at	AT3G50340	-1.82938	6.10031	-9.82591	5.46875e-10	1.51911e-08	12.6771
247295_at	AT5G64180	1.54748	7.50057	9.82547	5.4736e-10	1.51911e-08	12.6762
264262_at	AT1G09200	-1.67787	8.18923	-9.81559	5.5835e-10	1.54748e-08	12.656
251182_at	AT3G62600	-1.41072	7.31929	-9.81223	5.62142e-10	1.55585e-08	12.6491
248311_at	AT5G52570	1.60177	5.93611	9.80456	5.70885e-10	1.57656e-08	12.6334
266693_at	AT2G19800	-1.63435	6.97897	-9.8043	5.71188e-10	1.57656e-08	12.6328
252563_at	AT3G45970	-1.7939	6.99816	-9.78758	5.90759e-10	1.62835e-08	12.5985
265035_at	AT1G61620	1.33592	9.80441	9.78388	5.95183e-10	1.6383e-08	12.5909
252866_at	AT4G39840	-2.41728	3.88909	-9.76686	6.15984e-10	1.6914e-08	12.5559
249788_at	AT5G24330	-2.30442	4.77875	-9.76612	6.16903e-10	1.6914e-08	12.5544
261488_at	AT1G14345	-1.56649	2.33614	-9.76605	6.16992e-10	1.6914e-08	12.5543
246825_at	AT5G26260	-2.03968	2.54055	-9.7651	6.18181e-10	1.69235e-08	12.5523
258333_at	AT3G16000	-1.19073	6.73916	-9.76388	6.19705e-10	1.69422e-08	12.5498
255953_at	AT1G22070	1.48687	7.06598	9.75427	6.31853e-10	1.72495e-08	12.53
252178_at	AT3G50750	-2.39226	3.44687	-9.75364	6.32654e-10	1.72495e-08	12.5288
256091_at	AT1G20693	1.3827	8.92137	9.74818	6.39676e-10	1.74173e-08	12.5175
249123_at	AT5G43760	-2.85469	4.28296	-9.73546	6.5634e-10	1.78252e-08	12.4913
254496_at	AT4G20070	1.8362	6.16339	9.7354	6.56425e-10	1.78252e-08	12.4912
260036_at	AT1G68830	1.51564	4.43748	9.72677	6.67985e-10	1.81147e-08	12.4734
253393_at	AT4G32690	-1.46989	5.26833	-9.71302	6.8684e-10	1.8601e-08	12.4451
263612_at	AT2G16440	-1.87736	7.08586	-9.71078	6.89971e-10	1.86607e-08	12.4404
265040_at	AT1G03970	1.65046	7.05571	9.70315	7.00709e-10	1.89257e-08	12.4247
265053_at	AT1G52000	-2.36917	1.78467	-9.7021	7.02212e-10	1.89409e-08	12.4225
259095_at	AT3G05020	1.34386	6.89269	9.69556	7.11589e-10	1.91682e-08	12.409
248427_at	AT5G51750	-1.51742	8.40303	-9.69073	7.18587e-10	1.93309e-08	12.399
263662_at	AT1G04430	-1.62498	4.38315	-9.66495	7.572e-10	2.03424e-08	12.3457
249276_at	AT5G41880	-1.76987	5.35189	-9.65697	7.69581e-10	2.06475e-08	12.3292
264999_at	AT1G67310	1.83628	4.28236	9.65243	7.76722e-10	2.08114e-08	12.3198
261032_at	AT1G17430	2.06164	5.11346	9.64661	7.85962e-10	2.1031e-08	12.3078
258609_at	AT3G02910	2.07805	8.35223	9.64352	7.90919e-10	2.11356e-08	12.3014
265094_at	AT1G03890	2.29619	4.57472	9.64246	7.92633e-10	2.11533e-08	12.2992
251856_at	AT3G54720	1.89381	6.99109	9.63991	7.96754e-10	2.12352e-08	12.2939
245951_at	AT5G19550	-1.31257	9.01456	-9.63586	8.03337e-10	2.13824e-08	12.2855
263610_at	AT2G16230	-2.28342	2.18652	-9.63505	8.04669e-10	2.13895e-08	12.2838
256680_at	AT3G52230	1.2806	8.92972	9.62917	8.14364e-10	2.16187e-08	12.2716
259104_at	AT3G02170	-1.74644	2.92939	-9.62307	8.24544e-10	2.18602e-08	12.259
264260_at	AT1G09210	-1.64064	9.83953	-9.6187	8.3192e-10	2.20268e-08	12.2499
267230_at	AT2G44080	-2.10042	6.46124	-9.61441	8.3922e-10	2.21672e-08	12.241
250863_at	AT5G04750	1.3623	10.2769	9.61429	8.39426e-10	2.21672e-08	12.2408
251847_at	AT3G54640	-1.32629	8.42634	-9.61172	8.4384e-10	2.22546e-08	12.2354
259432_at	AT1G01520	2.45254	4.4247	9.61103	8.45016e-10	2.22565e-08	12.234
247514_at	AT5G61640	1.63105	4.89198	9.60767	8.50831e-10	2.23804e-08	12.227
247569_at	AT5G61240	-1.50894	7.19982	-9.60696	8.5206e-10	2.23835e-08	12.2255
260887_at	AT1G29160	-1.5042	2.61558	-9.6035	8.581e-10	2.25128e-08	12.2183
260140_at	AT1G66390	2.48757	4.7808	9.5939	8.75078e-10	2.29284e-08	12.1984
262644_at	AT1G62710	1.41386	10.1502	9.58969	8.82614e-10	2.30696e-08	12.1897
260973_at	AT1G53490	1.53687	5.21133	9.58961	8.82758e-10	2.30696e-08	12.1895
248553_at	AT5G50170	1.579	6.80274	9.58628	8.88784e-10	2.3197e-08	12.1826
255642_at	AT4G00820	-1.60369	5.55264	-9.57022	9.18424e-10	2.39396e-08	12.1492
247714_at	AT5G59340	3.41041	6.06245	9.56795	9.22704e-10	2.40201e-08	12.1444
264888_at	AT1G23070	1.84857	7.00666	9.56637	9.25694e-10	2.40668e-08	12.1411
261729_s_at	AT1G47840	-2.22092	4.62285	-9.56275	9.32564e-10	2.42142e-08	12.1336
245401_at	AT4G17670	-2.08594	2.33115	-9.56175	9.34465e-10	2.42324e-08	12.1315
255720_at	AT1G32060	-2.53133	3.04475	-9.56111	9.35691e-10	2.4233e-08	12.1302
256149_at	AT1G55110	1.48782	9.68021	9.56009	9.37651e-10	2.42525e-08	12.1281
247175_at	AT5G65280	1.8168	7.30561	9.55548	9.46542e-10	2.44511e-08	12.1185
247739_at	AT5G59240	-1.41189	6.48974	-9.54488	9.67291e-10	2.49551e-08	12.0964
264956_at	AT1G76990	1.47626	7.49071	9.54165	9.73708e-10	2.50886e-08	12.0896
267313_at	AT2G34740	1.50102	4.98173	9.53803	9.80955e-10	2.5243e-08	12.0821
265714_at	AT2G03520	1.71359	6.07079	9.53441	9.88254e-10	2.53984e-08	12.0745
262572_at	AT1G15140	-1.35776	6.47418	-9.51638	1.02546e-09	2.63211e-08	12.0369
253224_at	AT4G34860	1.36562	7.59185	9.51034	1.03823e-09	2.66149e-08	12.0243
248526_at	AT5G50740	-1.94015	6.19218	-9.50588	1.04777e-09	2.68253e-08	12.015
259000_at	AT3G01860	-2.55991	3.31405	-9.49978	1.06097e-09	2.71288e-08	12.0022
266489_at	AT2G35190	-2.28397	3.12903	-9.49189	1.0783e-09	2.75369e-08	11.9857
258270_at	AT3G15650	-2.26591	2.21986	-9.48731	1.08851e-09	2.77624e-08	11.9761
249415_at	AT5G39660	1.60057	5.22032	9.48426	1.09534e-09	2.79015e-08	11.9698
261618_at	AT1G33110	1.33787	8.25152	9.46749	1.13376e-09	2.88437e-08	11.9346
257547_at	AT3G13000	1.57775	6.04276	9.45761	1.15706e-09	2.93992e-08	11.9139
248029_at	AT5G55700	1.67873	5.60402	9.45375	1.16629e-09	2.95877e-08	11.9058
246030_at	AT5G21105	-1.98524	3.87293	-9.45328	1.16741e-09	2.95877e-08	11.9049
261803_at	AT1G30500	1.99339	6.0508	9.45126	1.17227e-09	2.96734e-08	11.9006
254791_at	AT4G12910	-1.80468	8.26784	-9.44465	1.18833e-09	3.00423e-08	11.8868
247774_at	AT5G58660	2.16093	4.61341	9.41935	1.25197e-09	3.16115e-08	11.8337
253947_at	AT4G26760	-1.28995	7.01547	-9.417	1.25806e-09	3.17256e-08	11.8287
248841_at	AT5G46740	-1.60036	5.25511	-9.41363	1.26684e-09	3.19069e-08	11.8216
260411_at	AT1G69890	1.78592	5.05767	9.41256	1.26964e-09	3.19375e-08	11.8194
245301_at	AT4G17190	-2.08716	3.91106	-9.40756	1.2828e-09	3.22284e-08	11.8089
254607_at	AT4G18920	2.11864	3.335	9.40049	1.30167e-09	3.26616e-08	11.794
257939_at	AT3G19930	-1.6023	5.49463	-9.39868	1.30655e-09	3.27351e-08	11.7902
253629_at	AT4G30450	-1.5516	3.64335	-9.3982	1.30784e-09	3.27351e-08	11.7892
249422_at	AT5G39760	-1.68573	4.9633	-9.39417	1.31877e-09	3.29677e-08	11.7807
249932_at	AT5G22390	-1.97938	2.94904	-9.38438	1.34573e-09	3.35641e-08	11.7601
262512_at	AT1G17145	1.83554	6.67053	9.3843	1.34596e-09	3.35641e-08	11.7599
252619_at	AT3G45210	-1.65785	4.73979	-9.37906	1.36063e-09	3.38878e-08	11.7489
253324_at	AT4G33940	1.46727	5.40153	9.37142	1.3823e-09	3.43852e-08	11.7328
261026_at	AT1G01240	2.26804	6.4168	9.36898	1.38929e-09	3.45163e-08	11.7277
266188_at	AT2G39000	1.62281	6.87278	9.36372	1.4045e-09	3.48514e-08	11.7166
247100_at	AT5G66520	-1.68934	4.81882	-9.36255	1.4079e-09	3.48928e-08	11.7141
248968_at	AT5G45280	-2.58385	3.53577	-9.35825	1.42051e-09	3.5162e-08	11.705
266688_at	AT2G19660	-2.39316	2.12309	-9.35049	1.44351e-09	3.56874e-08	11.6887
264928_at	AT1G60710	1.51135	7.24551	9.33918	1.47777e-09	3.64897e-08	11.6648
255469_at	AT4G03030	1.42839	6.64931	9.33034	1.50509e-09	3.71044e-08	11.6461
266227_at	AT2G28870	-1.76573	1.8399	-9.32971	1.50706e-09	3.71044e-08	11.6448
255822_at	AT2G40610	-2.38291	5.59773	-9.32935	1.50819e-09	3.71044e-08	11.644
258828_at	AT3G07130	-1.27963	6.56411	-9.32777	1.51315e-09	3.71708e-08	11.6407
259735_at	AT1G64405	-1.85493	2.81096	-9.32732	1.51458e-09	3.71708e-08	11.6397
248262_at	AT5G53340	-1.4809	6.53083	-9.32614	1.51829e-09	3.72165e-08	11.6372
265255_at	AT2G28420	1.97227	9.53917	9.32514	1.52144e-09	3.72485e-08	11.6351
248050_at	AT5G56100	1.80865	8.15615	9.31427	1.55615e-09	3.80496e-08	11.6122
256697_at	AT3G20660	1.53885	5.75502	9.31372	1.55794e-09	3.80496e-08	11.611
260415_at	AT1G69790	1.91098	4.26023	9.31015	1.56952e-09	3.82491e-08	11.6035
254392_at	AT4G21600	-1.707	2.7692	-9.31003	1.5699e-09	3.82491e-08	11.6032
252415_at	AT3G47340	2.02442	3.7945	9.3079	1.57688e-09	3.83726e-08	11.5987
247034_at	AT5G67260	-1.51476	8.2391	-9.29598	1.61643e-09	3.92877e-08	11.5735
260896_at	AT1G29310	-1.40014	6.88376	-9.29299	1.62651e-09	3.9485e-08	11.5671
248696_at	AT5G48360	-1.47181	6.77603	-9.28513	1.65332e-09	4.00875e-08	11.5505
255779_at	AT1G18650	-1.18151	7.24683	-9.27594	1.68526e-09	4.08006e-08	11.531
253956_at	AT4G26700	1.65182	7.26568	9.2755	1.68678e-09	4.08006e-08	11.5301
266222_at	AT2G28780	2.58239	4.01573	9.27041	1.70477e-09	4.11864e-08	11.5193
263537_at	AT2G24790	-1.34667	5.29026	-9.26569	1.7216e-09	4.15038e-08	11.5093
263158_at	AT1G54160	1.67238	5.03218	9.26557	1.72203e-09	4.15038e-08	11.509
254623_at	AT4G18480	-1.49043	8.2802	-9.26348	1.72956e-09	4.16355e-08	11.5046
262845_at	AT1G14740	1.70305	7.44654	9.2593	1.74467e-09	4.19491e-08	11.4957
265986_at	AT2G24230	-1.63486	4.40052	-9.25316	1.76715e-09	4.2439e-08	11.4827
264901_at	AT1G23090	-2.18946	3.53665	-9.25116	1.77454e-09	4.25658e-08	11.4784
263499_at	AT2G42580	-1.68446	2.88207	-9.24751	1.78807e-09	4.28392e-08	11.4707
247634_at	AT5G60520	-1.81067	2.00326	-9.24416	1.80062e-09	4.30888e-08	11.4636
260494_at	AT2G41820	-1.54413	5.29686	-9.23933	1.81885e-09	4.34733e-08	11.4533
251066_at	AT5G01880	2.05081	5.781	9.23108	1.85043e-09	4.41757e-08	11.4358
252276_at	AT3G49490	1.14341	7.66262	9.22627	1.86913e-09	4.45693e-08	11.4255
250380_at	AT5G11600	1.55536	7.61062	9.22317	1.88123e-09	4.48049e-08	11.419
261059_at	AT1G01250	2.26924	5.02619	9.21704	1.90549e-09	4.5329e-08	11.4059
267192_at	AT2G30890	-1.62026	1.90644	-9.2098	1.93455e-09	4.59662e-08	11.3905
250624_at	AT5G07330	1.98844	10.3987	9.20874	1.93882e-09	4.60123e-08	11.3883
263183_at	AT1G05570	-1.83459	6.13549	-9.20784	1.9425e-09	4.60123e-08	11.3863
251320_at	AT3G61530	1.46577	7.03779	9.20763	1.94334e-09	4.60123e-08	11.3859
251862_at	AT3G54850	1.56434	6.73556	9.20687	1.94641e-09	4.60308e-08	11.3843
256525_at	AT1G66180	-1.7884	6.95746	-9.20373	1.95925e-09	4.628e-08	11.3776
255625_at	AT4G01120	1.96957	6.70909	9.20095	1.97069e-09	4.64957e-08	11.3717
259180_at	AT3G01680	-2.43521	3.86037	-9.19651	1.98907e-09	4.68745e-08	11.3622
257946_at	AT3G21710	-1.81734	2.29037	-9.19425	1.9985e-09	4.70419e-08	11.3574
251244_at	AT3G62060	-1.78408	2.79462	-9.19101	2.0121e-09	4.73065e-08	11.3505
249166_at	AT5G42840	-1.86867	2.2825	-9.18901	2.02051e-09	4.74148e-08	11.3462
248037_at	AT5G55930	-2.1446	2.92926	-9.1888	2.02141e-09	4.74148e-08	11.3458
248608_at	AT5G49460	-1.6257	4.99588	-9.18023	2.05802e-09	4.82175e-08	11.3275
267382_at	AT2G44300	-1.90613	3.35492	-9.17781	2.06846e-09	4.84059e-08	11.3224
253394_at	AT4G32770	1.72491	5.64507	9.17316	2.0887e-09	4.8813e-08	11.3124
266959_at	AT2G07690	-1.49028	6.11081	-9.1727	2.0907e-09	4.8813e-08	11.3115
254040_at	AT4G25900	-1.88736	2.17486	-9.16625	2.11915e-09	4.94198e-08	11.2977
264386_at	AT1G12000	-1.18428	6.8894	-9.16407	2.12888e-09	4.95893e-08	11.293
250944_at	AT5G03380	1.56624	6.65841	9.15581	2.16606e-09	5.03971e-08	11.2754
266689_at	AT2G19930	2.14411	5.62423	9.14032	2.23761e-09	5.20019e-08	11.2423
249636_at	AT5G36890	-1.18428	5.28697	-9.13932	2.24232e-09	5.20513e-08	11.2402
250776_at	AT5G05320	1.93286	7.26396	9.13433	2.26594e-09	5.25389e-08	11.2295
264352_at	AT1G03270	2.03618	5.27176	9.13281	2.27317e-09	5.2646e-08	11.2263
253854_at	AT4G27900	1.84016	7.19372	9.13206	2.27675e-09	5.26686e-08	11.2247
259544_at	AT1G20620	1.60488	8.18265	9.12526	2.3095e-09	5.33648e-08	11.2101
261813_at	AT1G08280	-1.32706	3.32486	-9.12374	2.31689e-09	5.34743e-08	11.2069
254203_at	AT4G24150	1.14095	11.2401	9.12266	2.32217e-09	5.35348e-08	11.2046
247524_at	AT5G61440	-1.5689	5.55264	-9.1207	2.33174e-09	5.36939e-08	11.2004
259664_at	AT1G55330	-2.05118	4.97802	-9.11507	2.3595e-09	5.42713e-08	11.1883
253708_at	AT4G29210	-1.79747	4.84319	-9.11389	2.36537e-09	5.43441e-08	11.1858
261117_at	AT1G75310	1.50489	6.18261	9.10834	2.39314e-09	5.49195e-08	11.1739
247214_at	AT5G64850	1.96574	5.96546	9.10749	2.39742e-09	5.49552e-08	11.1721
257154_at	AT3G27210	2.36906	4.11295	9.10177	2.42648e-09	5.5558e-08	11.1598
264561_at	AT1G55810	-1.58777	4.91218	-9.10096	2.43057e-09	5.55886e-08	11.1581
247599_at	AT5G60880	-1.8944	2.514	-9.09673	2.45233e-09	5.60228e-08	11.149
248582_at	AT5G49910	-1.57616	8.95462	-9.09338	2.46966e-09	5.63547e-08	11.1418
265243_at	AT2G43040	-1.77786	2.2583	-9.071	2.58894e-09	5.90096e-08	11.0938
257444_at	AT2G12550	1.60449	6.53226	9.06955	2.59683e-09	5.90562e-08	11.0907
260137_at	AT1G66330	1.41146	6.11713	9.06955	2.59685e-09	5.90562e-08	11.0907
264779_at	AT1G08570	2.2674	6.61924	9.06797	2.60551e-09	5.91865e-08	11.0873
250536_at	AT5G08535	1.17788	7.37806	9.06651	2.61353e-09	5.93019e-08	11.0842
249384_at	AT5G39890	-1.57427	5.96893	-9.06461	2.62405e-09	5.94735e-08	11.0801
258878_at	AT3G03170	-1.49909	6.78436	-9.058	2.66091e-09	6.02412e-08	11.0659
259217_at	AT3G03620	2.58085	4.28829	9.05728	2.66491e-09	6.02641e-08	11.0644
251493_at	AT3G59300	1.31333	5.7841	9.0535	2.68628e-09	6.06793e-08	11.0562
259375_at	AT3G16370	-1.97728	2.06498	-9.05033	2.70431e-09	6.1018e-08	11.0494
259470_at	AT1G19110	1.35774	7.8984	9.0463	2.72742e-09	6.14707e-08	11.0408
250062_at	AT5G17760	2.28767	3.58126	9.03444	2.7966e-09	6.29595e-08	11.0153
253302_at	AT4G33660	-1.74607	5.49473	-9.03368	2.80112e-09	6.29907e-08	11.0136
267078_at	AT2G40960	-1.32024	6.22851	-9.03132	2.8151e-09	6.32347e-08	11.0085
247313_at	AT5G63980	-1.76229	5.88415	-9.0306	2.8194e-09	6.32608e-08	11.007
258487_at	AT3G02550	-2.5433	5.05876	-9.0299	2.82356e-09	6.32834e-08	11.0055
263426_at	AT2G31570	-1.48508	8.2506	-9.02815	2.83403e-09	6.34476e-08	11.0017
246229_at	AT4G37160	-1.87912	1.93381	-9.02237	2.86886e-09	6.41561e-08	10.9893
245733_at	AT1G73380	1.29597	6.48237	9.02143	2.8746e-09	6.41746e-08	10.9872
256387_at	AT3G06170	1.29537	8.20406	9.02119	2.87605e-09	6.41746e-08	10.9867
260746_at	AT1G78380	-1.29673	8.37707	-9.01151	2.93555e-09	6.54296e-08	10.9659
253751_at	AT4G29070	1.69369	6.7642	9.00409	2.98198e-09	6.6391e-08	10.9499
256598_at	AT3G30180	1.85486	5.55777	9.00307	2.98843e-09	6.64329e-08	10.9477
265296_at	AT2G14060	-2.14122	3.13239	-9.00275	2.99045e-09	6.64329e-08	10.947
256983_at	AT3G13470	-1.17553	9.73622	-8.99187	3.06015e-09	6.79063e-08	10.9236
258158_at	AT3G17790	-2.08619	7.32983	-8.98631	3.09646e-09	6.86365e-08	10.9115
253493_at	AT4G31820	-1.46669	3.55362	-8.98538	3.10253e-09	6.86956e-08	10.9096
245161_at	AT2G33070	1.94134	6.16354	8.98479	3.10644e-09	6.8701e-08	10.9083
250485_at	AT5G09990	1.55911	7.96244	8.98395	3.11195e-09	6.8701e-08	10.9065
246302_at	AT3G51860	1.89282	5.30641	8.98379	3.11301e-09	6.8701e-08	10.9061
260555_at	AT2G41780	-1.53476	5.90575	-8.98233	3.12266e-09	6.88385e-08	10.903
249025_at	AT5G44720	-1.37627	6.00883	-8.97836	3.14909e-09	6.92988e-08	10.8944
245750_at	AT1G51060	-1.40472	8.24758	-8.97816	3.15041e-09	6.92988e-08	10.894
254630_at	AT4G18360	1.41131	4.81765	8.97579	3.16628e-09	6.95719e-08	10.8888
261485_at	AT1G14360	-1.38955	6.38567	-8.95433	3.31383e-09	7.27346e-08	10.8425
262918_at	AT1G65000	1.24518	6.42009	8.95277	3.32484e-09	7.28968e-08	10.8391
264959_at	AT1G77090	1.57702	4.70393	8.95064	3.33987e-09	7.31468e-08	10.8345
259889_at	AT1G76405	-1.47382	5.8113	-8.94943	3.34846e-09	7.32554e-08	10.8319
250597_at	AT5G07680	-2.22304	3.65603	-8.94278	3.39608e-09	7.42166e-08	10.8175
256041_at	AT1G07230	1.38941	5.52116	8.9392	3.42206e-09	7.47032e-08	10.8097
257056_at	AT3G15350	-2.47217	2.59405	-8.93766	3.43324e-09	7.48663e-08	10.8064
246506_at	AT5G16110	1.67294	6.49918	8.93648	3.44187e-09	7.49322e-08	10.8039
247582_at	AT5G60760	1.75716	7.04601	8.93623	3.44371e-09	7.49322e-08	10.8033
258039_at	AT3G21200	-1.2873	7.26653	-8.93258	3.47057e-09	7.54353e-08	10.7954
245044_at	AT2G26500	-1.26844	8.25179	-8.93048	3.48612e-09	7.56917e-08	10.7909
260213_at	AT1G74490	-1.858	2.73082	-8.925	3.52698e-09	7.64963e-08	10.779
254157_at	AT4G24220	1.78539	9.29114	8.92317	3.54071e-09	7.67115e-08	10.775
250811_at	AT5G05110	1.61571	7.63589	8.92223	3.54783e-09	7.67834e-08	10.773
250662_at	AT5G07010	1.76463	7.63541	8.91879	3.57386e-09	7.72636e-08	10.7656
251453_at	AT3G60070	-1.52565	6.87094	-8.91481	3.60428e-09	7.78377e-08	10.7569
245885_at	AT5G09440	-1.27368	3.5832	-8.91028	3.63923e-09	7.8495e-08	10.7471
264330_at	AT1G04120	1.37075	8.6332	8.90985	3.6425e-09	7.8495e-08	10.7462
263377_at	AT2G40220	-1.77106	5.82929	-8.90214	3.70284e-09	7.97099e-08	10.7295
254547_at	AT4G19860	1.24093	8.37854	8.89519	3.75808e-09	8.08127e-08	10.7144
249869_at	AT5G23050	1.69331	5.78925	8.88964	3.80283e-09	8.16878e-08	10.7023
265067_at	AT1G03850	-1.63494	6.2851	-8.88707	3.82372e-09	8.20152e-08	10.6968
256513_at	AT1G31480	2.0178	5.91414	8.88676	3.82621e-09	8.20152e-08	10.6961
246303_at	AT3G51870	-1.60683	5.85786	-8.88318	3.85559e-09	8.25572e-08	10.6883
254102_at	AT4G25050	-1.83377	9.0097	-8.87474	3.92561e-09	8.39673e-08	10.67
249103_at	AT5G43600	1.20349	7.2012	8.8728	3.94188e-09	8.42257e-08	10.6658
267300_at	AT2G30140	1.43012	7.77673	8.87151	3.95273e-09	8.43683e-08	10.663
245195_at	AT1G67740	-2.65929	4.92016	-8.86865	3.977e-09	8.47963e-08	10.6567
264873_at	AT1G24100	-2.39148	5.43087	-8.86697	3.99127e-09	8.50106e-08	10.6531
257265_at	AT3G14980	-1.49225	7.0069	-8.86334	4.02233e-09	8.55817e-08	10.6452
250665_at	AT5G06980	1.6499	8.43686	8.85915	4.0585e-09	8.62603e-08	10.6361
252316_at	AT3G48700	-1.6007	6.65838	-8.85426	4.10106e-09	8.7073e-08	10.6255
263557_at	AT2G16400	-1.35325	6.07597	-8.85179	4.12284e-09	8.74432e-08	10.6201
248704_at	AT5G48450	-1.51729	5.17033	-8.84193	4.21057e-09	8.921e-08	10.5986
245807_at	AT1G46768	1.77011	5.78796	8.84058	4.22283e-09	8.93758e-08	10.5957
258845_at	AT3G03150	1.38538	7.78768	8.83994	4.22855e-09	8.9403e-08	10.5943
253273_at	AT4G34180	1.28056	8.2996	8.83327	4.28931e-09	9.05925e-08	10.5798
267321_at	AT2G19320	2.26667	4.82116	8.82449	4.37064e-09	9.22136e-08	10.5606
260978_at	AT1G53540	2.05954	7.37336	8.81994	4.41348e-09	9.30202e-08	10.5507
253864_at	AT4G27460	1.60796	4.53626	8.81376	4.47225e-09	9.41603e-08	10.5373
257484_at	AT1G01650	1.51691	4.9584	8.81265	4.48292e-09	9.42865e-08	10.5348
256057_at	AT1G07180	1.9373	4.57795	8.8091	4.51714e-09	9.49071e-08	10.5271
248869_at	AT5G46840	1.19806	10.4941	8.80642	4.5432e-09	9.52866e-08	10.5212
247606_at	AT5G61000	-1.63872	3.10901	-8.80626	4.54466e-09	9.52866e-08	10.5209
266366_at	AT2G41420	-1.71472	3.88718	-8.80347	4.57195e-09	9.5759e-08	10.5148
262747_at	AT1G28540	1.32745	7.99663	8.79258	4.67994e-09	9.79191e-08	10.491
264246_at	AT1G60140	1.52942	6.66127	8.79147	4.69117e-09	9.80522e-08	10.4886
267488_at	AT2G19110	-2.29847	4.39729	-8.78851	4.72104e-09	9.85743e-08	10.4821
257673_at	AT3G20370	-3.29358	3.9909	-8.78518	4.75483e-09	9.91771e-08	10.4749
259655_at	AT1G55210	-1.80096	4.75555	-8.78035	4.80442e-09	1.00108e-07	10.4643
261658_at	AT1G50040	1.51669	5.21166	8.76933	4.91946e-09	1.02399e-07	10.4402
253132_at	AT4G35580	1.42898	8.03199	8.76818	4.93155e-09	1.02476e-07	10.4377
245859_at	AT5G28290	1.71445	5.63136	8.7679	4.93457e-09	1.02476e-07	10.4371
256772_at	AT3G13750	-1.98509	4.13282	-8.76754	4.93841e-09	1.02476e-07	10.4363
250175_at	AT5G14390	1.59633	6.52905	8.76368	4.97955e-09	1.03223e-07	10.4279
263839_at	AT2G36900	1.24915	7.19788	8.7599	5.02012e-09	1.03957e-07	10.4196
262283_at	AT1G68590	-1.14796	10.0388	-8.75786	5.04217e-09	1.04307e-07	10.4151
245364_at	AT4G15790	-1.37917	6.14208	-8.75193	5.10691e-09	1.05537e-07	10.4022
264857_at	AT1G24170	-2.16186	4.41915	-8.73634	5.28099e-09	1.09023e-07	10.368
250994_at	AT5G02490	-1.52504	6.2509	-8.73392	5.30864e-09	1.09482e-07	10.3627
247994_at	AT5G56140	2.01743	5.47029	8.73304	5.3187e-09	1.09577e-07	10.3608
247519_at	AT5G61430	-1.79288	2.07192	-8.72853	5.37057e-09	1.10533e-07	10.3509
262128_at	AT1G52690	1.29411	12.0104	8.725	5.41153e-09	1.11262e-07	10.3432
257311_at	AT3G26570	-1.93814	4.22671	-8.72362	5.4277e-09	1.11481e-07	10.3401
254118_at	AT4G24790	-1.41279	3.8672	-8.71806	5.49301e-09	1.12707e-07	10.328
261065_at	AT1G07500	2.31402	6.14651	8.71639	5.51283e-09	1.12999e-07	10.3243
262871_at	AT1G65010	-1.5366	5.27261	-8.71535	5.52519e-09	1.13137e-07	10.322
247286_at	AT5G64280	1.57321	5.5024	8.70988	5.5908e-09	1.14364e-07	10.31
256464_at	AT1G32560	1.31018	11.6011	8.70865	5.60559e-09	1.14551e-07	10.3073
246796_at	AT5G26770	1.55329	6.8763	8.70711	5.62419e-09	1.14814e-07	10.3039
245365_at	AT4G17720	-1.1742	7.04106	-8.70162	5.69127e-09	1.16066e-07	10.2919
251350_at	AT3G61040	1.53867	4.40991	8.70052	5.70473e-09	1.16223e-07	10.2895
259681_at	AT1G77760	1.51038	8.89789	8.69737	5.74365e-09	1.16898e-07	10.2825
254106_at	AT4G24990	1.30502	6.87261	8.69423	5.78263e-09	1.17572e-07	10.2757
254722_at	AT4G13530	1.37664	6.81052	8.68874	5.85157e-09	1.18854e-07	10.2636
262181_at	AT1G78060	-1.54026	6.5207	-8.687	5.87359e-09	1.19063e-07	10.2598
257797_at	AT3G15940	-1.7684	4.64392	-8.687	5.87365e-09	1.19063e-07	10.2598
253630_at	AT4G30490	-1.74042	5.83442	-8.67797	5.98922e-09	1.21283e-07	10.2399
247192_at	AT5G65360	-1.47383	8.89854	-8.6774	5.99668e-09	1.21312e-07	10.2387
260125_at	AT1G36390	-1.39417	7.41085	-8.67647	6.00876e-09	1.21435e-07	10.2366
266835_at	AT2G29990	1.42785	4.54856	8.67516	6.02576e-09	1.21656e-07	10.2337
256077_at	AT1G18090	-1.25974	6.41484	-8.674	6.0409e-09	1.2184e-07	10.2312
261191_at	AT1G32900	1.68716	6.451	8.66561	6.15137e-09	1.23928e-07	10.2127
246025_at	AT5G21150	1.55743	5.14834	8.66521	6.15672e-09	1.23928e-07	10.2118
250583_at	AT5G07500	1.57363	4.36463	8.66046	6.22029e-09	1.25082e-07	10.2014
264626_at	AT1G65620	-1.62979	5.19928	-8.65938	6.23475e-09	1.25248e-07	10.199
250027_at	AT5G18250	1.45988	5.94661	8.65581	6.28315e-09	1.26095e-07	10.1912
254030_at	AT4G25890	-1.31466	9.49359	-8.65472	6.29796e-09	1.26171e-07	10.1888
266479_at	AT2G31160	1.82155	4.6821	8.65461	6.29946e-09	1.26171e-07	10.1885
262345_at	AT1G64180	1.52309	3.44371	8.63835	6.52506e-09	1.3056e-07	10.1527
255417_at	AT4G03190	-1.75335	6.16432	-8.63744	6.53795e-09	1.30688e-07	10.1507
264370_at	AT1G12100	-1.2763	1.90055	-8.63582	6.56084e-09	1.31015e-07	10.1471
266802_at	AT2G22900	-2.04838	5.07019	-8.63411	6.5852e-09	1.31371e-07	10.1434
250450_at	AT5G10280	-1.86967	2.62837	-8.63309	6.59975e-09	1.31415e-07	10.1411
255811_at	AT4G10250	2.63806	4.24906	8.63305	6.6004e-09	1.31415e-07	10.141
265672_at	AT2G31980	1.66467	10.8212	8.63002	6.64377e-09	1.32147e-07	10.1343
265924_at	AT2G18620	-1.6613	2.57767	-8.62686	6.6895e-09	1.32926e-07	10.1274
257600_at	AT3G24770	-1.68763	4.2826	-8.61817	6.81665e-09	1.35319e-07	10.1082
266324_at	AT2G46710	1.36286	5.34752	8.60864	6.95895e-09	1.38008e-07	10.0872
259658_at	AT1G55370	-1.81112	2.77806	-8.60201	7.05987e-09	1.39872e-07	10.0725
265819_at	AT2G17972	-1.4727	7.46735	-8.5923	7.21021e-09	1.42664e-07	10.0511
250224_at	AT5G14150	-1.88429	2.83621	-8.592	7.21496e-09	1.42664e-07	10.0504
258347_at	AT3G17520	1.49645	10.4728	8.57351	7.51065e-09	1.48365e-07	10.0095
246994_at	AT5G67460	-1.27749	2.77876	-8.55964	7.74068e-09	1.52759e-07	9.9788
256714_at	AT2G34080	-2.15566	2.69481	-8.55172	7.87522e-09	1.55262e-07	9.96126
259307_at	AT3G05230	-1.33515	6.68096	-8.54263	8.03262e-09	1.5821e-07	9.94112
253522_at	AT4G31290	1.5473	10.1575	8.53892	8.09781e-09	1.59339e-07	9.9329
263775_at	AT2G46410	-1.89048	4.81799	-8.53497	8.16776e-09	1.60558e-07	9.92414
260143_at	AT1G71880	-1.91237	3.21419	-8.5284	8.28544e-09	1.62713e-07	9.90958
261436_at	AT1G07870	1.57267	6.23252	8.5028	8.76131e-09	1.71891e-07	9.85274
254746_at	AT4G12980	-1.59819	4.11752	-8.49731	8.86705e-09	1.73796e-07	9.84053
262239_at	AT1G48230	-1.15618	6.42451	-8.4932	8.94698e-09	1.75192e-07	9.8314
253270_at	AT4G34160	-2.22624	2.55173	-8.48703	9.06832e-09	1.77396e-07	9.81769
262892_at	AT1G79440	1.60679	5.46083	8.4843	9.1226e-09	1.78284e-07	9.81162
248213_at	AT5G53660	-1.46264	5.23726	-8.48359	9.13686e-09	1.7839e-07	9.81003
266927_at	AT2G45960	-1.26987	8.42922	-8.47862	9.23664e-09	1.80164e-07	9.79897
253542_at	AT4G31670	1.10929	9.12821	8.47212	9.36894e-09	1.82482e-07	9.7845
256490_at	AT1G31460	1.84944	4.61959	8.47189	9.37361e-09	1.82482e-07	9.78399
247135_at	AT5G66260	-2.0087	2.29958	-8.47125	9.38674e-09	1.82561e-07	9.78257
249188_at	AT5G42830	1.4759	6.45482	8.47038	9.40453e-09	1.82731e-07	9.78064
263226_at	AT1G30690	-1.78146	4.68914	-8.46824	9.44883e-09	1.83415e-07	9.77586
248085_at	AT5G55480	-1.55425	5.15369	-8.46745	9.46517e-09	1.83555e-07	9.7741
256650_at	AT3G13620	-1.70087	5.11151	-8.46214	9.5758e-09	1.85522e-07	9.76227
266617_at	AT2G29670	-1.82165	5.91945	-8.45712	9.68157e-09	1.87391e-07	9.75109
247223_at	AT5G65070	1.48664	4.63344	8.45239	9.78219e-09	1.89157e-07	9.74057
267040_at	AT2G34300	-1.24973	6.33161	-8.45151	9.80117e-09	1.89342e-07	9.7386
257925_at	AT3G23170	-2.18654	5.18313	-8.44885	9.85833e-09	1.90264e-07	9.73268
254636_at	AT4G18700	1.67654	7.06243	8.43266	1.02144e-08	1.96947e-07	9.69657
252990_at	AT4G38440	1.35322	6.96528	8.42514	1.03843e-08	2.00008e-07	9.67978
247567_at	AT5G61190	1.67461	6.41259	8.42476	1.0393e-08	2.00008e-07	9.67893
251594_at	AT3G57630	-1.97757	5.13598	-8.42285	1.04367e-08	2.00657e-07	9.67466
248163_at	AT5G54510	-2.14413	3.55554	-8.4135	1.06529e-08	2.0462e-07	9.65379
262050_at	AT1G80130	-1.35965	5.98144	-8.40723	1.08006e-08	2.07259e-07	9.63978
264210_at	AT1G22640	-1.98396	4.23091	-8.40388	1.08804e-08	2.08591e-07	9.63229
252033_at	AT3G51950	1.40928	7.61655	8.40172	1.0932e-08	2.09382e-07	9.62747
262195_at	AT1G78040	-1.17508	10.3735	-8.39328	1.11368e-08	2.12984e-07	9.60859
265695_at	AT2G24490	-1.83361	6.13637	-8.39292	1.11454e-08	2.12984e-07	9.6078
246045_at	AT5G19430	1.56132	7.67676	8.39266	1.11518e-08	2.12984e-07	9.60722
249675_at	AT5G35940	-2.0064	2.34764	-8.38981	1.1222e-08	2.14121e-07	9.60083
251374_at	AT3G60390	-1.42236	4.59842	-8.38744	1.12805e-08	2.15034e-07	9.59554
261466_at	AT1G07690	-2.14583	3.29254	-8.38303	1.13904e-08	2.16924e-07	9.58567
265856_at	AT2G42430	1.16426	8.74512	8.37819	1.15123e-08	2.19037e-07	9.57484
251855_at	AT3G54690	-1.53266	4.59712	-8.36569	1.18336e-08	2.24938e-07	9.54683
252277_at	AT3G49470	-0.967939	10.2088	-8.3635	1.18907e-08	2.25811e-07	9.54193
248558_at	AT5G49990	2.26425	6.18228	8.36162	1.19401e-08	2.26535e-07	9.53772
254752_at	AT4G13160	1.30024	5.01425	8.35251	1.21819e-08	2.30894e-07	9.51731
264969_at	AT1G67320	-1.576	5.61894	-8.35211	1.21927e-08	2.30894e-07	9.51641
259891_at	AT1G72730	-1.87793	3.61541	-8.34876	1.22831e-08	2.32386e-07	9.5089
260410_at	AT1G69870	1.47671	7.07317	8.34178	1.24733e-08	2.35765e-07	9.49325
247627_at	AT5G60360	-2.06355	4.60772	-8.33887	1.25537e-08	2.37061e-07	9.48672
264637_at	AT1G65560	1.26679	7.23504	8.33112	1.27701e-08	2.40922e-07	9.46933
261336_at	AT1G44790	-1.46598	4.44255	-8.32364	1.29826e-08	2.44701e-07	9.45254
263726_at	AT2G13610	1.63015	3.49556	8.32294	1.30028e-08	2.44807e-07	9.45096
248428_at	AT5G51760	1.93851	6.95143	8.3226	1.30125e-08	2.44807e-07	9.45019
266182_at	AT2G02370	1.51578	6.75273	8.31857	1.31286e-08	2.46762e-07	9.44115
252713_at	AT3G43810	-1.30238	9.40307	-8.31739	1.31631e-08	2.47178e-07	9.43849
265495_at	AT2G15695	1.16899	6.50284	8.31654	1.31877e-08	2.47411e-07	9.43658
249079_at	AT5G43930	1.50468	5.51678	8.314	1.32618e-08	2.48552e-07	9.43088
250780_at	AT5G05290	-1.58376	7.95174	-8.31361	1.32732e-08	2.48552e-07	9.43001
252014_at	AT3G52870	1.30809	7.72433	8.31229	1.33121e-08	2.48888e-07	9.42703
256618_at	AT3G24440	-1.0928	7.27811	-8.31216	1.33159e-08	2.48888e-07	9.42674
264672_at	AT1G09750	-1.44244	6.18674	-8.30369	1.35675e-08	2.53356e-07	9.4077
258997_at	AT3G01810	-1.64877	3.70593	-8.29271	1.39008e-08	2.5934e-07	9.383
248279_at	AT5G52910	-1.5313	3.45975	-8.28966	1.39947e-08	2.6085e-07	9.37615
249007_at	AT5G44650	-1.1421	8.62376	-8.28884	1.40202e-08	2.61084e-07	9.3743
250148_at	AT5G14530	1.11243	7.91237	8.27882	1.43342e-08	2.66685e-07	9.35176
261011_at	AT1G26340	-1.17775	9.43967	-8.27516	1.44511e-08	2.68611e-07	9.3435
266825_at	AT2G22890	-1.38341	2.08409	-8.27183	1.45578e-08	2.70346e-07	9.33601
263668_at	AT1G04350	1.41028	5.78277	8.26882	1.46551e-08	2.71715e-07	9.32924
265958_at	AT2G37250	-1.11037	8.76274	-8.26872	1.46585e-08	2.71715e-07	9.329
258939_at	AT3G10020	1.51049	10.5446	8.25632	1.50668e-08	2.79027e-07	9.30105
245930_at	AT5G09240	-1.30054	7.00816	-8.25144	1.52304e-08	2.81798e-07	9.29006
266008_at	AT2G37390	2.39154	6.29975	8.24735	1.53692e-08	2.83936e-07	9.28083
247376_at	AT5G63310	-1.02299	9.13574	-8.2472	1.53742e-08	2.83936e-07	9.2805
251153_at	AT3G63000	1.17383	7.16304	8.24677	1.53891e-08	2.83951e-07	9.27951
247161_at	AT5G65810	-1.61978	5.95331	-8.24598	1.54159e-08	2.84187e-07	9.27774
262543_at	AT1G34245	-2.6497	4.41056	-8.24397	1.54849e-08	2.85198e-07	9.27319
246597_at	AT5G14760	-1.3226	5.46324	-8.2398	1.56288e-08	2.87584e-07	9.26379
247008_at	AT5G67560	-1.58107	4.023	-8.2352	1.57892e-08	2.9027e-07	9.2534
258252_at	AT3G15720	-2.40565	7.83906	-8.23057	1.59522e-08	2.92999e-07	9.24295
260481_at	AT1G10960	-1.12714	9.07629	-8.22869	1.60189e-08	2.93957e-07	9.2387
252037_at	AT3G51920	1.60395	5.47089	8.22808	1.60406e-08	2.94088e-07	9.23732
266421_at	AT2G38540	-1.26645	7.92085	-8.22682	1.60856e-08	2.94643e-07	9.23448
250860_at	AT5G04770	-1.78376	2.45278	-8.22341	1.62077e-08	2.96611e-07	9.22678
265276_at	AT2G28400	1.94304	5.51647	8.21354	1.6567e-08	3.02911e-07	9.20448
265344_at	AT2G22660	1.52234	7.25974	8.21238	1.66096e-08	3.03415e-07	9.20186
261616_at	AT1G33060	1.29127	7.91914	8.21073	1.66707e-08	3.03999e-07	9.19813
255886_at	AT1G20340	-1.28691	6.06921	-8.2107	1.66718e-08	3.03999e-07	9.19806
245749_at	AT1G51090	1.77732	4.78283	8.20877	1.67433e-08	3.05027e-07	9.19371
248434_at	AT5G51440	-1.67291	4.73166	-8.20445	1.6905e-08	3.07695e-07	9.18393
264463_at	AT1G10150	-1.45563	4.94174	-8.20276	1.69686e-08	3.08575e-07	9.1801
260544_at	AT2G43540	1.30295	6.60949	8.20074	1.70448e-08	3.09681e-07	9.17555
265664_at	AT2G24420	1.43749	5.93184	8.19527	1.72533e-08	3.13187e-07	9.16318
251272_at	AT3G61890	-1.44906	2.86253	-8.19277	1.73495e-08	3.14588e-07	9.15752
245178_at	AT5G12390	1.16691	7.42506	8.19246	1.73617e-08	3.14588e-07	9.1568
262174_at	AT1G74910	-1.26656	6.59684	-8.18889	1.75002e-08	3.16812e-07	9.14872
253840_at	AT4G27780	1.14733	6.45102	8.18797	1.75358e-08	3.17172e-07	9.14665
258224_at	AT3G15670	1.63266	10.4752	8.18452	1.76712e-08	3.19334e-07	9.13883
250476_at	AT5G10140	1.88474	3.91779	8.18249	1.77511e-08	3.20491e-07	9.13424
259220_at	AT3G03550	-1.29414	7.11518	-8.18006	1.78473e-08	3.21939e-07	9.12874
258962_at	AT3G10570	1.42558	3.90359	8.17669	1.79818e-08	3.24074e-07	9.12111
251503_at	AT3G59140	1.11336	6.99965	8.17056	1.82287e-08	3.28217e-07	9.10723
247893_at	AT5G57980	-1.61096	4.96519	-8.17018	1.82442e-08	3.28217e-07	9.10636
250422_at	AT5G10840	-1.12268	6.87973	-8.16701	1.83736e-08	3.3025e-07	9.09917
251664_at	AT3G56940	-1.88932	4.35932	-8.16478	1.84653e-08	3.31602e-07	9.09411
259511_at	AT1G12520	1.21283	8.34636	8.16194	1.85825e-08	3.3341e-07	9.08767
259173_at	AT3G03640	1.24035	9.89374	8.16002	1.86622e-08	3.34542e-07	9.08332
265077_at	AT1G55530	1.35023	7.54418	8.15122	1.90317e-08	3.40862e-07	9.06337
253984_at	AT4G26590	1.31055	5.89699	8.15002	1.90827e-08	3.41471e-07	9.06066
257373_at	AT2G43140	-1.93077	3.65652	-8.1438	1.93494e-08	3.45938e-07	9.04653
250680_at	AT5G06570	1.60141	6.20312	8.14218	1.94192e-08	3.46877e-07	9.04287
248074_at	AT5G55730	-1.94812	3.39059	-8.13867	1.95721e-08	3.49298e-07	9.0349
256144_at	AT1G48630	-1.41348	8.12351	-8.13713	1.96394e-08	3.5019e-07	9.0314
249483_at	AT5G38895	1.62726	4.18064	8.13119	1.99017e-08	3.54553e-07	9.0179
259803_at	AT1G72150	-1.7696	5.98952	-8.12726	2.00771e-08	3.57362e-07	9.00898
260498_at	AT2G41710	1.43773	6.90909	8.12335	2.02529e-08	3.60173e-07	9.00011
256534_at	AT1G33270	1.09904	8.10883	8.12241	2.02958e-08	3.60617e-07	8.99796
263496_at	AT2G42570	-1.63368	3.22921	-8.1188	2.046e-08	3.63214e-07	8.98976
264658_at	AT1G09910	1.6622	5.70193	8.11593	2.05918e-08	3.65232e-07	8.98323
257867_at	AT3G17780	-1.35302	7.30003	-8.11204	2.07712e-08	3.6798e-07	8.9744
245118_at	AT2G41680	-1.1163	9.00485	-8.11179	2.07832e-08	3.6798e-07	8.97382
250874_at	AT5G04010	2.73176	4.34953	8.1077	2.09741e-08	3.71034e-07	8.96452
260687_at	AT1G17530	1.61697	8.37956	8.10398	2.11492e-08	3.73803e-07	8.95606
255823_at	AT2G40470	-1.6382	3.72782	-8.10007	2.13349e-08	3.76755e-07	8.94717
260106_at	AT1G35420	-1.28284	4.67243	-8.09933	2.137e-08	3.77044e-07	8.94549
255900_at	AT1G17830	1.93899	3.53721	8.0982	2.14242e-08	3.77195e-07	8.94292
264372_at	AT1G11840	1.18526	9.88868	8.09812	2.1428e-08	3.77195e-07	8.94274
253007_at	AT4G38090	1.56625	6.36058	8.09798	2.14347e-08	3.77195e-07	8.94242
247943_at	AT5G57170	-1.25619	7.88865	-8.09625	2.15181e-08	3.78331e-07	8.93847
260648_at	AT1G08050	1.3496	5.38184	8.08272	2.21793e-08	3.89617e-07	8.90769
259142_at	AT3G10200	1.58347	3.59752	8.07818	2.2406e-08	3.93256e-07	8.89734
263628_at	AT2G04780	-2.1499	2.77055	-8.07661	2.24848e-08	3.94297e-07	8.89377
253617_at	AT4G30410	-1.89397	1.98045	-8.07583	2.25243e-08	3.94551e-07	8.89199
261482_at	AT1G14530	2.07627	5.10414	8.07534	2.25491e-08	3.94551e-07	8.89087
250005_at	AT5G18760	1.47714	5.41334	8.07516	2.25581e-08	3.94551e-07	8.89046
261605_at	AT1G49580	-1.35039	4.64883	-8.07148	2.27448e-08	3.97472e-07	8.88207
266253_at	AT2G27840	-1.33595	7.55026	-8.0607	2.33013e-08	4.06843e-07	8.85749
245173_at	AT2G47520	-1.56804	2.96404	-8.0592	2.33798e-08	4.07861e-07	8.85407
261895_at	AT1G80830	-1.08325	7.29005	-8.05319	2.36969e-08	4.13035e-07	8.84036
255701_at	AT4G00220	1.45847	3.89557	8.05217	2.3751e-08	4.1362e-07	8.83805
262354_at	AT1G64200	-2.04177	2.78891	-8.04834	2.39559e-08	4.16828e-07	8.82931
250097_at	AT5G17280	-1.40671	7.05787	-8.04439	2.41693e-08	4.20179e-07	8.82029
250055_at	AT5G17770	-1.04693	8.85615	-8.04163	2.43193e-08	4.22422e-07	8.81399
254328_at	AT4G22570	-1.94237	4.43013	-8.03942	2.44406e-08	4.24163e-07	8.80894
246212_at	AT4G36930	-1.48703	5.91048	-8.03265	2.48146e-08	4.30284e-07	8.79349
264804_at	AT1G08590	-1.4457	5.75151	-8.03157	2.48749e-08	4.30958e-07	8.79102
247651_at	AT5G59870	-1.39444	8.54295	-8.02804	2.50729e-08	4.34016e-07	8.78295
247380_at	AT5G63380	-1.61788	2.97848	-8.02572	2.52043e-08	4.35915e-07	8.77764
258678_at	AT3G08690	1.25272	7.93283	8.02395	2.53046e-08	4.37273e-07	8.7736
246528_at	AT5G15640	-1.20701	4.2827	-8.02357	2.53262e-08	4.37273e-07	8.77273
260857_at	AT1G21880	-1.18747	6.82266	-8.02087	2.54803e-08	4.39558e-07	8.76656
266278_at	AT2G29300	1.82316	3.99985	8.01999	2.55304e-08	4.40045e-07	8.76456
267279_at	AT2G19460	-1.8639	4.98397	-8.01772	2.56616e-08	4.41927e-07	8.75935
246929_at	AT5G25210	1.33699	6.38909	8.01619	2.57498e-08	4.43068e-07	8.75586
265097_at	AT1G04020	-1.47548	5.58701	-8.0115	2.60225e-08	4.47378e-07	8.74515
252231_at	AT3G49720	-1.21394	7.82969	-8.01021	2.6098e-08	4.48293e-07	8.7422
248398_at	AT5G51970	1.0752	8.57388	8.00905	2.61661e-08	4.49081e-07	8.73955
264175_at	AT1G02050	1.25696	5.92245	8.00373	2.64816e-08	4.54109e-07	8.72736
263957_at	AT2G35880	-1.42555	5.62725	-8.00277	2.65389e-08	4.54704e-07	8.72516
267099_at	AT2G41460	1.0453	7.78342	8.00177	2.65983e-08	4.55334e-07	8.72289
250609_at	AT5G07470	1.17804	8.65863	7.99986	2.6713e-08	4.56911e-07	8.71851
254990_at	AT4G10610	1.14924	7.38503	7.99876	2.67789e-08	4.57649e-07	8.71601
251487_at	AT3G59760	-1.7611	5.55196	-7.99755	2.68521e-08	4.58512e-07	8.71323
267393_at	AT2G44500	-2.20971	2.38164	-7.99457	2.70328e-08	4.61206e-07	8.70641
258589_at	AT3G04290	-1.65501	1.96374	-7.99167	2.721e-08	4.63837e-07	8.69976
246427_at	AT5G17400	1.36105	8.32101	7.98747	2.74684e-08	4.67845e-07	8.69015
253600_at	AT4G30810	-1.05284	9.05535	-7.98685	2.7507e-08	4.68108e-07	8.68872
260910_at	AT1G02690	1.59839	5.35612	7.98553	2.75886e-08	4.691e-07	8.68571
261286_at	AT1G35780	-1.98344	5.33119	-7.98213	2.78006e-08	4.72305e-07	8.67793
249290_at	AT5G41060	-1.33486	4.41018	-7.98011	2.79277e-08	4.74066e-07	8.67329
252914_at	AT4G39130	1.85724	6.03182	7.97915	2.79878e-08	4.74685e-07	8.6711
245828_at	AT1G57820	-1.43884	6.86019	-7.97584	2.81974e-08	4.77839e-07	8.66351
263076_at	AT2G17520	1.51234	5.72768	7.97292	2.83833e-08	4.80585e-07	8.65683
260943_at	AT1G45145	1.22837	9.04556	7.97249	2.84111e-08	4.80651e-07	8.65583
258650_at	AT3G09830	1.19475	5.23677	7.96995	2.85745e-08	4.8301e-07	8.65
254057_at	AT4G25170	1.26334	9.02034	7.96467	2.89165e-08	4.88382e-07	8.6379
263977_at	AT2G42660	-1.41982	3.50402	-7.96355	2.89897e-08	4.89207e-07	8.63533
251892_at	AT3G54320	1.27895	4.01526	7.95574	2.95048e-08	4.97484e-07	8.61742
246636_at	AT5G34850	-1.14712	7.50876	-7.95338	2.96623e-08	4.9972e-07	8.61201
262168_at	AT1G74730	-1.16735	5.4271	-7.94706	3.00882e-08	5.06286e-07	8.59751
257177_at	AT3G23490	1.16182	9.78427	7.94685	3.01023e-08	5.06286e-07	8.59703
246199_at	AT4G36530	1.23709	5.90013	7.94502	3.02268e-08	5.07956e-07	8.59284
247035_at	AT5G67110	-2.07174	4.63458	-7.94417	3.02853e-08	5.08515e-07	8.59087
262746_at	AT1G28960	1.81495	3.70025	7.94361	3.03232e-08	5.08728e-07	8.5896
248179_at	AT5G54380	-1.77756	4.91754	-7.94141	3.04742e-08	5.10836e-07	8.58455
261942_at	AT1G22590	-1.31169	4.61397	-7.94061	3.05296e-08	5.1134e-07	8.5827
263654_at	AT1G04300	1.13828	7.96611	7.91395	3.24253e-08	5.42639e-07	8.52144
263955_at	AT2G36010	-1.39303	4.07746	-7.91222	3.25525e-08	5.44315e-07	8.51746
246962_s_at	AT5G24800	-1.17145	5.69988	-7.90843	3.28323e-08	5.4854e-07	8.50875
254852_at	AT4G12020	-1.71758	2.69485	-7.90141	3.33578e-08	5.56858e-07	8.49261
252929_at	AT4G38970	-1.27479	6.8938	-7.89323	3.3982e-08	5.66807e-07	8.47376
255734_at	AT1G25550	-1.3572	4.28142	-7.88972	3.42525e-08	5.70847e-07	8.46569
254784_at	AT4G12720	-1.06188	7.11847	-7.88924	3.42903e-08	5.71005e-07	8.46457
261412_at	AT1G07890	-1.44649	6.79798	-7.88472	3.46431e-08	5.76402e-07	8.45417
258963_at	AT3G10550	1.49009	5.99426	7.8837	3.47234e-08	5.77262e-07	8.45181
245213_at	AT1G44575	-1.77127	3.3532	-7.88289	3.47865e-08	5.77834e-07	8.44997
261906_at	AT1G65080	1.05358	6.17554	7.88127	3.49144e-08	5.79326e-07	8.44623
246217_at	AT4G36920	-1.77822	3.892	-7.88103	3.49338e-08	5.79326e-07	8.44567
248062_at	AT5G55450	1.69464	4.28032	7.87629	3.53107e-08	5.85095e-07	8.43476
247427_at	AT5G62580	-1.40082	4.53999	-7.87274	3.55965e-08	5.89347e-07	8.42656
250555_at	AT5G07950	1.20242	5.42758	7.87087	3.57477e-08	5.91364e-07	8.42225
251306_at	AT3G61260	1.36494	9.29249	7.86485	3.62391e-08	5.99001e-07	8.40837
253808_at	AT4G28300	1.37894	6.14685	7.86332	3.63648e-08	6.00585e-07	8.40485
256522_at	AT1G66160	-2.07502	3.83453	-7.85595	3.69775e-08	6.10205e-07	8.38786
247191_at	AT5G65310	-1.22465	6.77588	-7.85446	3.71035e-08	6.11782e-07	8.3844
250438_at	AT5G10580	2.18412	4.27321	7.84951	3.75223e-08	6.18182e-07	8.37299
253111_at	AT4G35940	1.12942	7.82447	7.84701	3.77359e-08	6.21194e-07	8.36722
260401_at	AT1G69840	1.2825	6.17643	7.84244	3.81295e-08	6.2716e-07	8.35667
264741_at	AT1G62290	1.45949	7.16879	7.83973	3.83647e-08	6.30514e-07	8.35041
255011_at	AT4G10040	-1.38666	7.81417	-7.83797	3.85181e-08	6.3252e-07	8.34636
250738_at	AT5G05730	-1.60211	6.6832	-7.83668	3.86319e-08	6.33871e-07	8.34336
247287_at	AT5G64230	1.11445	4.85852	7.83418	3.88519e-08	6.36962e-07	8.33759
261838_at	AT1G16030	1.20388	8.22458	7.83364	3.88989e-08	6.37215e-07	8.33635
260683_at	AT1G17560	-1.69366	5.64294	-7.83251	3.89997e-08	6.38347e-07	8.33372
248923_at	AT5G45940	-1.48349	1.77687	-7.828	3.94011e-08	6.44393e-07	8.32331
262040_at	AT1G80080	-1.31248	5.13239	-7.82659	3.95274e-08	6.45935e-07	8.32006
261323_at	AT1G44760	-1.43265	4.18197	-7.82494	3.96764e-08	6.47845e-07	8.31623
248779_at	AT5G47720	1.16872	8.63491	7.82155	3.99828e-08	6.52318e-07	8.30841
252623_at	AT3G45320	-1.89327	2.32427	-7.82029	4.00982e-08	6.53672e-07	8.30548
254375_at	AT4G21800	1.22093	7.99432	7.81814	4.02941e-08	6.56335e-07	8.30053
253513_at	AT4G31760	-1.69161	3.32303	-7.81222	4.0841e-08	6.64705e-07	8.28682
267170_at	AT2G37585	-1.49747	2.11236	-7.80998	4.10489e-08	6.67549e-07	8.28166
246262_at	AT1G31790	1.17461	6.19775	7.8092	4.11218e-08	6.67811e-07	8.27986
260417_at	AT1G69770	-1.42832	3.62486	-7.8091	4.11313e-08	6.67811e-07	8.27962
265027_at	AT1G24450	1.18346	7.0424	7.80389	4.16224e-08	6.7504e-07	8.26755
253610_at	AT4G30200	-1.15423	7.94252	-7.80339	4.16691e-08	6.7504e-07	8.26641
260315_at	AT1G63820	1.86205	4.26086	7.80331	4.1677e-08	6.7504e-07	8.26622
251355_at	AT3G61100	-1.17022	7.48678	-7.79747	4.22347e-08	6.83524e-07	8.25271
256547_at	AT3G14840	-1.46141	5.44624	-7.78759	4.31957e-08	6.98515e-07	8.22983
263653_at	AT1G04310	1.33323	4.26708	7.7807	4.38797e-08	7.09008e-07	8.21386
253714_at	AT4G29380	1.19804	5.77876	7.77955	4.39949e-08	7.09571e-07	8.2112
265531_at	AT2G06200	-1.61581	1.99849	-7.77949	4.4001e-08	7.09571e-07	8.21106
259136_at	AT3G05470	-1.74788	2.98899	-7.77929	4.40203e-08	7.09571e-07	8.21061
255817_at	AT2G33330	-1.49732	4.9223	-7.77856	4.40942e-08	7.10195e-07	8.2089
266478_at	AT2G31170	-1.06617	5.48332	-7.77533	4.44202e-08	7.14874e-07	8.20142
246724_at	AT5G29000	1.4587	6.81009	7.76387	4.55964e-08	7.33217e-07	8.17485
259984_at	AT1G76460	1.1858	2.95809	7.76075	4.59221e-08	7.37866e-07	8.16761
247146_at	AT5G65610	1.1821	7.84665	7.75635	4.63855e-08	7.44719e-07	8.15741
251660_at	AT3G57160	-1.48935	3.19874	-7.7546	4.6571e-08	7.47101e-07	8.15335
251789_at	AT3G55450	1.23363	7.68649	7.75382	4.66536e-08	7.4783e-07	8.15155
254393_at	AT4G21580	1.26662	6.58601	7.75231	4.6815e-08	7.49822e-07	8.14804
261145_at	AT1G19730	1.13868	6.99526	7.74253	4.78722e-08	7.66145e-07	8.12534
261540_at	AT1G63610	-0.992488	7.65146	-7.72554	4.97679e-08	7.95852e-07	8.08586
245569_at	AT4G14660	1.35039	8.16324	7.72392	4.99516e-08	7.98156e-07	8.08212
255873_at	AT2G30340	-1.86048	2.48375	-7.72323	5.00314e-08	7.98797e-07	8.08049
262554_at	AT1G31380	-1.8137	1.95429	-7.71571	5.08986e-08	8.12e-07	8.06303
259935_at	AT1G71250	-1.42309	6.13941	-7.70714	5.19066e-08	8.27426e-07	8.04309
253050_at	AT4G37450	-2.2562	2.92942	-7.70562	5.20874e-08	8.2885e-07	8.03956
248532_at	AT5G49940	1.15947	8.98629	7.70554	5.20975e-08	8.2885e-07	8.03936
262278_at	AT1G68640	-1.56946	3.01543	-7.70507	5.21531e-08	8.2885e-07	8.03828
257981_at	AT3G20770	1.06579	9.25974	7.70501	5.21605e-08	8.2885e-07	8.03813
257809_at	AT3G27060	-1.45072	6.16282	-7.70203	5.25177e-08	8.33869e-07	8.0312
257962_at	AT3G19790	-1.17934	7.10518	-7.70095	5.26478e-08	8.35277e-07	8.02868
263582_at	AT2G17120	1.1939	8.3718	7.69828	5.29699e-08	8.39725e-07	8.02248
254620_at	AT4G18590	-1.38375	6.21507	-7.69639	5.32005e-08	8.42402e-07	8.01807
252412_at	AT3G47295	-2.20341	4.66639	-7.69619	5.32244e-08	8.42402e-07	8.01761
248336_at	AT5G52420	1.51426	6.84854	7.69586	5.32642e-08	8.42402e-07	8.01685
266956_at	AT2G34510	-1.48659	3.57175	-7.69452	5.34284e-08	8.44336e-07	8.01372
252915_at	AT4G38810	1.90087	8.11055	7.69266	5.36572e-08	8.47288e-07	8.00938
252667_at	AT3G44200	-1.24462	6.26586	-7.69179	5.37636e-08	8.47752e-07	8.00736
247540_at	AT5G61590	1.75081	7.7109	7.69173	5.37708e-08	8.47752e-07	8.00723
257911_at	AT3G25530	-1.02318	8.50442	-7.68648	5.44214e-08	8.57339e-07	7.995
251121_at	AT3G63420	1.33733	6.23465	7.68577	5.45107e-08	8.58076e-07	7.99334
251982_at	AT3G53190	-1.65382	2.50942	-7.68461	5.4656e-08	8.59513e-07	7.99063
247432_at	AT5G62500	-1.77948	3.95495	-7.68407	5.47229e-08	8.59513e-07	7.98939
247023_at	AT5G67060	-2.57551	5.49806	-7.68402	5.473e-08	8.59513e-07	7.98926
254239_at	AT4G23400	1.33447	5.09694	7.68314	5.48402e-08	8.60573e-07	7.98721
266873_at	AT2G44740	-1.58626	1.96754	-7.68154	5.5042e-08	8.63067e-07	7.98348
265510_at	AT2G05630	1.22281	8.00933	7.67822	5.54625e-08	8.68984e-07	7.97574
252424_at	AT3G47610	1.06823	8.57183	7.67549	5.58096e-08	8.73743e-07	7.9694
254346_at	AT4G21980	1.18625	8.55871	7.67183	5.628e-08	8.80423e-07	7.96087
252552_at	AT3G45900	1.3581	6.64207	7.66849	5.67136e-08	8.86519e-07	7.95307
245330_at	AT4G14930	-1.4905	3.09282	-7.66754	5.6837e-08	8.87758e-07	7.95086
262574_at	AT1G15230	1.15728	10.5488	7.66607	5.70291e-08	8.90069e-07	7.94743
249794_at	AT5G23530	-1.45425	5.50525	-7.66032	5.7786e-08	9.01184e-07	7.93403
250642_at	AT5G07180	1.19172	7.39866	7.65397	5.86345e-08	9.13709e-07	7.91922
249122_at	AT5G43850	1.36574	7.54828	7.65081	5.90623e-08	9.19664e-07	7.91183
263795_at	AT2G24610	-1.72878	2.6345	-7.64473	5.98926e-08	9.31873e-07	7.89764
245388_at	AT4G16410	-1.53679	5.55708	-7.64416	5.99703e-08	9.32362e-07	7.89633
253065_at	AT4G37740	-1.29761	7.33626	-7.64031	6.05042e-08	9.39938e-07	7.88732
260274_at	AT1G80460	-1.14975	8.96427	-7.63778	6.08564e-08	9.44681e-07	7.88142
249885_at	AT5G22940	-1.70077	3.52079	-7.63697	6.09695e-08	9.45708e-07	7.87953
259384_at	AT3G16450	-2.34285	2.84445	-7.63202	6.16666e-08	9.55785e-07	7.86798
256813_at	AT3G21360	1.17599	5.67974	7.62831	6.21955e-08	9.62771e-07	7.8593
247040_at	AT5G67150	-1.08857	4.915	-7.62819	6.22129e-08	9.62771e-07	7.85901
253140_at	AT4G35480	-1.36383	3.1559	-7.62749	6.23133e-08	9.63584e-07	7.85738
259771_at	AT1G29470	-0.916545	9.47693	-7.62579	6.25568e-08	9.66608e-07	7.85341
250022_at	AT5G18210	1.69568	3.17327	7.62312	6.29428e-08	9.71828e-07	7.84716
262499_at	AT1G21770	1.56965	6.69061	7.62079	6.32803e-08	9.76291e-07	7.84173
264523_at	AT1G10030	-1.62299	4.99423	-7.61973	6.34351e-08	9.7793e-07	7.83924
260062_at	AT1G73710	1.22815	7.16924	7.61785	6.37099e-08	9.81415e-07	7.83485
253294_at	AT4G33740	1.18195	8.69902	7.61682	6.38607e-08	9.82987e-07	7.83245
249515_at	AT5G38530	1.0848	9.05392	7.61364	6.43298e-08	9.89452e-07	7.82501
267064_at	AT2G41110	-1.81068	5.72602	-7.61274	6.44636e-08	9.90753e-07	7.8229
260442_at	AT1G68220	1.31608	9.26178	7.6109	6.47365e-08	9.94189e-07	7.81861
259977_at	AT1G76590	1.45768	4.86482	7.60886	6.50422e-08	9.98123e-07	7.81382
249843_at	AT5G23570	1.42036	8.03753	7.60807	6.51595e-08	9.99162e-07	7.81199
253382_at	AT4G33040	-1.58592	5.37981	-7.60749	6.52464e-08	9.99734e-07	7.81063
260784_at	AT1G06180	1.72703	4.98646	7.59947	6.64631e-08	1.0176e-06	7.79186
256327_at	AT3G02350	-1.24681	6.68945	-7.59588	6.70143e-08	1.02526e-06	7.78346
263481_at	AT2G04025	-1.5125	1.96075	-7.59396	6.73111e-08	1.02902e-06	7.77897
247856_at	AT5G58300	-1.6962	5.50616	-7.59327	6.74182e-08	1.02988e-06	7.77736
245391_at	AT4G16520	0.995494	8.46502	7.59171	6.76614e-08	1.03235e-06	7.7737
250468_at	AT5G10120	1.24317	10.2554	7.59157	6.76828e-08	1.03235e-06	7.77338
266580_at	AT2G46260	1.3469	6.33695	7.5888	6.81172e-08	1.03819e-06	7.76688
246791_at	AT5G27280	1.40801	5.83429	7.58427	6.88317e-08	1.04829e-06	7.75627
252463_at	AT3G47070	-1.66437	3.28288	-7.58109	6.93377e-08	1.0552e-06	7.74883
260026_at	AT1G29970	1.3166	5.87031	7.58058	6.94194e-08	1.05565e-06	7.74764
245165_at	AT2G33180	-1.21867	7.35243	-7.57874	6.97143e-08	1.05876e-06	7.74333
249047_at	AT5G44410	-1.48579	2.22585	-7.57865	6.9729e-08	1.05876e-06	7.74311
260635_at	AT1G62422	1.20117	5.31408	7.57798	6.98378e-08	1.05961e-06	7.74153
265472_at	AT2G15580	1.47654	6.45026	7.57531	7.02687e-08	1.06534e-06	7.73528
267278_at	AT2G19350	1.54808	5.85664	7.57262	7.07057e-08	1.07116e-06	7.72898
256720_at	AT2G34140	-2.21354	3.57561	-7.56931	7.12477e-08	1.07857e-06	7.72122
246993_at	AT5G67450	-1.69666	3.11842	-7.56373	7.21715e-08	1.09173e-06	7.70813
252264_at	AT3G49590	1.13065	5.59765	7.56213	7.24378e-08	1.09494e-06	7.70439
251084_at	AT5G01520	2.00707	4.71639	7.56131	7.25751e-08	1.09619e-06	7.70246
266226_at	AT2G28740	-1.40223	7.64996	-7.56069	7.26785e-08	1.09693e-06	7.70102
252338_at	AT3G48890	1.36662	6.95019	7.5603	7.27446e-08	1.0971e-06	7.70009
251550_at	AT3G58800	-1.5409	3.16401	-7.55716	7.32734e-08	1.10425e-06	7.69273
265379_at	AT2G18340	1.37112	6.55428	7.55479	7.36755e-08	1.10948e-06	7.68717
256898_at	AT3G24650	1.04716	8.18312	7.55291	7.39956e-08	1.11288e-06	7.68277
263138_at	AT1G65090	1.33473	9.83584	7.55282	7.40113e-08	1.11288e-06	7.68255
246202_at	AT4G37040	-1.02895	6.50792	-7.55249	7.40683e-08	1.1129e-06	7.68177
250790_at	AT5G05640	1.12627	6.76164	7.54446	7.5454e-08	1.13222e-06	7.66294
266911_at	AT2G45910	1.3202	5.02713	7.54439	7.54665e-08	1.13222e-06	7.66277
263127_at	AT1G78610	-1.09016	4.18374	-7.53954	7.63173e-08	1.14414e-06	7.65138
255046_at	AT4G09650	-1.42685	6.33085	-7.53761	7.66581e-08	1.14839e-06	7.64685
252786_at	AT3G42670	-1.15456	6.31069	-7.53713	7.67439e-08	1.14882e-06	7.64571
264633_at	AT1G65660	1.15914	9.02536	7.53548	7.70369e-08	1.15235e-06	7.64184
263482_at	AT2G03980	-1.09031	6.27213	-7.5343	7.7247e-08	1.15464e-06	7.63907
265443_at	AT2G20750	-2.07548	3.60901	-7.53347	7.73958e-08	1.15545e-06	7.63712
252318_at	AT3G48730	-1.11438	7.99559	-7.53335	7.74162e-08	1.15545e-06	7.63685
262980_at	AT1G75680	-1.38311	3.51698	-7.53213	7.76362e-08	1.15788e-06	7.63397
252272_at	AT3G49670	-1.66256	3.80338	-7.53015	7.79912e-08	1.16231e-06	7.62933
245576_at	AT4G14770	-1.38536	2.33678	-7.5267	7.86155e-08	1.17075e-06	7.62123
265799_at	AT2G35680	1.28261	8.0596	7.52086	7.96848e-08	1.1858e-06	7.60751
254874_at	AT4G11570	1.1274	5.75022	7.51624	8.05413e-08	1.19766e-06	7.59664
251050_at	AT5G02440	-1.75974	4.22395	-7.51533	8.07113e-08	1.1993e-06	7.5945
250930_at	AT5G03160	-1.14339	8.14059	-7.50995	8.17223e-08	1.21343e-06	7.58185
267212_at	AT2G44060	-1.27285	6.59615	-7.50952	8.1804e-08	1.21375e-06	7.58084
247989_at	AT5G56350	-1.36227	7.6161	-7.50692	8.22975e-08	1.22017e-06	7.57473
253453_at	AT4G31860	1.13205	7.142	7.50385	8.28856e-08	1.22799e-06	7.56749
263962_at	AT2G36350	1.08358	8.25912	7.50105	8.34236e-08	1.23505e-06	7.56092
245254_at	AT4G14680	-1.67526	5.14669	-7.49675	8.42585e-08	1.24649e-06	7.5508
245247_at	AT4G17230	1.41712	6.03067	7.496	8.44053e-08	1.24775e-06	7.54904
250892_at	AT5G03760	-1.34049	1.81997	-7.49189	8.52137e-08	1.25878e-06	7.53935
250032_at	AT5G18170	1.15708	6.98086	7.48976	8.5635e-08	1.26407e-06	7.53434
250563_at	AT5G08050	-1.76383	4.88988	-7.48833	8.59193e-08	1.26734e-06	7.53098
251402_at	AT3G60290	0.921173	9.46355	7.48184	8.7221e-08	1.28539e-06	7.5157
263931_at	AT2G36220	1.69329	3.71259	7.4816	8.72703e-08	1.28539e-06	7.51513
248251_at	AT5G53220	1.97017	3.23969	7.47933	8.77303e-08	1.29122e-06	7.50978
261062_at	AT1G07530	1.6209	5.85498	7.47803	8.79956e-08	1.29418e-06	7.50672
249810_at	AT5G23920	-1.09866	4.70572	-7.47677	8.82528e-08	1.29701e-06	7.50375
260835_at	AT1G06700	1.08989	7.74766	7.47434	8.87519e-08	1.3034e-06	7.49802
260944_at	AT1G45130	-1.47753	3.48098	-7.46792	9.00831e-08	1.32198e-06	7.4829
247855_at	AT5G58210	1.13484	7.39473	7.44081	9.59367e-08	1.40686e-06	7.41895
255452_at	AT4G02880	1.05517	7.42769	7.43901	9.63388e-08	1.41173e-06	7.4147
245555_at	AT4G15390	1.44676	5.96826	7.43848	9.64561e-08	1.41242e-06	7.41346
262396_at	AT1G49470	-2.03087	2.25014	-7.43685	9.68216e-08	1.41675e-06	7.40962
259051_at	AT3G03330	1.10749	8.69411	7.43579	9.70608e-08	1.41921e-06	7.40712
248821_at	AT5G47070	1.80922	6.30152	7.43528	9.71769e-08	1.41988e-06	7.4059
245906_at	AT5G11070	-1.85056	3.94298	-7.43222	9.78696e-08	1.42897e-06	7.39869
266581_at	AT2G46140	-1.05493	6.82581	-7.43076	9.8203e-08	1.4328e-06	7.39523
245078_at	AT2G23340	1.49389	8.46472	7.42972	9.84397e-08	1.43521e-06	7.39279
248166_at	AT5G54520	1.20249	7.14983	7.42776	9.88907e-08	1.44074e-06	7.38814
245684_at	AT5G22000	1.24233	7.66554	7.42646	9.91899e-08	1.44406e-06	7.38507
263431_at	AT2G22170	-1.33824	8.07014	-7.41594	1.01647e-07	1.47877e-06	7.36022
254292_at	AT4G23030	-1.30537	2.73213	-7.41229	1.02515e-07	1.49031e-06	7.35158
258289_at	AT3G23450	-1.53447	5.66397	-7.40979	1.03113e-07	1.49792e-06	7.34568
249588_at	AT5G37790	-2.00546	2.84952	-7.40711	1.03757e-07	1.50619e-06	7.33936
265494_at	AT2G15680	-1.60257	4.80811	-7.40499	1.04272e-07	1.51259e-06	7.33432
262969_at	AT1G75710	-1.23815	2.88362	-7.40432	1.04434e-07	1.51384e-06	7.33275
247938_at	AT5G57140	-1.69048	3.22556	-7.39801	1.05981e-07	1.53516e-06	7.31781
267005_at	AT2G34460	1.02664	6.42612	7.39526	1.06661e-07	1.5439e-06	7.31132
258999_at	AT3G01850	0.929282	8.09204	7.39104	1.07714e-07	1.55803e-06	7.30133
259154_at	AT3G10260	-1.4541	3.31825	-7.38819	1.08433e-07	1.56612e-06	7.29458
252927_at	AT4G39090	-1.0151	10.1097	-7.38797	1.08487e-07	1.56612e-06	7.29407
258708_at	AT3G09580	-1.59521	5.78351	-7.3879	1.08507e-07	1.56612e-06	7.29389
248420_at	AT5G51560	-1.75914	5.4477	-7.37245	1.12485e-07	1.62237e-06	7.25732
264124_at	AT1G79360	1.22966	4.95829	7.36979	1.13185e-07	1.6313e-06	7.25102
253218_at	AT4G34980	-1.38275	4.65986	-7.36876	1.13458e-07	1.63406e-06	7.24858
250014_at	AT5G17990	-1.62712	4.63354	-7.36706	1.1391e-07	1.63862e-06	7.24453
247946_at	AT5G57180	-1.22633	5.51986	-7.36696	1.13937e-07	1.63862e-06	7.2443
261867_at	AT1G50575	-1.20516	6.37482	-7.36618	1.14145e-07	1.64044e-06	7.24245
250518_at	AT5G08139	1.14279	6.7412	7.36578	1.14249e-07	1.64077e-06	7.24152
250051_at	AT5G17800	1.3844	2.99552	7.3654	1.14351e-07	1.64107e-06	7.24061
263321_at	AT2G47170	-1.13442	10.144	-7.36451	1.14588e-07	1.6433e-06	7.23851
263576_at	AT2G17080	-1.19064	1.55136	-7.36406	1.14709e-07	1.64386e-06	7.23744
263265_at	AT2G38820	2.42495	7.92676	7.36167	1.15352e-07	1.6519e-06	7.23176
263223_at	AT1G30630	-1.02109	9.1348	-7.36135	1.15436e-07	1.65193e-06	7.23102
260732_at	AT1G17520	1.14785	5.7702	7.35802	1.16338e-07	1.66366e-06	7.22311
248118_at	AT5G55050	-1.52154	4.67402	-7.35732	1.16527e-07	1.66514e-06	7.22147
245427_at	AT4G17550	1.39595	7.7525	7.35703	1.16607e-07	1.66514e-06	7.22077
253282_at	AT4G34120	-0.971454	8.79281	-7.35556	1.17009e-07	1.6697e-06	7.21727
245116_at	AT2G41620	0.99871	6.94089	7.35491	1.17184e-07	1.67102e-06	7.21575
260519_at	AT1G51540	-1.15739	6.03418	-7.35394	1.17452e-07	1.67365e-06	7.21343
247261_at	AT5G64460	-1.21645	4.88081	-7.35291	1.17734e-07	1.67648e-06	7.211
245293_at	AT4G16660	-1.43727	6.55991	-7.35082	1.18311e-07	1.68351e-06	7.20604
260300_at	AT1G80340	-1.53222	4.60377	-7.3462	1.19593e-07	1.70055e-06	7.19509
262254_at	AT1G53920	-2.18738	2.67469	-7.34465	1.20026e-07	1.70551e-06	7.19142
257713_at	AT3G27380	-1.5618	7.97905	-7.33917	1.21575e-07	1.72629e-06	7.1784
257196_at	AT3G23790	-1.26665	7.60886	-7.33862	1.21731e-07	1.72729e-06	7.1771
259093_at	AT3G04860	1.42767	4.18787	7.33604	1.22466e-07	1.7365e-06	7.17099
247348_at	AT5G63810	-1.15265	8.74499	-7.33438	1.22943e-07	1.74203e-06	7.16704
255129_at	AT4G08290	-1.51092	4.28537	-7.32509	1.25641e-07	1.77902e-06	7.14499
246391_at	AT1G77350	-1.08105	7.57074	-7.32416	1.25915e-07	1.78164e-06	7.14278
255950_at	AT1G22110	2.26724	4.85355	7.32376	1.26034e-07	1.78208e-06	7.14182
257781_at	AT3G27120	1.10886	4.91589	7.32034	1.27047e-07	1.79415e-06	7.13369
253520_at	AT4G31410	1.12582	5.33268	7.32027	1.27066e-07	1.79415e-06	7.13354
260955_at	AT1G06000	-1.40981	3.34441	-7.31492	1.28666e-07	1.81547e-06	7.12083
251263_at	AT3G62190	1.38562	5.79531	7.31364	1.29053e-07	1.81966e-06	7.11779
266687_at	AT2G19670	-1.15369	8.91993	-7.31209	1.29522e-07	1.82499e-06	7.1141
259205_at	AT3G09030	1.29118	4.73267	7.31055	1.29991e-07	1.82974e-06	7.11043
252561_at	AT3G45980	-1.01584	8.95522	-7.31038	1.30041e-07	1.82974e-06	7.11004
263180_at	AT1G05620	-1.53711	6.71478	-7.30815	1.30723e-07	1.83806e-06	7.10473
248565_at	AT5G49710	1.31483	7.28622	7.30776	1.30843e-07	1.83846e-06	7.1038
251544_at	AT3G58790	-1.39777	3.40237	-7.30654	1.31216e-07	1.84222e-06	7.10091
251031_at	AT5G02120	-1.15474	7.24056	-7.30617	1.31331e-07	1.84222e-06	7.10002
262038_at	AT1G35580	-1.42134	2.94	-7.30599	1.31385e-07	1.84222e-06	7.0996
255671_at	AT4G00355	1.21281	7.58486	7.30385	1.32044e-07	1.85017e-06	7.09452
258410_at	AT3G16780	-1.02485	8.61123	-7.30255	1.32449e-07	1.85456e-06	7.09141
262527_at	AT1G17010	1.36649	5.77956	7.29488	1.34847e-07	1.88683e-06	7.07319
259188_at	AT3G01510	-1.42495	3.09525	-7.29453	1.3496e-07	1.8871e-06	7.07234
264726_at	AT1G22985	1.33117	5.8382	7.29028	1.36311e-07	1.90466e-06	7.06223
246986_at	AT5G67280	-1.10586	7.62083	-7.28944	1.36577e-07	1.90687e-06	7.06025
256017_at	AT1G19180	-1.03871	5.95319	-7.28919	1.36658e-07	1.90687e-06	7.05965
246314_at	AT3G56850	1.44168	5.4962	7.28883	1.36773e-07	1.90716e-06	7.05879
250867_at	AT5G03880	0.996712	7.7621	7.28663	1.37479e-07	1.91567e-06	7.05357
249524_at	AT5G38520	-1.70589	3.14096	-7.28223	1.38904e-07	1.93419e-06	7.04309
250820_at	AT5G05160	-1.55518	2.38523	-7.27898	1.39967e-07	1.94765e-06	7.03535
261071_at	AT1G07380	1.02895	8.48807	7.27063	1.42736e-07	1.98481e-06	7.01547
248792_at	AT5G47200	-1.12683	8.75863	-7.27003	1.42937e-07	1.98624e-06	7.01403
247431_at	AT5G62520	-1.7555	4.85413	-7.26684	1.44009e-07	1.99975e-06	7.00645
250028_at	AT5G18130	1.4921	4.55981	7.26487	1.44679e-07	2.00767e-06	7.00174
246983_at	AT5G67200	-1.24376	5.28997	-7.26098	1.46004e-07	2.02467e-06	6.99248
258026_at	AT3G19290	1.45784	4.87072	7.26022	1.46264e-07	2.02687e-06	6.99068
255709_at	AT4G00180	-0.910246	8.13413	-7.25762	1.47161e-07	2.03791e-06	6.98447
264777_at	AT1G08630	1.32817	2.79817	7.25326	1.48676e-07	2.05747e-06	6.97407
253571_at	AT4G31000	-1.26904	5.2546	-7.25213	1.49069e-07	2.06149e-06	6.97139
249255_at	AT5G41610	1.11837	8.42301	7.25064	1.49594e-07	2.06733e-06	6.96782
258075_at	AT3G25900	-1.52425	4.32221	-7.24779	1.50596e-07	2.07975e-06	6.96105
259133_at	AT3G05400	-1.34554	2.56528	-7.2469	1.50912e-07	2.08269e-06	6.95891
249343_at	AT5G40650	-1.12982	7.22203	-7.24645	1.51073e-07	2.08348e-06	6.95783
266265_at	AT2G29340	1.8505	3.00331	7.24612	1.51189e-07	2.08365e-06	6.95705
266928_at	AT2G45790	-1.13974	7.88133	-7.24524	1.515e-07	2.08651e-06	6.95497
249746_at	AT5G24590	1.00068	5.67793	7.24421	1.51868e-07	2.09016e-06	6.9525
252852_at	AT4G39900	1.20809	5.05771	7.2381	1.54063e-07	2.11892e-06	6.93794
246944_at	AT5G25450	1.12537	6.10404	7.23644	1.54667e-07	2.12577e-06	6.93397
251269_at	AT3G62360	-1.26718	6.20507	-7.23496	1.55207e-07	2.13174e-06	6.93043
251070_at	AT5G01940	1.0919	5.16852	7.23306	1.55899e-07	2.13979e-06	6.92591
253206_at	AT4G34640	-1.20203	4.20338	-7.22804	1.57752e-07	2.16375e-06	6.91392
245334_at	AT4G15800	-1.67169	6.04991	-7.2271	1.581e-07	2.16704e-06	6.91168
252323_at	AT3G48530	1.05064	7.55077	7.22628	1.58403e-07	2.16973e-06	6.90973
249983_at	AT5G18470	1.35258	5.91502	7.2245	1.59071e-07	2.17739e-06	6.90546
251563_at	AT3G57880	1.179	6.11219	7.22067	1.60509e-07	2.19559e-06	6.89633
256617_at	AT3G22240	1.31806	6.33196	7.21868	1.6126e-07	2.20436e-06	6.89159
255629_at	AT4G00860	-0.993964	10.5855	-7.21665	1.62035e-07	2.21345e-06	6.88672
260160_at	AT1G79880	1.25412	5.55336	7.20866	1.65109e-07	2.25392e-06	6.86764
252543_at	AT3G45780	-1.52812	4.77917	-7.20564	1.66287e-07	2.26846e-06	6.86043
259749_at	AT1G71100	-1.21609	6.6917	-7.20322	1.67238e-07	2.2799e-06	6.85463
254357_at	AT4G22220	1.10345	9.37622	7.20002	1.68501e-07	2.29556e-06	6.847
261250_at	AT1G05890	1.16668	7.91437	7.19859	1.69068e-07	2.30172e-06	6.84359
260294_at	AT1G63660	-1.00919	7.9193	-7.19705	1.69682e-07	2.30852e-06	6.83991
249027_at	AT5G44790	1.43724	5.82005	7.19585	1.70166e-07	2.31302e-06	6.83702
262826_at	AT1G13080	-1.25427	8.22306	-7.19566	1.70242e-07	2.31302e-06	6.83657
264907_at	AT2G17280	-1.03099	2.6942	-7.195	1.70505e-07	2.31503e-06	6.835
253388_at	AT4G32910	0.891575	9.16692	7.1918	1.71797e-07	2.331e-06	6.82734
261403_at	AT1G79590	1.18358	6.10766	7.19044	1.72347e-07	2.3369e-06	6.82409
253727_at	AT4G29350	-0.922372	10.1782	-7.19002	1.72516e-07	2.33761e-06	6.8231
266860_at	AT2G26870	1.08998	7.21008	7.18729	1.73631e-07	2.35114e-06	6.81656
262478_at	AT1G11170	1.60187	5.96047	7.18559	1.74325e-07	2.35881e-06	6.81251
245288_at	AT4G16420	1.00637	6.76975	7.18534	1.74432e-07	2.35881e-06	6.81189
259593_at	AT1G27970	-1.20072	8.53764	-7.18186	1.75866e-07	2.37661e-06	6.80358
247793_at	AT5G58650	1.6642	4.35429	7.18155	1.75997e-07	2.37679e-06	6.80282
250972_at	AT5G02840	1.9625	4.82913	7.1796	1.76806e-07	2.38611e-06	6.79817
249827_at	AT5G23330	1.14576	7.62828	7.17792	1.77507e-07	2.39397e-06	6.79415
267358_at	AT2G39890	-1.11015	7.0211	-7.17288	1.79629e-07	2.42096e-06	6.78209
257172_at	AT3G23700	-1.16273	8.32079	-7.17148	1.80223e-07	2.42735e-06	6.77874
247418_at	AT5G63030	1.20136	8.88184	7.16919	1.812e-07	2.43888e-06	6.77325
255496_at	AT4G02640	1.09823	7.97775	7.16821	1.81617e-07	2.44286e-06	6.77092
256020_at	AT1G58290	-1.19931	5.22227	-7.16683	1.82209e-07	2.44919e-06	6.76761
259230_at	AT3G07780	1.18619	9.12403	7.16365	1.83582e-07	2.46599e-06	6.75999
257894_at	AT3G17100	-1.3961	4.10886	-7.15374	1.87927e-07	2.52268e-06	6.73625
264717_at	AT1G70140	1.33867	5.09876	7.1519	1.88746e-07	2.53198e-06	6.73184
251541_at	AT3G58750	-1.19401	5.64878	-7.15045	1.89393e-07	2.53897e-06	6.72837
263250_at	AT2G31390	-1.00711	7.08019	-7.14806	1.90465e-07	2.55093e-06	6.72264
254998_at	AT4G09760	1.58847	4.00534	7.1479	1.90538e-07	2.55093e-06	6.72225
252592_at	AT3G45640	1.09784	7.26329	7.14635	1.91234e-07	2.55855e-06	6.71855
259146_at	AT3G10370	-1.07623	8.14786	-7.14465	1.92007e-07	2.56718e-06	6.71446
264738_at	AT1G62250	1.36849	6.39003	7.14295	1.92777e-07	2.5748e-06	6.71039
253891_at	AT4G27720	-1.53056	3.84038	-7.14283	1.92832e-07	2.5748e-06	6.7101
263703_at	AT1G31170	1.42214	7.11754	7.14224	1.93101e-07	2.57668e-06	6.70869
247272_at	AT5G64300	-1.28741	5.84361	-7.13899	1.94587e-07	2.59465e-06	6.70091
255553_at	AT4G01960	1.08109	5.38301	7.13874	1.94705e-07	2.59465e-06	6.70029
253817_at	AT4G28310	-1.77808	3.771	-7.13566	1.96128e-07	2.61188e-06	6.6929
263907_at	AT2G36270	1.45749	8.14053	7.13363	1.97068e-07	2.62267e-06	6.68805
263797_at	AT2G24570	-1.06093	4.99179	-7.13059	1.98489e-07	2.63984e-06	6.68076
261582_at	AT1G01160	1.03029	9.33192	7.13009	1.98723e-07	2.64121e-06	6.67956
260317_at	AT1G63800	1.33743	6.58491	7.12908	1.99201e-07	2.64582e-06	6.67712
265086_at	AT1G03770	1.55341	5.58791	7.12319	2.01994e-07	2.68115e-06	6.66299
263142_at	AT1G65230	-1.59492	3.12047	-7.12215	2.0249e-07	2.68596e-06	6.66051
253524_at	AT4G31430	1.47634	4.50283	7.12025	2.034e-07	2.69625e-06	6.65595
263600_at	AT2G16390	1.3818	6.51831	7.11797	2.045e-07	2.70906e-06	6.65048
248752_at	AT5G47600	1.76447	4.46376	7.11761	2.04677e-07	2.70962e-06	6.6496
267080_at	AT2G41190	-1.67253	2.87431	-7.1147	2.06091e-07	2.72654e-06	6.64262
259878_at	AT1G76790	-1.26698	7.21297	-7.11046	2.08166e-07	2.75219e-06	6.63245
260479_at	AT1G11020	1.00898	6.17354	7.10874	2.09015e-07	2.7616e-06	6.62832
265128_at	AT1G30860	1.50118	2.97066	7.10805	2.09356e-07	2.76429e-06	6.62667
251138_at	AT5G01160	1.03695	8.97763	7.10737	2.09697e-07	2.76699e-06	6.62501
246098_at	AT5G20400	-1.47498	5.70877	-7.10444	2.11156e-07	2.78441e-06	6.61798
252328_at	AT3G48570	-1.15809	7.7659	-7.10275	2.12002e-07	2.79374e-06	6.61392
265284_at	AT2G20230	1.06197	7.78507	7.10203	2.12362e-07	2.79665e-06	6.6122
249824_at	AT5G23380	1.71075	5.15437	7.10006	2.13353e-07	2.80788e-06	6.60747
253566_at	AT4G31210	-1.43267	7.08053	-7.09521	2.15819e-07	2.83847e-06	6.59581
253234_at	AT4G34265	-1.06078	7.45347	-7.09155	2.17698e-07	2.86131e-06	6.58702
262205_at	AT2G01080	1.09052	6.9373	7.08791	2.19584e-07	2.88423e-06	6.57826
258140_at	AT3G24503	1.10796	8.85914	7.0872	2.19951e-07	2.88716e-06	6.57657
248861_at	AT5G46700	-2.11542	3.75725	-7.08598	2.20591e-07	2.89368e-06	6.57362
249878_at	AT5G23090	1.06306	7.82221	7.07996	2.23757e-07	2.9333e-06	6.55916
263840_at	AT2G36885	-1.82767	4.27685	-7.07727	2.25192e-07	2.95019e-06	6.55268
254549_at	AT4G19880	1.16793	8.45916	7.07617	2.2578e-07	2.95597e-06	6.55003
260330_at	AT1G80400	0.920556	7.0288	7.07237	2.27823e-07	2.98078e-06	6.54089
249392_at	AT5G40150	-1.31876	2.43792	-7.06973	2.29252e-07	2.99754e-06	6.53454
246345_at	AT3G56760	-1.35857	4.43257	-7.05463	2.37609e-07	3.10479e-06	6.49822
259588_at	AT1G27930	-1.6694	2.54252	-7.05096	2.39688e-07	3.12993e-06	6.48938
252542_at	AT3G45770	1.22576	7.96651	7.05047	2.3997e-07	3.13157e-06	6.48819
259164_at	AT3G01770	1.13914	8.89744	7.04836	2.41172e-07	3.14522e-06	6.48312
262070_at	AT1G80010	0.91795	6.97569	7.0476	2.41609e-07	3.14698e-06	6.48128
249121_at	AT5G43830	-1.70983	5.11672	-7.04751	2.41661e-07	3.14698e-06	6.48106
263249_at	AT2G31360	1.04624	8.83594	7.04731	2.41775e-07	3.14698e-06	6.48058
255517_at	AT4G02290	-1.54453	1.89127	-7.04666	2.42148e-07	3.1498e-06	6.47902
245821_at	AT1G26270	-1.11761	7.97863	-7.04401	2.43677e-07	3.16764e-06	6.47263
262877_at	AT1G64850	-1.02344	7.68859	-7.04014	2.45926e-07	3.19482e-06	6.46331
264385_at	AT1G12020	-1.36627	6.06819	-7.03564	2.48567e-07	3.22705e-06	6.45247
250733_at	AT5G06290	-1.09722	7.11999	-7.0341	2.49482e-07	3.23589e-06	6.44875
253987_at	AT4G26270	1.15888	7.59065	7.03395	2.49569e-07	3.23589e-06	6.44839
267570_at	AT2G30800	0.915008	7.86136	7.03199	2.50734e-07	3.2489e-06	6.44367
256145_at	AT1G48750	1.06716	9.61468	7.02707	2.53684e-07	3.28502e-06	6.4318
265724_at	AT2G32100	-1.17174	2.11822	-7.02672	2.53895e-07	3.28563e-06	6.43096
267349_at	AT2G40010	-1.09398	6.00155	-7.02411	2.55476e-07	3.30397e-06	6.42466
265728_at	AT2G31990	1.6902	3.47388	7.02136	2.57151e-07	3.32206e-06	6.41803
258078_at	AT3G25870	2.11414	5.66983	7.02127	2.57205e-07	3.32206e-06	6.41782
258064_at	AT3G14680	1.29312	6.27821	7.01003	2.64174e-07	3.40989e-06	6.3907
260945_at	AT1G05950	-1.32853	3.11023	-7.00927	2.6465e-07	3.41384e-06	6.38887
258682_at	AT3G08720	0.908865	7.83142	7.00715	2.6599e-07	3.42894e-06	6.38375
259169_at	AT3G03520	1.48797	3.49909	7.00325	2.68471e-07	3.45871e-06	6.37433
249581_at	AT5G37600	-1.24391	5.89081	-6.99756	2.72128e-07	3.50359e-06	6.3606
262073_at	AT1G59640	-1.6292	4.69245	-6.99526	2.73619e-07	3.52054e-06	6.35506
255851_at	AT1G67040	-1.40533	3.1734	-6.99295	2.7513e-07	3.53771e-06	6.34948
265720_at	AT2G40110	-2.02065	2.95202	-6.98448	2.8074e-07	3.60755e-06	6.329
260882_at	AT1G29280	-1.40548	5.05889	-6.98373	2.81237e-07	3.61163e-06	6.32721
253215_at	AT4G34950	-1.26396	2.6618	-6.98231	2.8219e-07	3.62156e-06	6.32378
257228_at	AT3G27890	-1.12459	5.20786	-6.98005	2.83712e-07	3.63878e-06	6.31832
264179_at	AT1G02180	-1.01286	5.68321	-6.9786	2.847e-07	3.64877e-06	6.31479
258176_at	AT3G21650	1.17961	7.50894	6.97837	2.84853e-07	3.64877e-06	6.31425
259334_at	AT3G03790	0.942743	5.85017	6.97375	2.88008e-07	3.68684e-06	6.30307
254119_at	AT4G24780	-1.05565	2.03153	-6.97209	2.89149e-07	3.69909e-06	6.29907
266506_at	AT2G47850	1.04821	5.27786	6.96649	2.93037e-07	3.74645e-06	6.28552
257990_at	AT3G19860	1.09719	6.08479	6.96598	2.93392e-07	3.74861e-06	6.28429
251935_at	AT3G54090	-0.935509	8.98166	-6.96412	2.94694e-07	3.76286e-06	6.2798
245667_at	AT1G28200	0.956973	6.62682	6.96072	2.97091e-07	3.79106e-06	6.27158
261387_at	AT1G05410	0.980816	6.48473	6.95936	2.98061e-07	3.80103e-06	6.26828
252991_at	AT4G38470	-1.15002	6.86999	-6.95505	3.01137e-07	3.83783e-06	6.25786
251150_at	AT3G63120	-1.99046	4.86303	-6.95455	3.015e-07	3.84003e-06	6.25664
261411_at	AT1G07790	-0.929963	7.54441	-6.95239	3.03057e-07	3.85741e-06	6.25142
256071_at	AT1G13640	1.0757	8.11402	6.94782	3.06378e-07	3.89336e-06	6.24036
253033_at	AT4G38220	0.954504	7.01114	6.94772	3.06454e-07	3.89336e-06	6.24011
258972_at	AT3G01920	1.40073	6.34479	6.94771	3.06461e-07	3.89336e-06	6.24009
249120_at	AT5G43750	-1.27762	4.07625	-6.94685	3.07087e-07	3.89886e-06	6.23802
247063_at	AT5G66820	1.09958	8.09664	6.94251	3.10284e-07	3.93698e-06	6.22751
246508_at	AT5G16150	1.22111	6.51017	6.93522	3.15734e-07	4.0036e-06	6.20986
266685_at	AT2G19710	-1.01479	5.27118	-6.93473	3.16107e-07	4.00582e-06	6.20866
252624_at	AT3G44735	-1.66972	6.689	-6.93328	3.17203e-07	4.01718e-06	6.20515
254226_at	AT4G23690	-0.887646	1.76159	-6.92993	3.1975e-07	4.04688e-06	6.19704
266070_at	AT2G18660	1.46821	3.15115	6.92926	3.20263e-07	4.05084e-06	6.19541
249497_at	AT5G39220	1.54428	4.55148	6.92384	3.24433e-07	4.10101e-06	6.18229
253551_at	AT4G30996	-1.20035	6.46806	-6.92026	3.27225e-07	4.13371e-06	6.1736
255942_at	AT1G22360	-1.22205	6.81689	-6.91711	3.29693e-07	4.16228e-06	6.16598
259750_at	AT1G71130	1.14012	7.64038	6.91635	3.30294e-07	4.16724e-06	6.16414
265584_at	AT2G20180	1.0418	8.55494	6.91181	3.339e-07	4.21011e-06	6.15312
259303_at	AT3G05130	1.00039	7.67931	6.9111	3.34464e-07	4.21458e-06	6.15141
258300_at	AT3G23340	1.16868	6.58508	6.91064	3.34832e-07	4.21659e-06	6.1503
264587_at	AT1G05200	-1.39861	2.11369	-6.90976	3.35539e-07	4.22285e-06	6.14816
265032_at	AT1G61580	-1.25709	7.42673	-6.90688	3.37863e-07	4.24944e-06	6.14116
265205_at	AT2G36660	1.6589	4.52961	6.90578	3.38751e-07	4.25795e-06	6.1385
249582_at	AT5G37780	0.842265	10.0234	6.90512	3.39283e-07	4.26198e-06	6.13691
247513_at	AT5G61510	1.27877	6.32277	6.90243	3.41475e-07	4.28684e-06	6.13038
261053_at	AT1G01320	-1.23948	7.72979	-6.90086	3.4276e-07	4.30029e-06	6.12657
247620_at	AT5G60310	1.36867	4.78174	6.89793	3.45171e-07	4.32785e-06	6.11946
247347_at	AT5G63780	-1.29226	3.30279	-6.89447	3.48043e-07	4.36114e-06	6.11106
264247_at	AT1G60160	-1.01202	6.91283	-6.89297	3.49293e-07	4.37409e-06	6.10742
251264_at	AT3G62120	-1.05055	7.81993	-6.89213	3.49997e-07	4.37928e-06	6.10538
258802_at	AT3G04650	-1.02515	5.29149	-6.89195	3.50143e-07	4.37928e-06	6.10496
253416_at	AT4G33070	-1.27766	8.69116	-6.887	3.54319e-07	4.42877e-06	6.09294
248839_at	AT5G46690	1.34848	4.31852	6.88581	3.55333e-07	4.43869e-06	6.09004
256252_at	AT3G11340	-1.15243	7.49835	-6.8838	3.57041e-07	4.45726e-06	6.08518
260989_at	AT1G53450	1.33737	6.07484	6.88234	3.5829e-07	4.47008e-06	6.08164
249043_at	AT5G44360	1.75944	2.07769	6.87416	3.65381e-07	4.55339e-06	6.06177
251969_at	AT3G53130	-1.31775	3.50531	-6.87412	3.65419e-07	4.55339e-06	6.06166
260924_at	AT1G21590	-1.20212	5.34944	-6.87252	3.66823e-07	4.56806e-06	6.05777
266266_at	AT2G29560	-1.01067	7.11777	-6.87164	3.67594e-07	4.57483e-06	6.05564
245446_at	AT4G16800	1.05255	7.3687	6.86994	3.69094e-07	4.59066e-06	6.05151
246855_at	AT5G26280	-2.13431	4.96911	-6.8674	3.71353e-07	4.61591e-06	6.04533
248335_at	AT5G52450	1.84883	4.398	6.8655	3.73041e-07	4.63404e-06	6.04073
257153_at	AT3G27220	-1.30036	4.36832	-6.86191	3.76263e-07	4.67118e-06	6.03201
253375_at	AT4G33280	1.47458	4.06464	6.86054	3.77503e-07	4.68205e-06	6.02867
248487_at	AT5G51070	1.0011	7.0431	6.86043	3.77604e-07	4.68205e-06	6.0284
259171_at	AT3G03590	1.42527	5.26751	6.85957	3.78386e-07	4.68887e-06	6.0263
252464_at	AT3G47160	1.40373	7.30234	6.85847	3.79382e-07	4.69694e-06	6.02364
265150_at	AT1G51200	1.052	11.2827	6.85828	3.79555e-07	4.69694e-06	6.02318
254341_at	AT4G22130	-1.23142	3.52063	-6.85808	3.79737e-07	4.69694e-06	6.02269
263777_at	AT2G46450	-1.23325	8.00465	-6.8573	3.80448e-07	4.70154e-06	6.02079
253516_at	AT4G31360	-1.38317	3.70969	-6.85716	3.80579e-07	4.70154e-06	6.02045
249583_at	AT5G37770	-2.83523	5.44961	-6.85691	3.80809e-07	4.70154e-06	6.01983
266614_at	AT2G14910	1.1209	9.2948	6.85645	3.81227e-07	4.70383e-06	6.01872
263333_at	AT2G03890	1.57252	5.50696	6.85504	3.82513e-07	4.7168e-06	6.01531
247936_at	AT5G57030	-1.1395	4.5909	-6.85457	3.82946e-07	4.71845e-06	6.01416
252269_at	AT3G49580	-1.55475	4.61462	-6.85439	3.83115e-07	4.71845e-06	6.01371
247690_at	AT5G59800	1.68322	2.89116	6.84912	3.87985e-07	4.77551e-06	6.00091
247459_at	AT5G62200	0.868857	9.87166	6.84841	3.88647e-07	4.78074e-06	5.99918
259315_at	AT3G01200	1.15804	6.55533	6.84625	3.90663e-07	4.8026e-06	5.99393
264611_at	AT1G04680	-1.8924	3.2208	-6.84589	3.91006e-07	4.8039e-06	5.99304
254029_at	AT4G25870	-1.42458	4.09478	-6.8455	3.91371e-07	4.80545e-06	5.9921
258061_at	AT3G25910	1.24673	8.66506	6.84154	3.95105e-07	4.84554e-06	5.98247
265377_at	AT2G05790	-1.1253	4.73172	-6.84153	3.95118e-07	4.84554e-06	5.98244
255428_at	AT4G03390	-1.05775	5.19375	-6.84032	3.96264e-07	4.85665e-06	5.9795
262225_at	AT1G53840	-1.29839	5.47265	-6.83845	3.98042e-07	4.87548e-06	5.97496
245098_at	AT2G40940	-1.21861	5.5217	-6.83493	4.01424e-07	4.9139e-06	5.96639
260141_at	AT1G66350	-1.90013	3.99516	-6.8324	4.03871e-07	4.94086e-06	5.96022
266116_at	AT2G02180	1.03743	4.6629	6.83175	4.04497e-07	4.94551e-06	5.95865
262932_at	AT1G65820	1.00954	9.10295	6.82673	4.09399e-07	5.00242e-06	5.94644
264548_at	AT1G55680	1.07491	8.14001	6.82634	4.0979e-07	5.00415e-06	5.94547
264821_at	AT1G03470	1.35444	4.68732	6.82025	4.15821e-07	5.07473e-06	5.93066
254785_at	AT4G12730	-2.03506	3.05605	-6.81959	4.16485e-07	5.07976e-06	5.92905
257888_at	AT3G16990	0.992763	6.06873	6.80976	4.26436e-07	5.19798e-06	5.90511
266696_at	AT2G19680	-1.02769	8.47285	-6.80924	4.26968e-07	5.20132e-06	5.90385
263474_at	AT2G31725	-1.01822	7.80893	-6.80893	4.27295e-07	5.20215e-06	5.90307
260542_at	AT2G43560	-1.07395	4.70203	-6.8079	4.28355e-07	5.21191e-06	5.90056
259363_at	AT1G13270	-0.953504	7.44408	-6.80701	4.29263e-07	5.21761e-06	5.89841
262481_at	AT1G17080	1.22794	6.41894	6.80694	4.29341e-07	5.21761e-06	5.89823
261827_at	AT1G11480	0.965878	8.30146	6.80629	4.30008e-07	5.22256e-06	5.89666
257983_at	AT3G20790	-1.22916	3.8901	-6.79987	4.36695e-07	5.30058e-06	5.88101
264535_at	AT1G55690	-1.11759	3.41019	-6.79875	4.37875e-07	5.31046e-06	5.87828
262291_at	AT1G70790	1.20338	5.64087	6.7986	4.38036e-07	5.31046e-06	5.87791
260830_at	AT1G06760	1.14987	10.0978	6.79331	4.43649e-07	5.37528e-06	5.865
264300_at	AT1G78670	-1.77218	5.27015	-6.79032	4.46842e-07	5.41071e-06	5.85773
251145_at	AT3G63500	1.13338	8.99294	6.78471	4.52917e-07	5.48098e-06	5.84404
261137_at	AT1G19830	-1.64952	1.80591	-6.78443	4.53228e-07	5.48144e-06	5.84335
267586_at	AT2G41950	-1.13307	8.90038	-6.78363	4.54099e-07	5.48789e-06	5.8414
257734_at	AT3G18370	1.20236	6.51892	6.78344	4.54305e-07	5.48789e-06	5.84094
249063_at	AT5G44110	-1.9519	4.46768	-6.78278	4.55022e-07	5.49326e-06	5.83934
264304_at	AT1G78895	1.17433	4.54367	6.77971	4.58405e-07	5.53077e-06	5.83184
251759_at	AT3G55630	-1.92731	3.98067	-6.77895	4.59247e-07	5.53762e-06	5.82998
253738_at	AT4G28750	-1.24918	5.63656	-6.77751	4.60831e-07	5.5534e-06	5.82649
260361_at	AT1G69360	1.16537	5.53688	6.774	4.64743e-07	5.59719e-06	5.81792
246507_at	AT5G16120	0.975224	7.86219	6.77302	4.65845e-07	5.60712e-06	5.81552
253940_at	AT4G26950	1.81602	4.10536	6.76935	4.6998e-07	5.65351e-06	5.80656
259965_at	AT1G53670	1.26263	7.05509	6.76515	4.74764e-07	5.70765e-06	5.7963
256568_at	AT3G19520	0.952733	6.14118	6.76454	4.75458e-07	5.71259e-06	5.79482
262654_at	AT1G14180	-1.41447	3.25858	-6.764	4.76074e-07	5.71658e-06	5.7935
253857_at	AT4G27990	1.32702	5.49559	6.76101	4.79516e-07	5.75448e-06	5.7862
250426_at	AT5G10510	1.01738	7.73989	6.76067	4.79912e-07	5.7558e-06	5.78537
267529_at	AT2G45490	1.31019	4.54098	6.75911	4.81718e-07	5.77402e-06	5.78156
262095_at	AT1G56090	1.457	5.07495	6.75774	4.8331e-07	5.78966e-06	5.77822
266553_at	AT2G46170	-1.14348	5.41291	-6.75614	4.85173e-07	5.80853e-06	5.77432
260041_at	AT1G68780	-1.32696	1.98543	-6.75576	4.8562e-07	5.81043e-06	5.77338
260936_at	AT1G45150	1.22753	5.29572	6.75458	4.87002e-07	5.82351e-06	5.7705
262160_at	AT1G52590	1.05662	5.48121	6.75414	4.87527e-07	5.82632e-06	5.76941
261841_at	AT1G15920	0.955467	7.78227	6.75182	4.90258e-07	5.85549e-06	5.76375
259924_at	AT1G72740	0.87679	6.86417	6.7494	4.93127e-07	5.88627e-06	5.75784
254804_at	AT4G13010	0.939	7.81335	6.74848	4.94216e-07	5.89577e-06	5.7556
253158_at	AT4G35780	1.22934	5.51441	6.74622	4.96913e-07	5.92444e-06	5.75009
257859_at	AT3G12955	1.68221	4.45469	6.74276	5.01083e-07	5.96723e-06	5.74162
259106_at	AT3G05490	-1.55932	4.58073	-6.74275	5.01094e-07	5.96723e-06	5.7416
254817_at	AT4G12460	-1.18104	2.92026	-6.74104	5.03167e-07	5.98838e-06	5.73741
263692_at	AT1G26850	-1.01244	8.2345	-6.73339	5.1254e-07	6.09632e-06	5.71871
266552_at	AT2G46330	-1.45973	5.35139	-6.73283	5.13231e-07	6.10093e-06	5.71735
249782_at	AT5G24260	-1.13712	4.44304	-6.73253	5.13597e-07	6.10169e-06	5.71662
261642_at	AT1G27680	-1.30201	6.17062	-6.73119	5.15267e-07	6.11793e-06	5.71333
258860_at	AT3G02050	-0.944062	8.14355	-6.73022	5.16474e-07	6.12864e-06	5.71096
258938_at	AT3G10080	-1.45736	4.68519	-6.72774	5.19575e-07	6.16181e-06	5.7049
251231_at	AT3G62760	-1.26371	1.70636	-6.72644	5.21204e-07	6.1775e-06	5.70172
253278_at	AT4G34220	-1.4254	2.58006	-6.7256	5.22267e-07	6.18645e-06	5.69966
253578_at	AT4G30340	-1.31604	2.35616	-6.72453	5.23613e-07	6.19796e-06	5.69705
248767_at	AT5G47710	1.0371	9.69777	6.72434	5.23854e-07	6.19796e-06	5.69658
250907_at	AT5G03670	1.02532	9.5784	6.72343	5.25003e-07	6.20792e-06	5.69436
246443_at	AT5G17620	-0.970723	8.3573	-6.71898	5.30674e-07	6.27129e-06	5.68348
264191_at	AT1G54730	1.64053	4.40168	6.71763	5.32401e-07	6.28801e-06	5.68019
265828_at	AT2G14520	1.12309	6.91097	6.7164	5.33992e-07	6.30027e-06	5.67716
258750_at	AT3G05910	-0.950605	8.21741	-6.71634	5.34064e-07	6.30027e-06	5.67703
265656_at	AT2G13820	-1.5749	3.28068	-6.71553	5.35113e-07	6.30895e-06	5.67504
263442_at	AT2G28605	-1.32265	2.37868	-6.71342	5.37849e-07	6.3375e-06	5.66987
266009_at	AT2G37420	1.34533	3.7316	6.7131	5.38268e-07	6.33872e-06	5.66908
251730_at	AT3G56330	-1.10469	5.77691	-6.71228	5.3933e-07	6.34741e-06	5.66708
253752_at	AT4G28910	1.07398	6.56887	6.71205	5.39636e-07	6.34741e-06	5.66651
254983_at	AT4G10560	-1.65434	3.07927	-6.71139	5.4049e-07	6.35375e-06	5.66491
260662_at	AT1G19540	1.09707	7.69846	6.71058	5.41555e-07	6.36256e-06	5.66291
256220_at	AT1G56230	-1.49028	4.98748	-6.70892	5.43727e-07	6.38255e-06	5.65886
249806_at	AT5G23850	1.13086	5.79152	6.70879	5.4389e-07	6.38255e-06	5.65855
254594_at	AT4G18930	0.902383	7.5282	6.70801	5.44923e-07	6.39095e-06	5.65663
264790_at	AT2G17820	1.05783	5.69012	6.70692	5.46361e-07	6.40409e-06	5.65396
266567_at	AT2G24050	-1.03086	7.38149	-6.70524	5.48582e-07	6.42325e-06	5.64985
264985_at	AT1G27150	1.30649	6.91922	6.7052	5.48634e-07	6.42325e-06	5.64975
250139_at	AT5G14620	1.06457	6.01022	6.70392	5.50333e-07	6.43941e-06	5.64662
254822_at	AT4G12570	1.39591	4.66323	6.69868	5.5734e-07	6.51762e-06	5.6338
251645_at	AT3G57790	-1.14697	5.50724	-6.69706	5.59527e-07	6.53939e-06	5.62983
262197_at	AT1G53910	1.04473	7.61035	6.69645	5.60363e-07	6.54537e-06	5.62832
262767_at	AT1G13170	-1.40059	3.86418	-6.68982	5.69405e-07	6.6455e-06	5.6121
246339_at	AT3G44890	-0.80252	10.0223	-6.68969	5.69595e-07	6.6455e-06	5.61176
266168_at	AT2G38870	0.943124	10.2644	6.6881	5.71783e-07	6.66716e-06	5.60788
261272_at	AT1G26665	1.10651	8.91387	6.68457	5.76686e-07	6.72044e-06	5.59923
252988_at	AT4G38410	-1.59212	2.88619	-6.68215	5.80064e-07	6.75591e-06	5.59331
267405_at	AT2G33740	0.921216	8.70533	6.68187	5.8047e-07	6.75672e-06	5.5926
252941_at	AT4G39280	-1.00916	7.11191	-6.68137	5.81172e-07	6.75948e-06	5.59138
259489_at	AT1G15790	1.31593	3.72222	6.68122	5.81377e-07	6.75948e-06	5.59102
261203_at	AT1G12845	-1.18546	6.74095	-6.67677	5.87663e-07	6.82481e-06	5.58012
263167_at	AT1G03030	1.20605	6.00392	6.67677	5.87674e-07	6.82481e-06	5.58011
248994_at	AT5G45250	1.2459	5.39142	6.67432	5.91157e-07	6.8613e-06	5.57412
251151_at	AT3G63170	0.950306	8.25343	6.67353	5.92292e-07	6.87051e-06	5.57218
259351_at	AT3G05150	-1.1034	1.8164	-6.66937	5.9829e-07	6.93611e-06	5.56197
247222_at	AT5G64840	1.17199	8.39866	6.66883	5.9907e-07	6.94115e-06	5.56065
260668_at	AT1G19530	1.3103	9.38351	6.66692	6.0185e-07	6.96935e-06	5.55596
259395_at	AT1G06400	1.02608	9.41046	6.66446	6.05445e-07	7.00695e-06	5.54993
247150_at	AT5G65650	-1.14728	5.03244	-6.66386	6.06319e-07	7.01304e-06	5.54846
246155_at	AT5G20030	1.14298	4.06719	6.65901	6.13483e-07	7.09183e-06	5.53657
246384_at	AT1G77370	0.970189	9.05893	6.65764	6.1552e-07	7.1113e-06	5.53321
251107_at	AT5G01610	-1.16194	1.72297	-6.65737	6.15926e-07	7.11192e-06	5.53254
257519_at	AT3G01210	1.13683	6.85566	6.65672	6.16898e-07	7.11906e-06	5.53094
259862_at	AT1G72650	1.17012	6.30311	6.65601	6.17951e-07	7.12713e-06	5.52921
248175_at	AT5G54640	0.913657	8.13576	6.65564	6.18502e-07	7.1294e-06	5.52831
245269_at	AT4G14500	-1.0097	7.65096	-6.65509	6.19334e-07	7.13259e-06	5.52695
255479_at	AT4G02380	-0.835471	10.1969	-6.65499	6.19486e-07	7.13259e-06	5.5267
253421_at	AT4G32340	-1.10719	4.81236	-6.65418	6.20699e-07	7.14187e-06	5.52472
253666_at	AT4G30270	-1.5716	1.96005	-6.65398	6.21002e-07	7.14187e-06	5.52422
261266_at	AT1G26770	-1.42383	9.26755	-6.64812	6.29877e-07	7.23711e-06	5.50985
267365_at	AT2G44530	0.93701	6.4294	6.64804	6.30001e-07	7.23711e-06	5.50965
247202_at	AT5G65270	-0.957933	7.7947	-6.64635	6.32588e-07	7.26269e-06	5.5055
265425_at	AT2G20770	1.21052	4.43053	6.6428	6.38054e-07	7.32127e-06	5.49678
264803_at	AT1G08580	-1.26346	7.96228	-6.64199	6.39297e-07	7.33136e-06	5.49481
259293_at	AT3G11580	-0.974328	6.10528	-6.63765	6.46068e-07	7.40407e-06	5.48414
245861_at	AT5G28300	1.37088	8.73599	6.63745	6.46373e-07	7.40407e-06	5.48366
247036_at	AT5G67130	-0.955149	7.05102	-6.63004	6.58101e-07	7.53414e-06	5.46545
249911_at	AT5G22740	-1.14925	3.58263	-6.62461	6.66822e-07	7.62568e-06	5.45211
255786_at	AT1G19670	-1.32343	3.3385	-6.62459	6.66854e-07	7.62568e-06	5.45206
246012_at	AT5G10650	1.52828	4.04775	6.62322	6.69075e-07	7.64674e-06	5.4487
261534_at	AT1G01820	0.917695	8.85831	6.62286	6.69654e-07	7.64901e-06	5.44782
258614_at	AT3G02770	1.0482	7.86745	6.6225	6.7024e-07	7.65137e-06	5.44694
253476_at	AT4G32300	1.05936	6.04169	6.6216	6.71706e-07	7.66376e-06	5.44472
252872_at	AT4G40010	-1.44692	2.26843	-6.62105	6.72604e-07	7.66967e-06	5.44337
246124_at	AT5G20060	-1.14165	9.13627	-6.61502	6.82512e-07	7.77825e-06	5.42856
263868_at	AT2G36840	1.33984	6.30986	6.61332	6.85338e-07	7.80603e-06	5.42437
262355_at	AT1G72820	1.21636	7.86023	6.60904	6.92493e-07	7.88308e-06	5.41385
247155_at	AT5G65750	1.22305	7.23564	6.60825	6.93824e-07	7.89376e-06	5.41191
248868_at	AT5G46780	-2.06309	3.96699	-6.60637	6.97004e-07	7.92547e-06	5.40728
256866_at	AT3G26380	0.89908	7.09701	6.60169	7.04955e-07	8.00973e-06	5.39579
259356_at	AT3G05250	1.22049	5.30081	6.60155	7.05209e-07	8.00973e-06	5.39543
266770_at	AT2G03090	-1.51801	5.45059	-6.59862	7.10236e-07	8.06228e-06	5.38823
262134_at	AT1G77990	-1.30684	1.82635	-6.59512	7.163e-07	8.12501e-06	5.37962
256796_at	AT3G22210	-1.38377	4.76083	-6.59497	7.16569e-07	8.12501e-06	5.37924
249134_at	AT5G43150	1.34584	5.5538	6.59399	7.18273e-07	8.13975e-06	5.37684
263023_at	AT1G23960	0.955002	6.52116	6.5925	7.20869e-07	8.16458e-06	5.37318
251508_at	AT3G58970	0.960998	8.01352	6.59156	7.22525e-07	8.17874e-06	5.37086
257052_at	AT3G15290	1.12814	6.45956	6.59121	7.23132e-07	8.18102e-06	5.37001
250023_at	AT5G18220	-1.67622	2.43066	-6.59027	7.24784e-07	8.1951e-06	5.3677
262536_at	AT1G17100	0.875148	9.18412	6.58942	7.26284e-07	8.20746e-06	5.3656
266362_at	AT2G32430	-1.18713	2.98796	-6.58703	7.30512e-07	8.2506e-06	5.35973
262295_at	AT1G27650	1.43308	8.93869	6.58598	7.32386e-07	8.26387e-06	5.35713
247151_at	AT5G65640	1.0686	6.5569	6.58591	7.32506e-07	8.26387e-06	5.35696
263413_at	AT2G21240	0.957645	7.74066	6.57571	7.50889e-07	8.46651e-06	5.33186
245360_at	AT4G16330	1.14293	6.64733	6.57333	7.5525e-07	8.51093e-06	5.326
262169_at	AT1G74860	1.3264	4.74835	6.57046	7.60537e-07	8.56571e-06	5.31894
260370_at	AT1G69740	-0.864766	7.13512	-6.56335	7.73802e-07	8.71025e-06	5.30143
250898_at	AT5G03300	-1.02828	8.68964	-6.56278	7.74878e-07	8.71748e-06	5.30002
257580_at	AT3G06210	1.19189	6.77788	6.55917	7.81728e-07	8.78965e-06	5.29111
264721_at	AT1G23000	-1.38032	4.66762	-6.55863	7.82755e-07	8.79628e-06	5.28978
256413_at	AT3G11100	1.25695	5.39965	6.55685	7.86139e-07	8.82939e-06	5.28541
257868_at	AT3G25070	1.16163	7.28951	6.55422	7.91193e-07	8.8812e-06	5.27892
251259_at	AT3G62260	1.10598	5.78975	6.5514	7.96638e-07	8.93734e-06	5.27198
248378_at	AT5G51840	-1.14145	7.25806	-6.55023	7.98914e-07	8.95788e-06	5.26909
259876_at	AT1G76700	1.22091	5.92372	6.54908	8.0115e-07	8.97796e-06	5.26626
252255_at	AT3G49220	-1.79268	3.22806	-6.54853	8.02225e-07	8.98501e-06	5.2649
262664_at	AT1G13970	-1.31953	2.668	-6.5467	8.05816e-07	9.02022e-06	5.26038
258922_at	AT3G10610	-1.01774	9.42026	-6.54467	8.09792e-07	9.05969e-06	5.25539
267151_at	AT2G30970	-0.959998	10.634	-6.54314	8.12819e-07	9.08851e-06	5.25162
267026_at	AT2G38340	1.16186	6.76025	6.5412	8.16678e-07	9.12243e-06	5.24682
260181_at	AT1G70710	-1.3195	1.99176	-6.54116	8.16758e-07	9.12243e-06	5.24672
262401_at	AT1G49300	0.971053	6.496	6.53953	8.20009e-07	9.15366e-06	5.2427
257211_at	AT3G15080	-0.964474	6.71349	-6.53892	8.21215e-07	9.16205e-06	5.24121
258193_at	AT3G29090	0.94573	7.56105	6.5377	8.23665e-07	9.1843e-06	5.2382
258314_at	AT3G16100	-1.19009	5.21344	-6.53457	8.2997e-07	9.24948e-06	5.23047
263677_at	AT1G04520	-1.64523	3.48372	-6.53271	8.33745e-07	9.28642e-06	5.22588
258087_at	AT3G26060	-1.28708	7.77402	-6.53247	8.34232e-07	9.2867e-06	5.22529
254434_at	AT4G20880	0.860275	6.60118	6.52975	8.39781e-07	9.34332e-06	5.21858
263866_at	AT2G36950	0.914083	7.30947	6.52925	8.40787e-07	9.34935e-06	5.21736
254208_at	AT4G24175	-1.6181	5.61152	-6.52628	8.46906e-07	9.4122e-06	5.21002
254216_at	AT4G23710	-0.857236	9.11647	-6.52373	8.52178e-07	9.46557e-06	5.20374
261381_at	AT1G05460	0.881261	7.72168	6.52252	8.54703e-07	9.48838e-06	5.20075
251663_at	AT3G57070	-0.945633	4.90362	-6.51904	8.61973e-07	9.56382e-06	5.19217
253627_at	AT4G30650	1.17929	8.2074	6.51417	8.72284e-07	9.66922e-06	5.18013
255103_at	AT4G08690	-1.30023	2.14713	-6.5141	8.72433e-07	9.66922e-06	5.17996
262780_at	AT1G13090	1.14406	6.3279	6.51037	8.804e-07	9.75216e-06	5.17076
267401_at	AT2G26210	0.992582	7.38601	6.50841	8.84616e-07	9.79348e-06	5.16592
249112_at	AT5G43780	1.16307	3.38334	6.50782	8.85882e-07	9.80211e-06	5.16447
261337_at	AT1G44810	1.09792	8.49032	6.50585	8.90165e-07	9.84409e-06	5.15959
259275_at	AT3G01060	1.01547	7.26573	6.50374	8.94742e-07	9.88928e-06	5.1544
257619_at	AT3G24810	-1.19911	6.70765	-6.50303	8.9631e-07	9.90118e-06	5.15263
245988_at	AT5G20610	1.01321	7.67053	6.50163	8.99369e-07	9.92953e-06	5.14918
248639_at	AT5G48930	0.967037	6.07248	6.50013	9.02668e-07	9.96049e-06	5.14547
260310_at	AT1G70590	1.21165	6.76729	6.49955	9.03947e-07	9.96394e-06	5.14404
245229_at	AT4G25620	-1.1435	4.24645	-6.49954	9.0397e-07	9.96394e-06	5.14401
250434_at	AT5G10390	-1.09873	7.89408	-6.49928	9.04531e-07	9.96468e-06	5.14338
255094_at	AT4G08590	0.96736	2.97195	6.49867	9.05889e-07	9.97418e-06	5.14187
260565_at	AT2G43800	-0.977586	6.31548	-6.49512	9.13772e-07	1.00555e-05	5.13309
257224_at	AT3G27870	1.53564	4.28489	6.49469	9.14724e-07	1.00605e-05	5.13204
263386_at	AT2G40150	-1.21169	1.92439	-6.49206	9.20619e-07	1.01198e-05	5.12554
250721_at	AT5G06210	0.853294	8.65335	6.49163	9.21589e-07	1.01249e-05	5.12447
262377_at	AT1G73110	-1.3195	5.60534	-6.49074	9.23597e-07	1.01378e-05	5.12227
264229_at	AT1G67480	-0.993299	7.47298	-6.49066	9.23771e-07	1.01378e-05	5.12208
261167_at	AT1G04980	-1.64792	5.62003	-6.48791	9.3e-07	1.02006e-05	5.11527
248491_at	AT5G51010	-1.05527	4.92051	-6.48333	9.40455e-07	1.03097e-05	5.10396
266684_at	AT2G19720	-0.826923	6.7644	-6.47873	9.51083e-07	1.04194e-05	5.09259
264505_at	AT1G09380	-1.36772	4.39518	-6.47855	9.51498e-07	1.04194e-05	5.09214
247053_at	AT5G66710	1.24188	2.88222	6.4751	9.59538e-07	1.05018e-05	5.08363
248758_at	AT5G47620	1.02381	6.49596	6.47099	9.69222e-07	1.0602e-05	5.07346
259733_at	AT1G77480	1.12099	6.45434	6.47039	9.70639e-07	1.06117e-05	5.07198
265704_at	AT2G03420	-1.16576	7.66638	-6.46976	9.72145e-07	1.06224e-05	5.07042
259774_at	AT1G29520	-1.61454	2.82548	-6.46948	9.72819e-07	1.0624e-05	5.06971
248045_at	AT5G56030	-0.948285	10.4296	-6.46523	9.82973e-07	1.07291e-05	5.0592
246311_at	AT3G51880	0.987147	9.69052	6.46294	9.8848e-07	1.07788e-05	5.05355
253838_at	AT4G27880	1.38293	4.90883	6.46289	9.88595e-07	1.07788e-05	5.05343
263626_at	AT2G04880	0.920839	8.87097	6.46259	9.89333e-07	1.0781e-05	5.05268
256416_at	AT3G11050	1.00041	9.24708	6.46117	9.92769e-07	1.08126e-05	5.04917
258565_at	AT3G04350	0.885151	5.96251	6.46034	9.94789e-07	1.08287e-05	5.04711
253635_at	AT4G30620	-0.815197	9.53592	-6.45913	9.97728e-07	1.08549e-05	5.04412
260112_at	AT1G63310	-1.2047	2.39549	-6.45846	9.99368e-07	1.08668e-05	5.04246
262305_at	AT1G70950	-1.68559	2.49619	-6.44976	1.02085e-06	1.10945e-05	5.02094
248286_at	AT5G52870	-1.29611	2.6561	-6.44756	1.02635e-06	1.11482e-05	5.0155
257150_at	AT3G27230	-1.19209	6.52179	-6.44431	1.03455e-06	1.12313e-05	5.00744
250525_at	AT5G08550	0.962805	7.01485	6.44151	1.04166e-06	1.13018e-05	5.00051
265023_at	AT1G24440	0.891385	7.50087	6.44131	1.04217e-06	1.13018e-05	5.00002
247831_at	AT5G58540	1.40326	3.21237	6.44067	1.04382e-06	1.13136e-05	4.99842
251459_at	AT3G60200	1.19355	4.75453	6.43905	1.04796e-06	1.13523e-05	4.99442
250896_at	AT5G03560	1.33253	7.29306	6.43664	1.05415e-06	1.14132e-05	4.98846
262916_at	AT1G59700	1.60638	4.57672	6.43282	1.06406e-06	1.15144e-05	4.97898
252831_at	AT4G39980	-0.958546	8.4995	-6.4277	1.07747e-06	1.16532e-05	4.96631
255468_at	AT4G03020	0.983763	7.84112	6.42683	1.07977e-06	1.16719e-05	4.96415
250992_at	AT5G02260	-1.71884	3.80429	-6.42397	1.08737e-06	1.17477e-05	4.95705
259882_at	AT1G76670	-0.927026	5.96788	-6.42036	1.097e-06	1.18433e-05	4.94813
267304_at	AT2G30080	1.32741	4.28556	6.42022	1.0974e-06	1.18433e-05	4.94777
259030_at	AT3G09310	1.1768	5.3956	6.41613	1.10844e-06	1.19533e-05	4.93764
255651_at	AT4G00940	1.4959	2.73052	6.41601	1.10877e-06	1.19533e-05	4.93733
249235_at	AT5G42100	-0.938977	6.03448	-6.41545	1.11028e-06	1.19623e-05	4.93596
256815_at	AT3G21380	1.55928	3.05995	6.41526	1.1108e-06	1.19623e-05	4.93549
245487_at	AT4G16250	0.967667	5.4164	6.41357	1.11542e-06	1.20057e-05	4.93128
259981_at	AT1G76450	-1.15166	6.39172	-6.41221	1.11913e-06	1.20392e-05	4.92792
250829_at	AT5G04720	1.01812	6.40783	6.41005	1.12509e-06	1.20963e-05	4.92255
257967_at	AT3G19910	0.983717	9.02193	6.40984	1.12564e-06	1.20963e-05	4.92206
265949_at	AT2G18540	1.3573	6.22351	6.40669	1.13439e-06	1.21838e-05	4.91422
258364_at	AT3G14225	-1.21043	2.54101	-6.40643	1.1351e-06	1.2185e-05	4.91359
262749_at	AT1G28580	-1.08849	7.80602	-6.4041	1.14159e-06	1.2242e-05	4.90782
251561_at	AT3G57870	-0.830674	8.78163	-6.40409	1.14163e-06	1.2242e-05	4.90778
251094_at	AT5G01350	0.98008	10.8819	6.40365	1.14286e-06	1.22487e-05	4.90669
255290_at	AT4G04640	-1.36225	5.4976	-6.40297	1.14476e-06	1.22625e-05	4.90501
251395_at	AT2G45470	-1.42181	3.84833	-6.40015	1.15271e-06	1.23411e-05	4.89801
251987_at	AT3G53280	0.987685	7.72084	6.39346	1.17177e-06	1.25385e-05	4.88142
249750_at	AT5G24570	-1.42258	6.03092	-6.39249	1.17455e-06	1.25616e-05	4.87902
265989_at	AT2G24260	1.4484	5.86816	6.39102	1.17881e-06	1.26004e-05	4.87536
246968_at	AT5G24870	1.07467	7.32885	6.38615	1.19295e-06	1.27448e-05	4.86329
245383_at	AT4G17810	-1.27555	3.51966	-6.38558	1.19463e-06	1.27561e-05	4.86187
261487_at	AT1G14340	0.96434	7.16154	6.38516	1.19585e-06	1.27623e-05	4.86083
266447_at	AT2G43290	-1.71258	3.8825	-6.37781	1.21763e-06	1.29878e-05	4.84258
257104_at	AT3G25040	-1.04715	4.60747	-6.37661	1.2212e-06	1.3019e-05	4.83962
260176_at	AT1G71950	0.839399	10.0207	6.37586	1.22347e-06	1.30364e-05	4.83773
250750_at	AT5G05870	1.36712	3.76816	6.37511	1.22572e-06	1.30534e-05	4.83588
253473_at	AT4G32250	1.07102	6.6193	6.37437	1.22794e-06	1.30559e-05	4.83405
266636_at	AT2G35370	-1.43781	5.63376	-6.37436	1.22796e-06	1.30559e-05	4.83403
263016_at	AT1G23410	-1.60352	5.13429	-6.3743	1.22815e-06	1.30559e-05	4.83387
245577_at	AT4G14780	1.43943	3.56557	6.37417	1.22855e-06	1.30559e-05	4.83354
246450_at	AT5G16820	1.09674	5.73987	6.36782	1.24784e-06	1.32539e-05	4.81778
248443_at	AT5G51310	-1.55538	2.02356	-6.36587	1.25384e-06	1.33107e-05	4.81293
249379_at	AT5G40460	-1.57258	4.47159	-6.3632	1.26209e-06	1.33912e-05	4.80629
264571_at	AT1G05330	-1.71857	4.06394	-6.36138	1.26773e-06	1.34439e-05	4.80179
262868_at	AT1G64980	-1.02287	5.74488	-6.35829	1.2774e-06	1.35377e-05	4.7941
255134_at	AT4G08330	1.05114	4.90706	6.35812	1.27791e-06	1.35377e-05	4.79369
248032_at	AT5G55860	1.51404	4.42116	6.35708	1.28119e-06	1.35653e-05	4.7911
251376_at	AT3G60630	-1.06998	5.66963	-6.35608	1.28434e-06	1.35915e-05	4.78862
259306_at	AT3G05290	0.775505	8.73768	6.35563	1.28576e-06	1.35993e-05	4.7875
252366_at	AT3G48420	-1.68753	6.06426	-6.35499	1.28777e-06	1.36135e-05	4.78592
248854_at	AT5G46580	-0.790916	9.50311	-6.35165	1.29841e-06	1.37187e-05	4.7776
254403_at	AT4G21323	1.89338	3.45738	6.35054	1.30194e-06	1.37429e-05	4.77485
247407_at	AT5G62900	1.66101	4.327	6.3505	1.30206e-06	1.37429e-05	4.77476
259285_at	AT3G11460	0.967789	6.3825	6.34715	1.31281e-06	1.38492e-05	4.76644
253054_at	AT4G37580	-1.26695	3.83556	-6.34637	1.31535e-06	1.38687e-05	4.76449
253384_at	AT4G32915	-0.900899	5.76403	-6.34597	1.31665e-06	1.38751e-05	4.76348
258616_at	AT3G02880	-1.11167	4.39894	-6.34507	1.31956e-06	1.38985e-05	4.76125
258402_at	AT3G15450	1.28116	3.22956	6.34175	1.33036e-06	1.40049e-05	4.75301
246092_at	AT5G20500	-0.854105	9.66037	-6.339	1.3394e-06	1.40928e-05	4.74616
247274_at	AT5G64360	1.30153	5.34617	6.33725	1.34517e-06	1.4146e-05	4.74181
267309_at	AT2G19385	-0.86979	8.47353	-6.3366	1.34731e-06	1.41612e-05	4.7402
250375_at	AT5G11540	-1.23018	2.54697	-6.33586	1.34977e-06	1.41796e-05	4.73836
251191_at	AT3G62590	1.07581	4.62796	6.32885	1.37322e-06	1.44185e-05	4.72093
248888_at	AT5G46240	-1.16492	1.75183	-6.32551	1.38457e-06	1.45301e-05	4.71261
262954_at	AT1G54500	-0.998236	7.36878	-6.32249	1.3949e-06	1.46308e-05	4.7051
266101_at	AT2G37940	-0.828407	6.44441	-6.32165	1.39776e-06	1.46532e-05	4.70302
258264_at	AT3G15790	1.4896	8.37926	6.31938	1.4056e-06	1.47277e-05	4.69737
260303_at	AT1G70520	1.03682	7.08709	6.31672	1.41481e-06	1.48165e-05	4.69076
263555_at	AT2G16460	-1.00962	4.88675	-6.31465	1.42204e-06	1.48845e-05	4.68561
245130_at	AT2G45340	-1.5835	3.37175	-6.31256	1.42937e-06	1.49535e-05	4.6804
263241_at	AT2G16500	-1.0811	7.12482	-6.3114	1.43346e-06	1.49884e-05	4.67752
266322_at	AT2G46690	-1.39279	4.98328	-6.31041	1.43697e-06	1.50155e-05	4.67504
261720_at	AT1G08460	1.27245	4.2587	6.31025	1.43753e-06	1.50155e-05	4.67465
248529_at	AT5G50000	-0.970094	6.06756	-6.3074	1.44765e-06	1.51133e-05	4.66755
262207_at	AT1G74850	-0.954764	4.40558	-6.30195	1.4672e-06	1.53094e-05	4.65399
263811_at	AT2G04350	0.993154	6.58675	6.30102	1.47055e-06	1.53365e-05	4.65168
250938_at	AT5G03180	1.06334	5.78936	6.3006	1.4721e-06	1.53447e-05	4.65062
250444_at	AT5G10560	-1.18858	5.9879	-6.29793	1.48178e-06	1.54283e-05	4.64399
266591_at	AT2G46225	-1.06104	6.12086	-6.29787	1.48201e-06	1.54283e-05	4.64384
256251_at	AT3G11330	-1.23442	4.99225	-6.29776	1.48241e-06	1.54283e-05	4.64356
254556_at	AT4G19220	1.14777	4.11371	6.29288	1.50035e-06	1.56069e-05	4.63139
251233_at	AT3G62800	0.874066	6.68272	6.29199	1.50365e-06	1.56331e-05	4.62918
259804_at	AT1G72160	0.99025	7.76403	6.2912	1.50655e-06	1.56553e-05	4.62722
266327_at	AT2G46680	1.9623	3.98338	6.2902	1.51028e-06	1.56722e-05	4.62472
254465_at	AT4G20420	-1.24946	2.01396	-6.29018	1.51034e-06	1.56722e-05	4.62468
266915_at	AT2G45870	1.36018	2.48275	6.29014	1.51051e-06	1.56722e-05	4.62457
259678_at	AT1G77750	-0.958644	9.90985	-6.2888	1.51549e-06	1.57157e-05	4.62124
264458_at	AT1G10410	1.06744	7.15474	6.28812	1.51804e-06	1.57341e-05	4.61954
249838_at	AT5G23460	1.37177	7.945	6.28452	1.53155e-06	1.5866e-05	4.61058
261933_at	AT1G22410	-1.29715	6.02758	-6.28195	1.5413e-06	1.59587e-05	4.60417
261936_at	AT1G22600	1.44827	6.39626	6.27958	1.55031e-06	1.60438e-05	4.59827
249013_at	AT5G44700	-1.07769	5.50308	-6.2788	1.55331e-06	1.60665e-05	4.59632
264360_at	AT1G03310	0.943443	6.51388	6.27836	1.55499e-06	1.60757e-05	4.59522
257893_at	AT3G17000	1.02117	6.79734	6.27214	1.57901e-06	1.63156e-05	4.57973
257807_at	AT3G26650	-1.1947	5.23051	-6.27162	1.58105e-06	1.63283e-05	4.57842
250199_at	AT5G14180	0.85418	10.1509	6.26731	1.59792e-06	1.64941e-05	4.56769
260272_at	AT1G80570	1.22556	4.50376	6.26423	1.61009e-06	1.66113e-05	4.56001
253197_at	AT4G35250	-1.23521	3.56611	-6.26083	1.62366e-06	1.67426e-05	4.55153
247673_at	AT5G60230	0.861401	5.54779	6.25912	1.63055e-06	1.68051e-05	4.54725
265501_at	AT2G15490	-1.00253	5.61238	-6.25644	1.64134e-06	1.69077e-05	4.54058
251805_at	AT3G55530	1.37512	5.92013	6.25573	1.64423e-06	1.69288e-05	4.5388
261790_at	AT1G16000	-0.899277	7.62753	-6.25225	1.65839e-06	1.70658e-05	4.53014
261663_at	AT1G18330	2.15525	4.34584	6.25191	1.65979e-06	1.70716e-05	4.52928
250550_at	AT5G07870	-1.14799	3.92278	-6.2509	1.66395e-06	1.71056e-05	4.52675
250814_at	AT5G05080	1.02037	9.1585	6.25048	1.66567e-06	1.71145e-05	4.52571
251959_at	AT3G53410	1.10242	6.18971	6.24404	1.69234e-06	1.73797e-05	4.50965
259598_at	AT1G27980	0.964502	8.54328	6.2366	1.72373e-06	1.7693e-05	4.49107
262601_at	AT1G15310	0.932931	6.38195	6.23313	1.73855e-06	1.78361e-05	4.48241
258437_at	AT3G16560	-1.09006	6.79018	-6.23242	1.7416e-06	1.78582e-05	4.48064
250933_at	AT5G03170	-1.29049	2.72663	-6.23165	1.74493e-06	1.78833e-05	4.47871
247048_at	AT5G66560	-1.16472	5.49613	-6.23125	1.74666e-06	1.78919e-05	4.47771
263410_at	AT2G04039	-1.07314	3.66264	-6.23091	1.74811e-06	1.78977e-05	4.47687
255510_at	AT4G02020	1.08467	6.32333	6.22729	1.76381e-06	1.80493e-05	4.46783
256235_at	AT3G12490	0.765406	11.9503	6.22619	1.76863e-06	1.80894e-05	4.46508
247249_at	AT5G64670	-0.784754	9.25756	-6.22409	1.77782e-06	1.81742e-05	4.45984
266311_at	AT2G27130	-1.39601	3.40584	-6.2221	1.78657e-06	1.82544e-05	4.45487
249065_at	AT5G44260	1.52731	3.89942	6.22159	1.78881e-06	1.8268e-05	4.45361
260360_at	AT1G69370	-1.00198	6.12381	-6.22018	1.79505e-06	1.83151e-05	4.45009
262841_at	AT1G14810	-0.995436	8.12858	-6.21997	1.79599e-06	1.83151e-05	4.44956
255876_at	AT2G40480	-1.50983	5.55287	-6.21982	1.79667e-06	1.83151e-05	4.44918
266335_at	AT2G32440	0.929168	6.74603	6.21973	1.79706e-06	1.83151e-05	4.44895
258470_at	AT3G06035	-1.40252	4.49107	-6.21882	1.8011e-06	1.8347e-05	4.44668
247137_at	AT5G66210	1.03777	6.40798	6.21437	1.82102e-06	1.85406e-05	4.43556
262886_at	AT1G14760	1.3133	4.1059	6.21245	1.82971e-06	1.86196e-05	4.43076
256156_at	AT3G08510	1.02279	8.16572	6.21212	1.83118e-06	1.86252e-05	4.42994
262626_at	AT1G06430	0.96763	5.95931	6.21045	1.83874e-06	1.86926e-05	4.42578
264306_at	AT1G78890	1.12045	7.29259	6.20985	1.8415e-06	1.87112e-05	4.42426
248886_at	AT5G46110	-1.41821	4.47405	-6.20815	1.84923e-06	1.87803e-05	4.42003
250273_at	AT5G13010	0.734213	8.89032	6.20664	1.85614e-06	1.8841e-05	4.41626
252959_at	AT4G38640	1.04659	6.08265	6.20368	1.86977e-06	1.89697e-05	4.40887
261440_at	AT1G28510	-1.1026	7.90378	-6.20243	1.87557e-06	1.90191e-05	4.40573
250503_at	AT5G09820	-1.18079	2.91421	-6.2018	1.8785e-06	1.90392e-05	4.40416
245690_at	AT5G04230	-1.65934	3.41729	-6.19931	1.89008e-06	1.91469e-05	4.39794
258405_at	AT3G17590	0.893553	6.71063	6.19847	1.89404e-06	1.91774e-05	4.39583
260226_at	AT1G74660	-1.29664	2.40483	-6.19815	1.89553e-06	1.91828e-05	4.39504
259056_at	AT3G03420	-0.88984	7.72371	-6.19429	1.91371e-06	1.93571e-05	4.38539
260724_at	AT1G48140	-0.849769	8.18381	-6.19396	1.91526e-06	1.9363e-05	4.38457
260329_at	AT1G80370	-1.29927	2.34186	-6.1937	1.9165e-06	1.93659e-05	4.38391
262596_at	AT1G15080	-1.36336	3.316	-6.19269	1.92129e-06	1.94045e-05	4.38139
251317_at	AT3G61490	-1.16734	2.63054	-6.19237	1.92282e-06	1.94103e-05	4.38059
258901_at	AT3G05640	0.994275	5.95998	6.19207	1.92424e-06	1.94149e-05	4.37984
259069_at	AT3G11710	-0.759948	9.74272	-6.19139	1.9275e-06	1.9438e-05	4.37813
[truncated: 4,683 more rows]

## Sheet: ARvsD_0h
Supplemental Table S1: sly1-2 ARvsD 0h differentially regulated genes
	ID	logFC	AveExpr	t	P.Value	adj.P.Val	B
254160_at	AT4G24210	5.3437	5.47558	22.9292	4.2482e-18	8.55969e-14	29.5164
254452_at	AT4G21100	3.90427	3.67069	21.6737	1.59074e-17	1.60259e-13	28.477
265183_at	AT1G23750	-2.96331	7.55249	-18.445	6.6999e-16	4.49987e-12	25.3964
256358_at	AT1G66470	-2.42981	6.06583	-16.4568	9.01293e-15	4.54004e-11	23.1515
263231_at	AT1G05680	2.18087	7.00243	15.6135	2.9431e-14	1.04884e-10	22.1049
260097_at	AT1G73220	-2.9826	7.59793	-15.5722	3.12324e-14	1.04884e-10	22.0519
266290_at	AT2G29490	3.09551	2.43488	15.4511	3.71907e-14	1.07051e-10	21.8962
255433_at	AT4G03210	-2.34606	6.06813	-13.8683	4.06442e-13	1.02367e-09	19.7349
265501_at	AT2G15490	2.18857	5.61238	13.6581	5.67434e-13	1.27036e-09	19.4293
250780_at	AT5G05290	2.55584	7.95174	13.4163	8.37007e-13	1.68649e-09	19.0722
263979_at	AT2G42840	-2.08963	6.75336	-12.427	4.35265e-12	7.97287e-09	17.5449
266215_at	AT2G06850	-1.89872	7.16421	-12.1044	7.6109e-12	1.27793e-08	17.0228
248889_at	AT5G46230	-2.5189	3.35424	-11.9537	9.91604e-12	1.34242e-08	16.7749
267313_at	AT2G34740	-1.88092	4.98173	-11.9521	9.94522e-12	1.34242e-08	16.7722
248932_at	AT5G46050	2.31895	4.53273	11.9195	1.05343e-11	1.34242e-08	16.7182
254791_at	AT4G12910	-2.27629	8.26784	-11.9128	1.06599e-11	1.34242e-08	16.7071
260859_at	AT1G43780	2.14351	7.57859	11.82	1.25671e-11	1.48949e-08	16.5525
261821_at	AT1G11530	2.22693	3.50339	11.3452	2.96086e-11	3.31436e-08	15.7452
264400_at	AT1G61800	-2.54632	6.70339	-11.3138	3.13595e-11	3.32559e-08	15.6909
253305_at	AT4G33666	2.51575	4.90372	11.2125	3.77852e-11	3.80667e-08	15.5146
251350_at	AT3G61040	-1.9559	4.40991	-11.0597	5.01596e-11	4.81269e-08	15.2464
249147_at	AT5G43330	2.16277	6.47351	11.0289	5.31336e-11	4.86631e-08	15.1918
248870_at	AT5G46710	2.29441	4.66485	10.7871	8.37145e-11	7.33375e-08	14.7602
263431_at	AT2G22170	-1.93258	8.07014	-10.7095	9.70224e-11	8.14544e-08	14.6199
258262_at	AT3G15770	1.67143	5.73465	10.6713	1.04344e-10	8.40968e-08	14.5507
262698_at	AT1G75960	-2.09591	4.44618	-10.5989	1.19836e-10	9.28683e-08	14.4189
262648_at	AT1G14030	1.42705	5.70503	10.4617	1.56077e-10	1.15826e-07	14.167
254197_at	AT4G24040	1.64755	6.42317	10.4458	1.60957e-10	1.15826e-07	14.1377
256938_at	AT3G22500	-2.10416	6.14811	-10.4229	1.68261e-10	1.16907e-07	14.0953
261023_at	AT1G12200	1.77831	4.41251	10.4049	1.7424e-10	1.17025e-07	14.062
250620_at	AT5G07190	-1.67835	5.25596	-10.325	2.03531e-10	1.32289e-07	13.9137
249416_at	AT5G39570	-1.39459	9.05335	-9.96301	4.15555e-10	2.56697e-07	13.2306
252037_at	AT3G51920	-1.94102	5.47089	-9.95718	4.20419e-10	2.56697e-07	13.2195
248139_at	AT5G54970	-1.5812	5.71793	-9.90493	4.66692e-10	2.7657e-07	13.1194
261191_at	AT1G32900	-1.91423	6.451	-9.8319	5.40325e-10	3.11057e-07	12.9788
260264_at	AT1G68500	-2.10378	7.22227	-9.76743	6.15281e-10	3.44369e-07	12.8541
262875_at	AT1G64970	1.49545	6.80876	9.75119	6.35788e-10	3.46229e-07	12.8226
250558_at	AT5G07990	-1.98436	7.40059	-9.72057	6.76415e-10	3.5866e-07	12.7631
256255_at	AT3G11280	2.14402	2.99893	9.6867	7.2449e-10	3.74301e-07	12.6971
253053_at	AT4G37470	-1.71293	6.24989	-9.66393	7.58772e-10	3.7895e-07	12.6527
266421_at	AT2G38540	1.48572	7.92085	9.65121	7.78643e-10	3.7895e-07	12.6278
247218_at	AT5G65010	-1.6721	4.87609	-9.64415	7.89909e-10	3.7895e-07	12.614
264804_at	AT1G08590	-1.70632	5.75151	-9.47941	1.10631e-09	5.18398e-07	12.2899
263491_at	AT2G42600	-1.53055	8.31238	-9.41713	1.25772e-09	5.75952e-07	12.1664
251202_at	AT3G63040	-1.92413	4.83887	-9.33004	1.50603e-09	6.66282e-07	11.9928
259409_at	AT1G13330	1.77526	4.43757	9.32466	1.52294e-09	6.66282e-07	11.982
249266_at	AT5G41670	-1.41256	8.50612	-9.31488	1.55418e-09	6.66282e-07	11.9624
261368_at	AT1G53070	-1.6657	5.51549	-9.20671	1.94706e-09	8.04679e-07	11.745
264371_at	AT1G12090	-2.18808	4.80289	-9.20431	1.95688e-09	8.04679e-07	11.7402
263515_at	AT2G21640	1.91459	7.0605	9.16751	2.11356e-09	8.51723e-07	11.6658
252316_at	AT3G48700	-1.65318	6.65838	-9.14452	2.21796e-09	8.74175e-07	11.6193
250914_at	AT5G03780	1.34457	5.72547	9.13641	2.25605e-09	8.74175e-07	11.6028
260803_at	AT1G78340	2.59929	2.71191	9.12378	2.3167e-09	8.80741e-07	11.5772
264505_at	AT1G09380	1.91241	4.39518	9.05863	2.65733e-09	9.91527e-07	11.4447
253009_at	AT4G37930	1.35526	7.3798	9.03791	2.77615e-09	1.01703e-06	11.4024
263919_at	AT2G36470	-1.47013	5.06671	-8.98391	3.11223e-09	1.11979e-06	11.292
264360_at	AT1G03310	-1.34737	6.51388	-8.96641	3.22992e-09	1.14175e-06	11.2561
261979_at	AT1G37130	-1.29787	6.28603	-8.95378	3.31769e-09	1.15255e-06	11.2302
262813_at	AT1G11670	-1.09379	6.09801	-8.94128	3.40699e-09	1.16352e-06	11.2045
261286_at	AT1G35780	2.21077	5.33119	8.897	3.74365e-09	1.25718e-06	11.1133
263198_at	AT1G53990	-1.71716	3.54374	-8.83456	4.27748e-09	1.4129e-06	10.9843
247081_at	AT5G66130	1.59617	5.28906	8.77585	4.85101e-09	1.56021e-06	10.8625
251739_at	AT3G56170	2.17224	3.2788	8.76667	4.94765e-09	1.56021e-06	10.8434
259664_at	AT1G55330	-1.97261	4.97802	-8.76591	4.95575e-09	1.56021e-06	10.8418
256787_at	AT3G13790	1.31959	7.44185	8.63217	6.61291e-09	2.02996e-06	10.5623
251919_at	AT3G53800	1.57712	5.77673	8.62964	6.64932e-09	2.02996e-06	10.557
248975_at	AT5G45040	1.50599	6.26098	8.60701	6.9836e-09	2.04792e-06	10.5094
260307_at	AT1G70620	1.71337	6.09653	8.60631	6.99423e-09	2.04792e-06	10.508
266415_at	AT2G38530	1.2048	11.1419	8.60507	7.01308e-09	2.04792e-06	10.5053
258764_at	AT3G10720	1.50325	4.87391	8.59244	7.20797e-09	2.05143e-06	10.4788
260884_at	AT1G29240	1.38705	5.40693	8.59112	7.22872e-09	2.05143e-06	10.476
249375_at	AT5G40730	-1.5654	5.49279	-8.52836	8.28632e-09	2.3189e-06	10.3435
247615_at	AT5G60250	1.82005	4.52418	8.39733	1.1038e-08	3.04663e-06	10.0653
263421_at	AT2G17230	-1.31374	7.16706	-8.33385	1.26934e-08	3.45622e-06	9.92953
258962_at	AT3G10570	-1.45109	3.90359	-8.32299	1.30013e-08	3.49285e-06	9.90625
250130_at	AT5G16510	-1.24833	6.92444	-8.27922	1.43217e-08	3.79695e-06	9.81227
260392_at	AT1G74030	-1.30037	7.21638	-8.27258	1.45336e-08	3.80308e-06	9.798
254451_at	AT4G21090	1.33651	7.66175	8.26469	1.47898e-08	3.82051e-06	9.78102
250515_at	AT5G09570	1.72171	5.03685	8.2216	1.6273e-08	4.15044e-06	9.68813
265460_at	AT2G46600	1.88874	5.49574	8.17027	1.82409e-08	4.59419e-06	9.57713
248607_at	AT5G49480	2.02253	7.64516	8.14961	1.91003e-08	4.75127e-06	9.53236
258856_at	AT3G02040	-1.51211	7.03558	-8.12457	2.01979e-08	4.96301e-06	9.47802
258607_at	AT3G02730	-1.14632	7.83858	-8.06302	2.31801e-08	5.62717e-06	9.34403
255805_at	AT4G10240	1.9817	1.93387	8.05298	2.37082e-08	5.68685e-06	9.32211
253930_at	AT4G26740	-1.26691	8.0549	-8.03492	2.46886e-08	5.79784e-06	9.28268
259681_at	AT1G77760	-1.39516	8.89789	-8.03388	2.47464e-08	5.79784e-06	9.2804
263495_at	AT2G42530	1.68129	4.44053	8.02576	2.52018e-08	5.83668e-06	9.26265
263410_at	AT2G04039	1.3812	3.66264	8.01961	2.55524e-08	5.85063e-06	9.24921
248435_at	AT5G51210	-1.20656	7.70866	-7.97316	2.83682e-08	6.42236e-06	9.14745
264262_at	AT1G09200	-1.35282	8.18923	-7.91403	3.24192e-08	7.25794e-06	9.01746
267579_at	AT2G42000	-1.50859	6.49873	-7.90103	3.33872e-08	7.3925e-06	8.98881
266971_at	AT2G39580	1.19965	6.25141	7.87741	3.52212e-08	7.71384e-06	8.93672
263144_at	AT1G54070	1.63188	2.5198	7.85072	3.74195e-08	8.10716e-06	8.87774
261806_at	AT1G30510	-1.46321	6.08452	-7.82757	3.944e-08	8.454e-06	8.8265
262734_at	AT1G28640	-1.3147	3.17078	-7.81949	4.01705e-08	8.51994e-06	8.80862
257008_at	AT3G14210	1.36605	5.03415	7.80625	4.13994e-08	8.63423e-06	8.77925
245757_at	AT1G35140	-1.98939	3.85998	-7.80448	4.15663e-08	8.63423e-06	8.77533
266192_at	AT2G39080	1.56059	6.15974	7.79878	4.21093e-08	8.65776e-06	8.76268
266141_at	AT2G02120	-1.29347	10.7319	-7.76402	4.55806e-08	9.2768e-06	8.68548
251717_at	AT3G55850	2.13175	4.82779	7.68648	5.44216e-08	1.09654e-05	8.51264
263207_at	AT1G10550	-1.45989	3.77596	-7.67065	5.64326e-08	1.1258e-05	8.47726
260325_at	AT1G63940	-1.04068	8.88204	-7.64513	5.98368e-08	1.1709e-05	8.42013
253732_at	AT4G29140	-1.56963	6.38757	-7.645	5.98553e-08	1.1709e-05	8.41983
260223_at	AT1G74390	1.27431	4.63361	7.58608	6.85457e-08	1.31714e-05	8.28758
261203_at	AT1G12845	-1.34681	6.74095	-7.58549	6.86383e-08	1.31714e-05	8.28627
263046_at	AT2G05380	2.12033	3.54611	7.56077	7.26653e-08	1.38126e-05	8.23064
245137_at	AT2G45460	1.27883	4.91869	7.55394	7.38207e-08	1.3838e-05	8.21525
245325_at	AT4G14130	-1.08791	9.49993	-7.55188	7.41727e-08	1.3838e-05	8.21061
248200_at	AT5G54160	1.03201	7.49329	7.5292	7.81624e-08	1.44486e-05	8.15948
246290_at	AT3G56800	-1.34566	8.49791	-7.50603	8.24683e-08	1.51059e-05	8.10714
265475_at	AT2G15620	-1.38276	7.41304	-7.46651	9.03786e-08	1.62164e-05	8.01774
246212_at	AT4G36930	1.38204	5.91048	7.46548	9.05944e-08	1.62164e-05	8.01541
245987_at	AT5G13180	1.61719	4.13869	7.46381	9.09451e-08	1.62164e-05	8.01164
255471_at	AT4G03050	-1.11667	7.81448	-7.44248	9.55632e-08	1.68277e-05	7.96329
256576_at	AT3G28210	1.42079	6.08038	7.43983	9.61549e-08	1.68277e-05	7.95726
261831_at	AT1G10630	-1.19603	7.31948	-7.4366	9.68788e-08	1.68277e-05	7.94994
267212_at	AT2G44060	-1.25772	6.59615	-7.42023	1.00639e-07	1.72507e-05	7.91276
261075_at	AT1G07280	-0.994038	6.39524	-7.41704	1.01386e-07	1.72507e-05	7.90553
256964_at	AT3G13520	-1.64789	6.74887	-7.41495	1.01883e-07	1.72507e-05	7.90077
264507_at	AT1G09415	1.56825	6.36712	7.39443	1.06868e-07	1.79083e-05	7.85412
262107_at	AT1G02750	0.938973	6.62866	7.38879	1.08281e-07	1.79083e-05	7.84129
257242_at	AT3G24220	1.77837	3.97428	7.38819	1.08433e-07	1.79083e-05	7.83993
248968_at	AT5G45280	-2.03127	3.53577	-7.3569	1.16641e-07	1.91074e-05	7.76866
250828_at	AT5G05250	-1.00193	7.14274	-7.33359	1.2317e-07	2.00142e-05	7.71546
253811_at	AT4G28190	-1.19184	6.8962	-7.31699	1.28046e-07	2.064e-05	7.67754
247299_at	AT5G63900	1.42972	2.83014	7.29817	1.33815e-07	2.13987e-05	7.6345
248676_at	AT5G48850	-1.5056	6.48888	-7.29125	1.36e-07	2.15769e-05	7.61867
266413_at	AT2G38740	-1.52893	4.20322	-7.28014	1.39589e-07	2.19732e-05	7.59323
246242_at	AT4G36600	-1.3534	7.32361	-7.26346	1.45156e-07	2.26725e-05	7.55502
250214_at	AT5G13870	1.11355	8.64615	7.24485	1.5164e-07	2.3503e-05	7.51232
250844_at	AT5G04470	-1.41955	7.54602	-7.23832	1.53983e-07	2.3684e-05	7.49734
265068_at	AT1G55550	-1.62398	3.5427	-7.23059	1.56809e-07	2.3936e-05	7.47957
260221_at	AT1G74670	-1.2848	9.83684	-7.2248	1.58957e-07	2.40814e-05	7.46627
262667_at	AT1G62810	-1.08796	6.29817	-7.17758	1.77649e-07	2.67124e-05	7.35762
258546_at	AT3G07060	1.42569	4.79778	7.15374	1.87929e-07	2.80488e-05	7.30264
266640_at	AT2G35585	-1.5533	5.38958	-7.1399	1.94172e-07	2.87674e-05	7.2707
261905_at	AT1G65070	1.30201	7.9251	7.13595	1.95991e-07	2.8825e-05	7.26158
249459_at	AT5G39580	-1.66289	5.67824	-7.1275	1.99947e-07	2.90688e-05	7.24205
255500_at	AT4G02390	1.47215	5.40971	7.12072	2.03177e-07	2.90688e-05	7.22638
259803_at	AT1G72150	-1.55003	5.98952	-7.11881	2.04096e-07	2.90688e-05	7.22197
262694_at	AT1G62790	-1.04066	6.18968	-7.11667	2.0513e-07	2.90688e-05	7.21703
266485_at	AT2G47630	1.12505	5.58373	7.11549	2.05705e-07	2.90688e-05	7.2143
255543_at	AT4G01870	1.66812	5.7114	7.11426	2.06305e-07	2.90688e-05	7.21145
252010_at	AT3G52740	-1.27701	6.1216	-7.10683	2.09961e-07	2.93785e-05	7.19428
267247_at	AT2G30170	1.32454	4.74038	7.1036	2.11575e-07	2.94001e-05	7.18679
253480_at	AT4G31840	-1.57943	5.49133	-7.05575	2.36982e-07	3.27051e-05	7.07591
263449_at	AT2G31670	-0.969601	7.46651	-7.05214	2.39018e-07	3.27618e-05	7.06755
259410_at	AT1G13340	-1.31016	6.11459	-7.029	2.52522e-07	3.43789e-05	7.01381
262050_at	AT1G80130	-1.13585	5.98144	-7.02334	2.55945e-07	3.46109e-05	7.00064
255032_at	AT4G09500	-1.15578	4.46592	-6.98656	2.79347e-07	3.74203e-05	6.91508
247669_at	AT5G60170	1.18905	3.80229	6.98493	2.80434e-07	3.74203e-05	6.91128
266119_at	AT2G02100	-0.951841	11.3831	-6.97727	2.85602e-07	3.78592e-05	6.89342
267397_at	AT1G76170	1.66103	6.75358	6.96147	2.96562e-07	3.88747e-05	6.85659
253922_at	AT4G26850	-0.887277	8.38164	-6.95876	2.98486e-07	3.88747e-05	6.85027
257033_at	AT3G19170	0.966722	9.35573	6.95797	2.99051e-07	3.88747e-05	6.84841
245688_at	AT1G28290	1.70561	6.13051	6.95261	3.029e-07	3.89056e-05	6.83591
249438_at	AT5G40010	1.54503	4.89228	6.95226	3.0315e-07	3.89056e-05	6.8351
253973_at	AT4G26555	1.62665	4.27544	6.94828	3.06041e-07	3.9028e-05	6.82582
258863_at	AT3G03300	1.45796	5.30075	6.94122	3.11248e-07	3.94423e-05	6.80931
267286_at	AT2G23640	-1.04045	6.60534	-6.93154	3.18523e-07	4.00064e-05	6.78671
261527_at	AT1G14390	-1.18643	7.0132	-6.93003	3.1967e-07	4.00064e-05	6.7832
250823_at	AT5G05180	-1.5287	5.15176	-6.92641	3.22453e-07	4.01056e-05	6.77472
245089_at	AT2G45290	-0.947355	7.16819	-6.92067	3.26902e-07	4.03471e-05	6.76132
264348_at	AT1G12110	-1.16171	5.9563	-6.91693	3.29837e-07	4.03471e-05	6.75257
260549_at	AT2G43535	-1.29949	5.97893	-6.91621	3.30402e-07	4.03471e-05	6.7509
258921_at	AT3G10500	1.30524	8.64362	6.89036	3.51478e-07	4.26622e-05	6.6904
245904_at	AT5G11110	-1.8161	3.02523	-6.88713	3.54206e-07	4.27359e-05	6.68284
250045_at	AT5G17700	-1.08953	5.64402	-6.88236	3.58276e-07	4.29696e-05	6.67166
265132_at	AT1G23830	1.68111	2.99936	6.87406	3.65467e-07	4.35728e-05	6.65222
252973_s_at	AT4G38740	-1.04099	8.74747	-6.84102	3.95601e-07	4.6725e-05	6.5747
247266_at	AT5G64570	1.03895	6.30086	6.84002	3.96544e-07	4.6725e-05	6.57237
246418_at	AT5G16960	1.6383	3.3143	6.81069	4.25483e-07	4.9727e-05	6.50345
256617_at	AT3G22240	-1.2433	6.33196	-6.80925	4.26958e-07	4.9727e-05	6.50007
266295_at	AT2G29550	-1.09287	6.6278	-6.79888	4.37746e-07	5.06904e-05	6.47565
262503_at	AT1G21670	-1.13339	4.14221	-6.79144	4.45643e-07	5.11393e-05	6.45815
256300_at	AT1G69490	1.18783	5.73437	6.79046	4.46698e-07	5.11393e-05	6.45584
245228_at	AT3G29810	-1.31168	4.11549	-6.76969	4.69596e-07	5.33127e-05	6.40692
266500_at	AT2G06925	-1.16031	7.15726	-6.76847	4.70974e-07	5.33127e-05	6.40405
250633_at	AT5G07460	-0.925937	4.81681	-6.75291	4.88965e-07	5.504e-05	6.36736
264987_at	AT1G27030	-1.37612	5.01202	-6.74475	4.98678e-07	5.56429e-05	6.34812
258327_at	AT3G22640	-1.02152	9.9689	-6.74379	4.99845e-07	5.56429e-05	6.34583
265649_at	AT2G27510	-0.831395	11.5083	-6.73758	5.07383e-07	5.59937e-05	6.33118
266249_at	AT2G27630	1.44126	2.89675	6.73662	5.08554e-07	5.59937e-05	6.32892
261791_at	AT1G16170	-1.22161	8.36198	-6.71926	5.30313e-07	5.80721e-05	6.28792
245070_at	AT2G23240	-1.16958	8.13342	-6.70498	5.48931e-07	5.95749e-05	6.25415
259297_at	AT3G05360	1.6916	2.59114	6.70421	5.4995e-07	5.95749e-05	6.25233
258456_at	AT3G22420	1.18363	6.48372	6.69434	5.63217e-07	6.06859e-05	6.229
257213_at	AT3G15020	-0.949195	7.92188	-6.68229	5.79879e-07	6.18982e-05	6.20046
265428_at	AT2G20720	1.29337	4.07496	6.68176	5.80612e-07	6.18982e-05	6.19923
261749_at	AT1G76180	2.46216	4.96944	6.67857	5.85116e-07	6.19082e-05	6.19166
264668_at	AT1G09780	-0.927338	7.43697	-6.67735	5.86851e-07	6.19082e-05	6.18877
255470_at	AT4G03040	-1.80003	5.11042	-6.66536	6.04129e-07	6.33989e-05	6.16036
250994_at	AT5G02490	-1.16308	6.2509	-6.66095	6.10606e-07	6.37466e-05	6.14993
265318_at	AT2G22650	1.52509	6.48709	6.64975	6.27401e-07	6.51623e-05	6.12337
261247_at	AT1G20070	-0.951688	7.39914	-6.64169	6.39776e-07	6.60858e-05	6.10424
261080_at	AT1G07370	-1.21856	6.45505	-6.63971	6.42851e-07	6.60858e-05	6.09955
245989_s_at	AT5G20620	-0.964286	5.84738	-6.6275	6.62156e-07	6.77248e-05	6.07059
258613_at	AT3G02870	-0.960971	8.45495	-6.61833	6.77052e-07	6.88986e-05	6.04881
247980_at	AT5G56860	-1.08007	5.25803	-6.61424	6.83801e-07	6.89271e-05	6.0391
251899_at	AT3G54400	-1.29451	4.73218	-6.61402	6.84174e-07	6.89271e-05	6.03856
246954_at	AT5G04830	-1.02901	8.01294	-6.58427	7.35441e-07	7.37234e-05	5.96783
260999_at	AT1G26580	1.37567	5.40305	6.56422	7.72184e-07	7.70234e-05	5.9201
261948_at	AT1G64680	1.21729	7.16939	6.55674	7.86349e-07	7.79503e-05	5.9023
250110_at	AT5G15350	-1.07745	4.92242	-6.55525	7.89214e-07	7.79503e-05	5.89874
256088_at	AT1G20810	1.32806	5.73036	6.54591	8.07352e-07	7.93529e-05	5.87649
247136_at	AT5G66170	1.01764	8.02567	6.53366	8.3181e-07	8.13599e-05	5.84727
264532_at	AT1G55740	1.02218	6.43487	6.49557	9.12771e-07	8.88475e-05	5.75633
262124_at	AT1G59660	1.23356	4.3483	6.49042	9.24305e-07	8.95376e-05	5.74404
247192_at	AT5G65360	-1.10194	8.89854	-6.48782	9.30193e-07	8.95796e-05	5.73782
262745_at	AT1G28600	-1.29061	4.71132	-6.48631	9.3363e-07	8.95796e-05	5.73421
253049_at	AT4G37300	-1.20488	7.66074	-6.47601	9.57423e-07	9.13936e-05	5.70957
247962_at	AT5G56580	-1.05162	5.50512	-6.47422	9.61608e-07	9.13936e-05	5.7053
262963_at	AT1G54220	-1.27577	5.63191	-6.43654	1.05441e-06	9.97432e-05	5.61508
258507_at	AT3G06500	1.27781	5.96792	6.40732	1.13264e-06	0.000106643	5.545
254642_at	AT4G18810	1.15694	3.97915	6.40336	1.14366e-06	0.000107179	5.53552
245586_at	AT4G14980	-1.66393	2.37627	-6.39925	1.15525e-06	0.000107541	5.52564
262970_at	AT1G75690	1.14408	5.77133	6.39821	1.15819e-06	0.000107541	5.52315
266225_at	AT2G28900	-0.919049	10.036	-6.38492	1.19656e-06	0.000110282	5.49124
251658_at	AT3G57020	-1.10385	6.452	-6.38387	1.19966e-06	0.000110282	5.48871
259095_at	AT3G05020	-0.884632	6.89269	-6.38235	1.20413e-06	0.000110282	5.48506
256589_at	AT3G28740	1.52272	5.32379	6.3672	1.24975e-06	0.000113942	5.44864
262504_at	AT1G21750	-1.00603	9.31881	-6.36021	1.27139e-06	0.000115393	5.43184
262765_at	AT1G13150	1.48846	2.17117	6.35442	1.28959e-06	0.000115978	5.41792
257708_at	AT3G13330	1.03594	7.38093	6.3542	1.29029e-06	0.000115978	5.41738
261926_at	AT1G22530	-0.937621	8.22435	-6.35268	1.29511e-06	0.000115978	5.41373
250776_at	AT5G05320	-1.34189	7.26396	-6.34153	1.33108e-06	0.000118168	5.3869
261633_at	AT1G49930	1.34269	3.80056	6.34147	1.33129e-06	0.000118168	5.38675
257888_at	AT3G16990	-0.923713	6.06873	-6.33612	1.3489e-06	0.000119206	5.37388
265560_at	AT2G05520	1.09417	7.24155	6.33427	1.35504e-06	0.000119226	5.36943
249708_at	AT5G35660	-0.934722	11.4719	-6.32426	1.38883e-06	0.00012133	5.3453
267026_at	AT2G38340	1.12321	6.76025	6.32362	1.391e-06	0.00012133	5.34378
255048_at	AT4G09600	-1.91536	10.022	-6.30017	1.47364e-06	0.000127734	5.28726
266118_at	AT2G02130	-1.12857	6.32137	-6.29922	1.47709e-06	0.000127734	5.28497
248188_at	AT5G54070	-1.45429	5.21673	-6.29621	1.48809e-06	0.000128135	5.2777
248967_at	AT5G45350	-0.957476	6.24558	-6.28962	1.51244e-06	0.000129565	5.26181
265379_at	AT2G18340	-1.14126	6.55428	-6.28825	1.51756e-06	0.000129565	5.2585
266503_at	AT2G47780	0.984441	8.78083	6.27905	1.55234e-06	0.000131558	5.2363
262518_at	AT1G17170	2.04492	4.51538	6.27863	1.55396e-06	0.000131558	5.23528
248845_at	AT5G46470	1.48063	4.16422	6.27365	1.57315e-06	0.000132284	5.22327
250001_at	AT5G18680	0.963692	6.12281	6.273	1.57567e-06	0.000132284	5.2217
253870_at	AT4G27530	-1.18647	10.6715	-6.27051	1.58536e-06	0.000132545	5.21569
266460_at	AT2G47930	-1.01024	7.0127	-6.25855	1.63281e-06	0.000135948	5.18681
245540_at	AT4G15230	1.39338	3.54802	6.24822	1.67499e-06	0.000138886	5.16183
253331_at	AT4G33490	1.8274	4.94127	6.24368	1.69387e-06	0.000139876	5.15085
258815_at	AT3G04000	-1.30303	4.63821	-6.23944	1.71169e-06	0.00014077	5.1406
249111_at	AT5G43770	-1.39274	5.31223	-6.23213	1.74286e-06	0.000142752	5.12292
256053_at	AT1G07260	-1.0001	5.51622	-6.22828	1.75949e-06	0.000143403	5.11363
254434_at	AT4G20880	-0.82039	6.60118	-6.22701	1.76505e-06	0.000143403	5.11054
245800_at	AT1G46264	-0.922653	6.65406	-6.22485	1.77446e-06	0.000143589	5.10533
247916_at	AT5G57590	1.53276	4.21227	6.21059	1.83811e-06	0.000148144	5.07081
259308_at	AT3G05180	-1.09297	6.67694	-6.20696	1.85468e-06	0.000148884	5.06202
267266_at	AT2G23150	-0.920877	6.7966	-6.19803	1.89611e-06	0.000151606	5.04039
247765_at	AT5G58860	-1.05825	2.08187	-6.19624	1.90452e-06	0.000151677	5.03605
266760_at	AT2G46870	-0.97578	4.92485	-6.19197	1.92474e-06	0.000152684	5.02571
261639_at	AT1G50010	-0.973103	8.16764	-6.19031	1.93267e-06	0.000152711	5.02168
248337_at	AT5G52310	-1.75424	6.73794	-6.18717	1.94773e-06	0.0001533	5.01408
254466_at	AT4G20430	0.982614	4.8241	6.18121	1.97664e-06	0.00015497	4.99965
249894_at	AT5G22580	1.32491	3.88338	6.17318	2.01637e-06	0.000157472	4.98016
245029_at	AT2G26580	1.46548	5.06454	6.17136	2.02545e-06	0.000157571	4.97576
259928_at	AT1G34380	0.835875	6.59456	6.16187	2.07359e-06	0.000160696	4.95275
265139_at	AT1G51310	0.809418	7.71746	6.15617	2.10311e-06	0.000162358	4.93891
260315_at	AT1G63820	-1.45888	4.26086	-6.11374	2.33647e-06	0.000179685	4.83585
247860_at	AT5G58240	1.02612	5.6489	6.11136	2.35029e-06	0.000180061	4.83007
260814_at	AT1G43710	-0.900774	7.93651	-6.10224	2.40413e-06	0.000183488	4.80789
247069_at	AT5G66920	-1.07021	9.59773	-6.09757	2.43214e-06	0.000184925	4.79654
253698_at	AT4G29680	-1.08035	6.28242	-6.08986	2.47916e-06	0.000187792	4.77779
261032_at	AT1G17430	-1.30114	5.11346	-6.08815	2.48976e-06	0.000187888	4.77361
263877_at	AT2G21780	1.17687	5.39421	6.08475	2.51088e-06	0.000188775	4.76534
256612_at	AT3G29280	0.973867	5.03562	6.08117	2.53327e-06	0.000189751	4.75664
256931_at	AT3G22490	-1.07081	6.51484	-6.07964	2.54292e-06	0.000189768	4.75292
245006_at	ATCG00340	-1.3034	6.59586	-6.07338	2.58281e-06	0.000192033	4.73767
264506_at	AT1G09560	-0.858086	5.30886	-6.06844	2.61474e-06	0.000193692	4.72564
255438_at	AT4G03070	-1.19225	4.10014	-6.06389	2.64453e-06	0.000195182	4.71455
265735_at	AT2G01140	-1.08642	8.65576	-6.05512	2.7028e-06	0.000198754	4.6932
266756_at	AT2G46950	1.55219	5.55869	6.02516	2.91214e-06	0.00021337	4.62014
246069_at	AT5G20220	1.45906	5.33887	6.01678	2.9735e-06	0.000217077	4.59971
253203_at	AT4G34710	-1.05282	8.65077	-6.01193	3.00971e-06	0.000218371	4.58786
262783_at	AT1G10850	-1.07616	5.27631	-6.01123	3.01492e-06	0.000218371	4.58617
266335_at	AT2G32440	0.897845	6.74603	6.01006	3.02375e-06	0.000218371	4.5833
264839_at	AT1G03630	0.814746	4.66153	6.00515	3.06098e-06	0.00022027	4.57132
267140_at	AT2G38250	1.13318	3.87911	6.00327	3.07536e-06	0.000220518	4.56673
249750_at	AT5G24570	1.33248	6.03092	5.9876	3.19794e-06	0.000228494	4.52845
257949_at	AT3G21750	-1.25114	4.37923	-5.97781	3.27699e-06	0.000232723	4.50453
252619_at	AT3G45210	-1.05657	4.73979	-5.97741	3.28023e-06	0.000232723	4.50357
254026_at	AT4G25800	0.83746	6.37493	5.95288	3.48748e-06	0.000245548	4.44357
252098_at	AT3G51330	1.29121	2.81557	5.95237	3.49186e-06	0.000245548	4.44234
260601_at	AT1G55910	-1.16575	2.51078	-5.95172	3.49755e-06	0.000245548	4.44074
253841_at	AT4G27830	1.17188	4.62377	5.9426	3.57817e-06	0.000250335	4.41842
264606_at	AT1G04660	-1.20584	7.65435	-5.92744	3.71636e-06	0.000259104	4.38131
252563_at	AT3G45970	-1.0853	6.99816	-5.92144	3.77255e-06	0.000262114	4.36662
255038_at	AT4G09510	0.798023	4.71616	5.91638	3.82055e-06	0.000264537	4.35423
267376_at	AT2G26330	0.941216	7.35618	5.91459	3.83772e-06	0.000264816	4.34984
265621_at	AT2G27300	0.95144	8.8379	5.91124	3.87002e-06	0.000265952	4.34164
245153_at	AT5G12450	-1.10675	5.86802	-5.91015	3.88058e-06	0.000265952	4.33897
259652_at	AT1G55250	1.37223	4.35217	5.9034	3.94672e-06	0.000268481	4.32242
244970_at	ATCG00660	-0.885405	8.22926	-5.9011	3.96951e-06	0.000268481	4.31678
245044_at	AT2G26500	0.838118	8.25179	5.9008	3.97243e-06	0.000268481	4.31606
254543_at	AT4G19810	1.04269	3.25683	5.90054	3.97507e-06	0.000268481	4.31541
265197_at	AT2G36750	1.18525	2.26534	5.89958	3.98458e-06	0.000268481	4.31307
245774_at	AT1G30210	0.932752	6.07602	5.89796	4.0008e-06	0.000268481	4.30909
251183_at	AT3G62630	-0.896409	4.97316	-5.89696	4.01076e-06	0.000268481	4.30665
257809_at	AT3G27060	1.10966	6.16282	5.89129	4.0682e-06	0.000271424	4.29273
267189_at	AT2G44180	1.16301	5.23106	5.88578	4.12465e-06	0.000274189	4.27923
251987_at	AT3G53280	-0.909075	7.72084	-5.8846	4.13685e-06	0.000274189	4.27634
262225_at	AT1G53840	-1.11701	5.47265	-5.88314	4.15201e-06	0.000274291	4.27276
256416_at	AT3G11050	-0.908838	9.24708	-5.86975	4.29367e-06	0.000282723	4.2399
257860_at	AT3G13062	0.889721	6.49276	5.86575	4.33692e-06	0.000284641	4.23009
257589_at	AT1G55050	-1.11564	4.67999	-5.85603	4.44385e-06	0.000290712	4.20624
260317_at	AT1G63800	1.09822	6.58491	5.85396	4.46701e-06	0.000291281	4.20115
264148_at	AT1G02220	1.20944	2.80494	5.84971	4.51485e-06	0.000293451	4.19072
248863_at	AT5G46750	0.663114	8.94298	5.84711	4.54439e-06	0.000294421	4.18433
250752_at	AT5G05690	0.776414	7.33928	5.84411	4.57872e-06	0.000295694	4.17696
248575_at	AT5G49840	1.0667	7.12518	5.82372	4.819e-06	0.000309461	4.12688
262230_at	AT1G68560	1.101	6.31703	5.82342	4.8226e-06	0.000309461	4.12615
251513_at	AT3G59220	1.36223	3.96674	5.8092	4.99798e-06	0.000319696	4.09117
262323_at	AT1G64190	-0.820118	6.17407	-5.79289	5.20697e-06	0.000330894	4.05106
248086_at	AT5G55490	1.66332	3.42326	5.79234	5.21413e-06	0.000330894	4.04971
246250_at	AT4G36880	0.966523	7.57754	5.79172	5.2223e-06	0.000330894	4.04818
259066_at	AT3G07530	1.23224	5.83871	5.777	5.41909e-06	0.000341315	4.01196
267173_at	AT2G37560	-1.32995	3.93933	-5.77688	5.42065e-06	0.000341315	4.01168
266058_at	AT2G40690	1.1208	4.79709	5.76402	5.59881e-06	0.000351434	3.98002
266532_at	AT2G16890	0.93483	5.07496	5.74623	5.8552e-06	0.000366386	3.93618
256073_at	AT1G18100	-1.09788	6.62363	-5.74243	5.91149e-06	0.000368764	3.92681
255298_at	AT4G04840	-1.17086	5.29559	-5.73382	6.0409e-06	0.000375673	3.90561
252880_at	AT4G39730	0.762886	9.6777	5.73002	6.09906e-06	0.000378123	3.89623
264213_at	AT1G65390	-1.95075	4.0758	-5.72279	6.21102e-06	0.000383171	3.87842
246055_at	AT5G08380	-0.764579	8.79091	-5.72232	6.21851e-06	0.000383171	3.87724
247772_at	AT5G58610	1.45788	2.81763	5.72052	6.24663e-06	0.00038373	3.87282
255017_at	AT4G10100	-0.729166	9.67555	-5.70726	6.45888e-06	0.000395562	3.84011
250000_at	AT5G18650	0.799029	6.69504	5.70308	6.52738e-06	0.000398546	3.82978
260744_at	AT1G15010	-1.16529	3.2075	-5.69515	6.65914e-06	0.000404545	3.81022
251964_at	AT3G53370	-1.14892	5.74823	-5.69377	6.68232e-06	0.000404545	3.80681
246854_at	AT5G26200	-1.27983	6.41277	-5.69356	6.68587e-06	0.000404545	3.80629
251923_at	AT3G53880	-0.749631	5.80839	-5.6913	6.72399e-06	0.000405634	3.80073
261609_at	AT1G49740	0.835257	8.48203	5.68518	6.8286e-06	0.000410715	3.78561
259570_at	AT1G20440	0.791838	6.63755	5.68175	6.88799e-06	0.000413054	3.77714
263489_at	AT2G31830	1.08362	4.05459	5.675	7.00632e-06	0.000418903	3.76046
261133_at	AT1G19715	1.01247	5.38142	5.66865	7.11947e-06	0.000424409	3.74478
265287_at	AT2G20260	-0.986614	5.54178	-5.66326	7.21695e-06	0.000428092	3.73147
255513_at	AT4G02060	-0.775872	7.0711	-5.66183	7.24301e-06	0.000428092	3.72794
249292_at	AT5G41150	1.0603	3.55559	5.66172	7.245e-06	0.000428092	3.72767
247766_at	AT5G58870	0.749131	7.47775	5.65714	7.32916e-06	0.000431799	3.71636
255840_at	AT2G33520	-1.10629	8.06374	-5.64382	7.57981e-06	0.000445264	3.68345
263471_at	AT2G31890	0.962354	6.56482	5.63962	7.66075e-06	0.000448711	3.67305
264116_at	AT2G31320	1.19394	5.337	5.63622	7.72684e-06	0.00045127	3.66464
247939_at	AT5G57160	1.06228	6.65484	5.61558	8.14041e-06	0.00047405	3.61361
265965_at	AT2G37500	0.861315	6.42544	5.60067	8.45306e-06	0.000490838	3.57672
257522_at	AT3G08990	1.12624	3.97266	5.59619	8.54952e-06	0.000494112	3.56561
257217_at	AT3G14940	-1.21727	3.78152	-5.59577	8.55849e-06	0.000494112	3.56459
264444_at	AT1G27360	1.40254	4.46324	5.58864	8.7142e-06	0.000501664	3.54694
256821_at	AT3G22180	0.98749	3.54991	5.58751	8.73921e-06	0.00050167	3.54414
250013_at	AT5G18040	1.15036	5.61984	5.58012	8.90422e-06	0.000509691	3.52583
263753_at	AT2G21490	-1.07924	9.81937	-5.5735	9.05443e-06	0.000516821	3.50946
246262_at	AT1G31790	0.837876	6.19775	5.57051	9.12342e-06	0.000518028	3.50203
267319_at	AT2G34660	0.917756	7.09098	5.57035	9.127e-06	0.000518028	3.50164
261925_at	AT1G22540	-1.04728	4.64506	-5.56556	9.23838e-06	0.000522877	3.48977
249710_at	AT5G35630	-1.14664	4.90708	-5.564	9.27479e-06	0.000523467	3.48592
265567_at	AT2G05580	-0.860263	10.8897	-5.5607	9.35267e-06	0.000526388	3.47774
262336_at	AT1G64220	-1.1808	3.47554	-5.55526	9.48237e-06	0.000531163	3.46426
250008_at	AT5G18630	1.15248	5.06368	5.55494	9.49023e-06	0.000531163	3.46345
255049_at	AT4G09610	-0.981986	6.55495	-5.5522	9.55609e-06	0.000533368	3.45668
256815_at	AT3G21380	1.34879	3.05995	5.54926	9.62764e-06	0.000535876	3.44938
249651_at	AT5G37020	0.976247	3.21137	5.54024	9.85007e-06	0.000546747	3.42703
260968_at	AT1G12250	1.02331	4.6785	5.53886	9.88452e-06	0.000547152	3.42361
262189_at	AT1G78010	1.16618	6.08742	5.53482	9.9862e-06	0.000551266	3.4136
259220_at	AT3G03550	-0.873335	7.11518	-5.52021	1.03631e-05	0.000570506	3.37735
257516_at	AT1G69040	-0.986713	7.79791	-5.51092	1.06098e-05	0.0005825	3.35432
251759_at	AT3G55630	1.56511	3.98067	5.50497	1.07713e-05	0.00058939	3.33955
257750_at	AT3G18800	-0.791177	7.09677	-5.50414	1.07938e-05	0.00058939	3.3375
247284_at	AT5G64410	-0.930445	5.96362	-5.49978	1.09139e-05	0.000592169	3.32668
264752_at	AT1G23010	-0.902246	5.87665	-5.49931	1.0927e-05	0.000592169	3.3255
262850_at	AT1G14920	-0.838972	8.55707	-5.4991	1.09329e-05	0.000592169	3.32498
254131_at	AT4G24740	0.948896	7.87116	5.49792	1.09655e-05	0.00059234	3.32207
251784_at	AT3G55330	0.938393	5.8699	5.49468	1.1056e-05	0.000595634	3.31402
250351_at	AT5G12030	-0.854378	7.65109	-5.48849	1.12311e-05	0.000603452	3.29865
247419_at	AT5G63080	1.04752	2.90477	5.48547	1.13173e-05	0.000606471	3.29116
255130_at	AT4G08240	-0.856162	5.33689	-5.48105	1.14449e-05	0.000611682	3.28019
256451_s_at	AT1G75170	1.11094	4.83577	5.47533	1.16124e-05	0.000617129	3.26598
253807_at	AT4G28280	-1.19149	3.60649	-5.47512	1.16185e-05	0.000617129	3.26547
253814_at	AT4G28290	-1.88549	5.75049	-5.47444	1.16387e-05	0.000617129	3.26376
251109_at	AT5G01600	0.722637	9.49779	5.47291	1.16838e-05	0.000617893	3.25998
266545_at	AT2G35290	-1.11694	3.85408	-5.47168	1.17205e-05	0.000618209	3.25692
247604_at	AT5G60950	1.42277	3.43904	5.47045	1.17571e-05	0.000618522	3.25386
250457_at	AT5G09880	1.46587	7.38166	5.46756	1.18437e-05	0.000621456	3.24668
249803_at	AT5G23780	0.917207	5.20612	5.46077	1.20495e-05	0.000629148	3.22983
266926_at	AT2G46000	-0.833488	6.7294	-5.46067	1.20528e-05	0.000629148	3.22956
258299_at	AT3G23410	-0.941961	6.50389	-5.45812	1.21311e-05	0.000631603	3.22322
262677_at	AT1G75860	0.774794	7.9506	5.45532	1.22176e-05	0.000632647	3.21627
261586_at	AT1G01640	1.55428	4.23701	5.4545	1.22432e-05	0.000632647	3.21423
256637_at	AT3G12030	-0.93895	7.22179	-5.45442	1.22454e-05	0.000632647	3.21405
251142_at	AT5G01015	1.15598	4.34147	5.44344	1.25918e-05	0.000648881	3.18676
253479_at	AT4G32360	1.13768	5.05083	5.44012	1.26984e-05	0.000651501	3.17852
266202_at	AT2G02400	-0.843747	5.07266	-5.43985	1.27073e-05	0.000651501	3.17783
248210_at	AT5G54000	-1.42181	2.44586	-5.43401	1.28971e-05	0.000658915	3.16332
254752_at	AT4G13160	0.845697	5.01425	5.43263	1.29425e-05	0.000658915	3.15989
253437_at	AT4G32460	0.897434	7.71308	5.4323	1.29533e-05	0.000658915	3.15907
256870_at	AT3G26300	-0.783079	7.194	-5.43141	1.29827e-05	0.000658915	3.15685
257749_at	AT3G18780	-0.954038	7.03187	-5.42768	1.31064e-05	0.000663521	3.14758
267550_at	AT2G32800	-0.85564	5.90846	-5.42056	1.33455e-05	0.000673933	3.12989
254630_at	AT4G18360	0.851245	4.81765	5.41382	1.35764e-05	0.000683876	3.11312
251024_at	AT5G02180	1.03595	3.93206	5.40709	1.38104e-05	0.000693928	3.0964
261330_at	AT1G44900	-0.859204	6.38473	-5.40493	1.38867e-05	0.000696026	3.09101
251867_at	AT3G54480	1.03983	5.87641	5.40364	1.39323e-05	0.000696581	3.0878
249188_at	AT5G42830	-0.940779	6.45482	-5.39926	1.40883e-05	0.000702639	3.07691
249379_at	AT5G40460	-1.33392	4.47159	-5.3975	1.41514e-05	0.000704041	3.07254
259082_at	AT3G04820	0.700311	5.85664	5.38661	1.45488e-05	0.000720446	3.04545
245884_at	AT5G09300	0.953285	6.95184	5.38626	1.45621e-05	0.000720446	3.04456
257695_at	AT3G12680	0.986114	6.88552	5.38555	1.45884e-05	0.000720446	3.04279
245734_at	AT1G73480	1.27041	4.72803	5.38081	1.47652e-05	0.000727393	3.03102
263403_at	AT2G04040	0.813195	7.30197	5.37821	1.48633e-05	0.000730439	3.02454
254715_at	AT4G13550	1.4662	4.24944	5.37058	1.51549e-05	0.000742337	3.00554
264754_at	AT1G61400	1.08406	5.0154	5.36995	1.51791e-05	0.000742337	3.00398
265437_at	AT2G20980	-1.08834	3.6398	-5.36612	1.53276e-05	0.000747787	2.99445
250798_at	AT5G05340	1.34743	4.34002	5.3596	1.55843e-05	0.000758475	2.97821
246846_at	AT5G26760	0.956793	6.92467	5.3539	1.5812e-05	0.000767701	2.96403
265117_at	AT1G62500	-0.797442	3.59322	-5.35292	1.58517e-05	0.000767779	2.96157
267153_at	AT2G30860	-0.920818	8.96376	-5.34943	1.59933e-05	0.000772779	2.95288
247855_at	AT5G58210	0.815012	7.39473	5.34381	1.62235e-05	0.000782029	2.9389
250952_at	AT5G03570	-1.04214	4.36091	-5.34144	1.63219e-05	0.000784891	2.93299
267505_at	AT2G45560	-1.07584	4.65163	-5.3379	1.64697e-05	0.000790112	2.92418
247312_at	AT5G63970	0.855008	6.55752	5.32932	1.68337e-05	0.000805657	2.9028
253101_at	AT4G37430	-0.797324	8.47975	-5.32373	1.70754e-05	0.000815288	2.88886
245854_at	AT5G13490	-0.876787	7.61177	-5.32213	1.7145e-05	0.000816676	2.88488
246396_at	AT1G58180	1.20361	3.94788	5.30819	1.77651e-05	0.000842434	2.85015
254653_at	AT4G18180	-0.813325	1.87427	-5.30809	1.77693e-05	0.000842434	2.84991
262378_at	AT1G72830	-0.761016	6.29832	-5.30596	1.78664e-05	0.000843659	2.84458
253926_at	AT4G26650	-0.854784	6.14417	-5.3055	1.78873e-05	0.000843659	2.84344
250485_at	AT5G09990	-0.92061	7.96244	-5.30476	1.79208e-05	0.000843659	2.84161
265174_s_at	AT1G23460	1.50099	4.97684	5.30089	1.80988e-05	0.000850052	2.83195
260684_at	AT1G17590	1.08662	4.2505	5.28671	1.87652e-05	0.000879301	2.7966
252724_at	AT3G43540	0.800694	6.54064	5.2783	1.91719e-05	0.000896274	2.77564
262185_at	AT1G77950	1.15953	6.91143	5.27626	1.92719e-05	0.000898865	2.77055
259325_at	AT3G05320	1.06146	4.43857	5.27328	1.94189e-05	0.000900969	2.76312
259759_at	AT1G77550	0.756592	7.17594	5.27309	1.94282e-05	0.000900969	2.76265
267337_at	AT2G39980	-0.830501	8.94945	-5.27197	1.9484e-05	0.000900969	2.75985
252414_at	AT3G47420	-1.19325	5.66274	-5.27152	1.95065e-05	0.000900969	2.75872
263863_at	AT2G04540	0.882138	7.65805	5.27083	1.95406e-05	0.000900969	2.75702
251838_at	AT3G54940	-0.818308	10.2884	-5.26807	1.96788e-05	0.000905182	2.75012
257194_at	AT3G13110	-0.935301	6.93707	-5.26722	1.97218e-05	0.000905182	2.74799
254852_at	AT4G12020	1.14462	2.69485	5.26561	1.98026e-05	0.000906826	2.74399
261454_at	AT1G21090	-0.91271	5.85936	-5.25847	2.0167e-05	0.000921417	2.72617
265263_at	AT2G42940	1.26855	3.36867	5.25525	2.03333e-05	0.000926913	2.71814
259672_at	AT1G68990	0.891607	3.82989	5.24862	2.06802e-05	0.000940598	2.70161
267035_at	AT2G38400	0.861863	6.32191	5.24715	2.0758e-05	0.000942012	2.69794
247734_at	AT5G59400	1.04167	4.4078	5.24606	2.08161e-05	0.000942524	2.69521
256230_at	AT3G12340	0.827043	7.17449	5.24447	2.09006e-05	0.000943777	2.69124
254016_at	AT4G26150	-0.904695	7.51362	-5.2427	2.09953e-05	0.000943777	2.68683
264765_at	AT1G61430	1.06259	4.82891	5.24206	2.10297e-05	0.000943777	2.68523
248639_at	AT5G48930	-0.779867	6.07248	-5.24203	2.10311e-05	0.000943777	2.68516
254415_at	AT4G21326	1.17545	5.21699	5.23864	2.12137e-05	0.000949857	2.67671
263482_at	AT2G03980	-0.756974	6.27213	-5.23086	2.16398e-05	0.000966783	2.65728
267375_at	AT2G26300	0.959058	7.62647	5.2219	2.21406e-05	0.00098697	2.63492
252260_at	AT3G49480	1.17298	2.35056	5.22067	2.22103e-05	0.000987893	2.63184
264288_at	AT1G62045	-0.852964	7.25787	-5.21898	2.23059e-05	0.00098996	2.62764
252123_at	AT3G51240	-0.940151	6.57999	-5.21746	2.23931e-05	0.000991645	2.62383
245310_at	AT4G13950	-1.23685	4.41793	-5.21554	2.25029e-05	0.000993428	2.61905
251086_at	AT5G01450	1.36332	3.32863	5.21504	2.2532e-05	0.000993428	2.61779
257245_at	AT3G24110	0.955586	4.17874	5.21402	2.25905e-05	0.000993834	2.61525
265399_at	AT2G11010	-0.981862	2.06776	-5.21116	2.2756e-05	0.000998933	2.60812
266663_at	AT2G25790	-0.937138	3.89903	-5.20872	2.28985e-05	0.001003	2.60202
251790_at	AT3G55470	-1.04837	2.61888	-5.20397	2.3178e-05	0.00101027	2.59016
255924_at	AT1G22170	-0.975689	3.17162	-5.20332	2.32168e-05	0.00101027	2.58853
252117_at	AT3G51430	-0.825258	6.05023	-5.20251	2.32647e-05	0.00101027	2.58651
266222_at	AT2G28780	-1.44922	4.01573	-5.20251	2.32649e-05	0.00101027	2.58651
245792_at	AT1G32100	-1.13551	2.68587	-5.20109	2.33493e-05	0.00101175	2.58297
251428_at	AT3G60140	1.18449	2.99885	5.19936	2.34528e-05	0.00101295	2.57865
253790_at	AT4G28660	-0.875196	5.88858	-5.19858	2.34996e-05	0.00101295	2.5767
266106_at	AT2G45170	1.28981	5.77607	5.19811	2.35276e-05	0.00101295	2.57553
257787_at	AT3G27000	0.903603	5.53854	5.19705	2.35913e-05	0.00101352	2.57289
251065_at	AT5G01870	0.873083	9.55413	5.19029	2.40029e-05	0.00102739	2.55599
262486_at	AT1G21740	-0.864723	5.79655	-5.19007	2.40162e-05	0.00102739	2.55545
266402_at	AT2G38780	1.43299	4.33481	5.18607	2.42633e-05	0.00103576	2.54545
254559_at	AT4G19200	-0.991789	4.84696	-5.18164	2.45392e-05	0.00104057	2.5344
247189_at	AT5G65390	-1.28958	5.38804	-5.18057	2.46067e-05	0.00104057	2.53171
258588_s_at	AT3G04120	0.989245	8.85335	5.18032	2.46224e-05	0.00104057	2.53109
258053_at	AT3G16230	0.705621	6.50265	5.18031	2.46228e-05	0.00104057	2.53108
264551_at	AT1G09460	1.18769	3.55494	5.17953	2.46723e-05	0.00104057	2.52911
256275_at	AT3G12110	-0.841175	2.44238	-5.17883	2.47163e-05	0.00104057	2.52737
251962_at	AT3G53420	-1.02523	4.30481	-5.1785	2.47372e-05	0.00104057	2.52654
265188_at	AT1G23800	-1.32617	3.19039	-5.17269	2.5107e-05	0.00105392	2.51205
249325_at	AT5G40850	-0.857336	8.69991	-5.17062	2.52407e-05	0.00105733	2.50686
245296_at	AT4G16370	-1.00959	4.86312	-5.16503	2.56038e-05	0.0010699	2.4929
267001_at	AT2G34470	-0.774161	7.90478	-5.1642	2.56579e-05	0.0010699	2.49084
254834_at	AT4G12300	-0.779146	6.91074	-5.16356	2.57001e-05	0.0010699	2.48924
259580_at	AT1G28030	-1.04676	2.14915	-5.16137	2.58444e-05	0.00107333	2.48376
258373_at	AT3G14290	0.715769	9.32904	5.1607	2.58889e-05	0.00107333	2.48208
261285_at	AT1G35720	-1.04759	3.28183	-5.15945	2.59717e-05	0.00107454	2.47897
247731_at	AT5G59590	1.00616	5.84655	5.15604	2.61994e-05	0.00108175	2.47044
247632_at	AT5G60460	-1.18988	5.27631	-5.15308	2.63985e-05	0.00108577	2.46304
260301_at	AT1G80290	-0.95839	4.97684	-5.15248	2.64389e-05	0.00108577	2.46155
260225_at	AT1G74590	1.12914	3.61396	5.15219	2.64585e-05	0.00108577	2.46082
247854_at	AT5G58200	1.27497	6.5753	5.14296	2.70905e-05	0.00110944	2.43776
255522_at	AT4G02260	1.15392	5.91512	5.14199	2.71578e-05	0.00110969	2.43534
248419_at	AT5G51550	-0.814021	8.27876	-5.14129	2.72066e-05	0.00110969	2.43358
260616_at	AT1G53280	-0.692169	9.11053	-5.13195	2.78646e-05	0.00113423	2.41024
255816_at	AT2G33470	-0.603475	8.94895	-5.12768	2.81705e-05	0.00114437	2.39957
258623_at	AT3G02790	-0.976315	8.08809	-5.12331	2.84871e-05	0.0011549	2.38866
256022_at	AT1G58360	-0.79784	8.08848	-5.12204	2.858e-05	0.00115634	2.38548
259303_at	AT3G05130	-0.740244	7.67931	-5.1139	2.91818e-05	0.00117832	2.36513
247437_at	AT5G62490	-0.902342	10.2329	-5.1111	2.93914e-05	0.00118441	2.35813
254641_at	AT4G18800	-0.823677	7.00833	-5.105	2.98543e-05	0.00120055	2.34287
264454_at	AT1G10320	1.07474	7.40009	5.10426	2.99109e-05	0.00120055	2.34102
247902_at	AT5G57350	1.17671	4.5452	5.09874	3.03362e-05	0.0012152	2.32723
249493_at	AT5G39080	0.717801	7.48648	5.09529	3.06059e-05	0.00122357	2.31859
265063_at	AT1G61500	1.52088	5.08378	5.09278	3.08029e-05	0.0012267	2.31232
251807_at	AT3G55400	0.74852	8.24558	5.0927	3.08094e-05	0.0012267	2.31212
256340_at	AT1G72070	0.691795	3.82797	5.09106	3.09391e-05	0.0012267	2.30801
254784_at	AT4G12720	0.685215	7.11847	5.09082	3.09583e-05	0.0012267	2.30741
263811_at	AT2G04350	-0.802343	6.58675	-5.09043	3.09887e-05	0.0012267	2.30645
250075_at	AT5G17670	1.41664	5.42755	5.0866	3.12944e-05	0.00123637	2.29686
248189_at	AT5G54090	1.08414	6.52076	5.08183	3.1679e-05	0.00124912	2.28493
250765_at	AT5G05930	1.05748	5.6285	5.08093	3.17516e-05	0.00124954	2.2827
247184_at	AT5G65450	1.01047	6.68997	5.07377	3.23392e-05	0.00126996	2.26479
250217_at	AT5G14120	-0.84621	6.22881	-5.07308	3.23967e-05	0.00126996	2.26305
265097_at	AT1G04020	-0.933885	5.58701	-5.07076	3.25898e-05	0.00127505	2.25725
259022_at	AT3G07420	1.04741	5.39922	5.06781	3.28368e-05	0.00128223	2.24988
254179_at	AT4G23910	1.25031	5.36797	5.06535	3.30444e-05	0.00128784	2.24373
252404_at	AT3G48110	1.24558	5.44632	5.06297	3.32464e-05	0.00129321	2.23777
247202_at	AT5G65270	-0.729421	7.7947	-5.06088	3.34249e-05	0.00129765	2.23255
247246_at	AT5G64620	-0.815097	7.32116	-5.05942	3.35503e-05	0.00130001	2.22889
255436_at	AT4G03150	-0.706514	5.86579	-5.0557	3.38717e-05	0.00130956	2.21958
252274_at	AT3G49680	0.826356	7.39459	5.0544	3.3985e-05	0.00130956	2.21632
261480_at	AT1G14280	-1.23868	4.27852	-5.05432	3.39917e-05	0.00130956	2.21613
266509_at	AT2G47940	0.80951	7.74944	5.05169	3.42213e-05	0.00131557	2.20955
254398_at	AT4G21280	1.05462	5.1569	5.05104	3.42783e-05	0.00131557	2.20793
263658_at	AT1G04490	-1.0778	4.4052	-5.04986	3.43825e-05	0.00131706	2.20497
251072_at	AT5G01740	-0.932152	2.05568	-5.04678	3.46551e-05	0.00132498	2.19726
250470_at	AT5G10160	-1.14348	5.43411	-5.04525	3.47908e-05	0.00132765	2.19344
259342_at	AT3G03890	0.67125	8.45916	5.04338	3.49582e-05	0.00133152	2.18875
255439_at	AT4G03080	0.678732	4.13249	5.03796	3.5447e-05	0.00134759	2.1752
258512_at	AT3G06510	0.692921	6.82104	5.03307	3.58941e-05	0.00136108	2.16296
251873_at	AT3G54230	0.887823	6.85812	5.0326	3.59369e-05	0.00136108	2.1618
253368_at	AT4G33200	0.874876	5.22211	5.02769	3.63924e-05	0.00137574	2.1495
250074_at	AT5G17310	-0.732718	7.60456	-5.02322	3.68115e-05	0.00138884	2.13832
250545_at	AT5G08160	-1.09949	5.63849	-5.02253	3.68767e-05	0.00138884	2.1366
265815_at	AT2G17975	1.21633	4.70345	5.02173	3.69528e-05	0.00138911	2.13459
251766_at	AT3G55910	0.861306	2.64983	5.01861	3.72495e-05	0.0013973	2.12678
256229_at	AT1G58200	1.02683	7.42901	5.01798	3.73095e-05	0.0013973	2.12521
258949_at	AT3G01370	0.924138	7.42121	5.01581	3.75177e-05	0.00140249	2.11978
251890_at	AT3G54220	-0.78969	6.77807	-5.00743	3.83326e-05	0.0014303	2.0988
261084_at	AT1G07440	-0.997665	5.11267	-5.00658	3.8416e-05	0.00143077	2.09668
261294_at	AT1G48430	1.26781	4.79429	5.00352	3.87188e-05	0.00143752	2.08902
250812_at	AT5G04900	1.1856	6.6066	5.00323	3.87475e-05	0.00143752	2.08829
249742_at	AT5G24490	0.696589	10.2336	5.00259	3.88113e-05	0.00143752	2.08669
249326_at	AT5G40840	1.14522	4.16665	4.99836	3.92342e-05	0.00145051	2.07611
247401_at	AT5G62790	0.903603	6.6273	4.99439	3.96363e-05	0.00146269	2.06616
248798_at	AT5G47190	1.06171	7.24806	4.99205	3.98746e-05	0.00146777	2.06031
262919_at	AT1G79380	0.855956	8.19098	4.99071	4.00115e-05	0.00146777	2.05696
263732_at	AT1G59980	1.62577	4.12258	4.99039	4.00447e-05	0.00146777	2.05615
267059_at	AT2G32520	0.654649	8.47138	4.99019	4.00653e-05	0.00146777	2.05565
258452_at	AT3G22370	1.58592	4.31569	4.98935	4.01515e-05	0.00146826	2.05355
265697_at	AT2G32170	0.80616	6.6798	4.98723	4.03708e-05	0.00147361	2.04824
258200_at	AT3G13900	1.00566	2.65083	4.98547	4.05534e-05	0.0014776	2.04383
253958_at	AT4G26400	-0.689582	8.33734	-4.98332	4.0777e-05	0.00148306	2.03847
262049_at	AT1G80180	-0.933124	5.94099	-4.9816	4.0958e-05	0.00148696	2.03414
251193_at	AT3G62910	0.962339	6.72961	4.97857	4.12768e-05	0.00149584	2.02658
251521_at	AT3G59420	-0.721935	6.75288	-4.97703	4.1441e-05	0.00149909	2.0227
264471_at	AT1G67120	0.987959	7.67013	4.96774	4.24405e-05	0.0015325	1.99945
249905_at	AT5G22720	1.2272	2.74604	4.96506	4.27332e-05	0.00154031	1.99274
257706_at	AT3G12685	0.893062	3.0336	4.96253	4.30108e-05	0.00154754	1.98642
255481_at	AT4G02460	0.892434	6.79925	4.9618	4.30913e-05	0.00154765	1.9846
251396_at	AT3G60750	-0.75454	10.1228	-4.96112	4.31674e-05	0.00154765	1.98288
257059_at	AT3G15280	-1.13197	9.39255	-4.95858	4.34496e-05	0.001555	1.97652
245981_at	AT5G13100	-1.39351	4.93941	-4.95641	4.3692e-05	0.0015609	1.97109
248891_at	AT5G46280	-0.811792	7.97762	-4.9541	4.39511e-05	0.00156738	1.96532
255590_at	AT4G01610	0.855374	10.4044	4.95114	4.42861e-05	0.00157654	1.95791
250583_at	AT5G07500	-0.89918	4.36463	-4.94862	4.45741e-05	0.00158305	1.95159
259633_at	AT1G56500	1.36599	4.75084	4.94816	4.4626e-05	0.00158305	1.95045
250051_at	AT5G17800	-0.929441	2.99552	-4.9449	4.50017e-05	0.00159357	1.94227
250786_at	AT5G05540	0.878173	6.63539	4.94247	4.52826e-05	0.00159874	1.9362
263961_at	AT2G36370	1.26805	4.45512	4.94227	4.53066e-05	0.00159874	1.93568
248072_at	AT5G55680	-0.812983	3.55097	-4.94074	4.5485e-05	0.00160223	1.93185
261591_at	AT1G01740	0.94947	4.86965	4.93449	4.62201e-05	0.00162529	1.91621
258357_at	AT3G14350	-0.701174	7.22982	-4.93137	4.65913e-05	0.00163549	1.9084
262113_at	AT1G02820	-0.926056	3.52577	-4.9298	4.67799e-05	0.00163925	1.90446
264589_at	AT2G17650	-0.674315	7.90618	-4.92379	4.75063e-05	0.00166181	1.88943
253612_at	AT4G30310	0.992346	6.81033	4.92076	4.78778e-05	0.00167191	1.88183
263521_at	AT2G24960	0.80637	6.31596	4.91854	4.81511e-05	0.00167778	1.87628
263252_at	AT2G31380	1.67977	3.317	4.91805	4.82125e-05	0.00167778	1.87504
252214_at	AT3G50260	1.01589	3.35571	4.91642	4.84137e-05	0.00168187	1.87098
258875_at	AT3G03160	-0.868164	6.74184	-4.91395	4.87219e-05	0.00168967	1.86479
261651_at	AT1G27760	-0.783793	6.56375	-4.9132	4.88154e-05	0.00169	1.86292
259502_at	AT1G15670	0.885482	4.51192	4.90806	4.94641e-05	0.00170952	1.85004
264893_at	AT1G23140	-1.32848	4.05623	-4.90516	4.98344e-05	0.00171937	1.84276
248526_at	AT5G50740	-1.00069	6.19218	-4.90294	5.01185e-05	0.00172434	1.83722
250901_at	AT5G03530	1.26149	4.76339	4.90225	5.0208e-05	0.00172434	1.83548
260896_at	AT1G29310	-0.738573	6.88376	-4.90204	5.02351e-05	0.00172434	1.83495
264168_at	AT1G02080	0.969592	6.93117	4.89049	5.17473e-05	0.00177322	1.80603
246993_at	AT5G67450	-1.0955	3.11842	-4.88374	5.26521e-05	0.00180117	1.78912
267099_at	AT2G41460	0.637501	7.78342	4.88004	5.31538e-05	0.00181402	1.77987
253762_at	AT4G28830	0.73764	9.23075	4.87965	5.32078e-05	0.00181402	1.77888
260446_at	AT1G72420	0.800218	5.35159	4.87751	5.35003e-05	0.00182091	1.77354
264941_at	AT1G60680	-0.718381	5.92822	-4.87658	5.36283e-05	0.00182219	1.77121
246199_at	AT4G36530	-0.75903	5.90013	-4.87474	5.38829e-05	0.00182776	1.76659
251942_at	AT3G53480	1.08172	3.69025	4.86982	5.45682e-05	0.00184789	1.75427
248896_at	AT5G46350	1.26323	2.45532	4.86886	5.47029e-05	0.00184934	1.75186
259050_at	AT3G03360	0.920851	5.27946	4.86661	5.50195e-05	0.00185693	1.74624
255782_at	AT1G19850	0.663702	5.88846	4.86575	5.51417e-05	0.00185794	1.74407
263248_at	AT2G31450	0.783621	5.61679	4.86358	5.54493e-05	0.00186417	1.73865
263139_at	AT1G65110	0.956174	2.81584	4.86314	5.55117e-05	0.00186417	1.73755
247283_at	AT5G64250	0.767731	6.82273	4.86161	5.57307e-05	0.00186842	1.73371
261798_at	AT1G30460	0.990029	4.19994	4.8607	5.58611e-05	0.00186968	1.73143
260913_at	AT1G02500	-0.89576	6.1999	-4.85424	5.67959e-05	0.00189781	1.71525
250961_at	AT5G02980	-0.874707	1.7128	-4.85235	5.70722e-05	0.00190389	1.71052
255821_at	AT2G40570	1.01946	5.58088	4.85002	5.74157e-05	0.00191218	1.70467
248446_at	AT5G51140	0.888041	7.92264	4.844	5.83105e-05	0.00193878	1.68959
265449_at	AT2G46610	0.996077	7.10407	4.84323	5.84254e-05	0.0019394	1.68768
256225_at	AT1G56220	0.775379	6.96364	4.8407	5.88069e-05	0.00194885	1.68133
247985_at	AT5G56790	1.20075	4.61864	4.83976	5.89484e-05	0.00195033	1.67899
265668_at	AT2G32020	1.16242	3.52351	4.83344	5.99132e-05	0.001979	1.66316
261658_at	AT1G50040	-0.835767	5.21166	-4.83229	6.00904e-05	0.00198161	1.66028
259125_at	AT3G02300	1.04579	5.24018	4.82905	6.05927e-05	0.00199491	1.65217
257391_at	AT2G32050	1.16118	2.74326	4.82835	6.07021e-05	0.00199525	1.65041
247567_at	AT5G61190	0.959417	6.41259	4.82671	6.09591e-05	0.00200043	1.64629
254175_at	AT4G24050	-0.800494	5.3561	-4.82437	6.13261e-05	0.0020092	1.64044
249073_at	AT5G44020	-0.815435	2.50892	-4.8165	6.25785e-05	0.00204691	1.62074
265042_at	AT1G04040	-0.955861	3.92879	-4.81455	6.28937e-05	0.00205388	1.61584
260924_at	AT1G21590	0.841906	5.34944	4.81317	6.31165e-05	0.00205782	1.61239
246071_at	AT5G20150	-1.1797	5.27127	-4.81022	6.35966e-05	0.00207012	1.60501
255703_at	AT4G00040	1.06466	6.23422	4.80936	6.37373e-05	0.00207136	1.60285
245745_at	AT1G51110	1.32801	3.2232	4.80729	6.40771e-05	0.00207905	1.59767
252398_at	AT3G47990	0.846939	7.10011	4.80649	6.42093e-05	0.00207999	1.59566
253163_at	AT4G35750	-1.15388	5.25313	-4.80268	6.48413e-05	0.00209659	1.58612
249788_at	AT5G24330	-1.13309	4.77875	-4.80204	6.49485e-05	0.00209659	1.58451
256277_at	AT3G12120	-0.61571	9.12846	-4.80153	6.50338e-05	0.00209659	1.58323
249472_at	AT5G39210	0.873665	6.38345	4.79937	6.53955e-05	0.00210314	1.57782
247386_at	AT5G63420	0.673658	9.09566	4.79907	6.54459e-05	0.00210314	1.57707
264971_at	AT1G67210	1.46865	4.56984	4.79803	6.56202e-05	0.00210538	1.57448
252927_at	AT4G39090	0.658456	10.1097	4.79231	6.65932e-05	0.00213321	1.56014
254374_at	AT4G21780	-0.931613	3.25419	-4.79028	6.69406e-05	0.00214093	1.55506
246132_at	AT5G20850	1.04058	2.07866	4.78841	6.72637e-05	0.00214785	1.55037
261551_at	AT1G63440	0.930995	3.47827	4.78498	6.78598e-05	0.00216346	1.54178
251980_at	AT3G53270	0.810165	5.81408	4.78174	6.84272e-05	0.0021781	1.53366
257196_at	AT3G23790	0.825167	7.60886	4.7808	6.85917e-05	0.0021799	1.53132
262784_at	AT1G10760	0.760892	8.84474	4.78003	6.87274e-05	0.00218077	1.5294
262291_at	AT1G70790	0.845601	5.64087	4.7773	6.92122e-05	0.0021927	1.52255
250935_at	AT5G03240	-1.3072	4.69251	-4.77413	6.97786e-05	0.00220717	1.51461
257646_at	AT3G25740	0.774005	6.13464	4.77147	7.02574e-05	0.00221883	1.50794
248973_at	AT5G45050	0.883615	4.47518	4.76712	7.10465e-05	0.00223861	1.49706
267015_at	AT2G39340	1.08327	5.93641	4.76635	7.11883e-05	0.00223861	1.49512
253954_at	AT4G26970	-0.642297	7.46453	-4.76619	7.1217e-05	0.00223861	1.49473
262809_at	AT1G11720	1.0184	4.61859	4.7654	7.1361e-05	0.00223965	1.49276
247945_at	AT5G57150	0.970225	3.65471	4.7618	7.20249e-05	0.00225697	1.48374
245003_at	ATCG00280	-1.17786	5.85588	-4.75959	7.24357e-05	0.00226292	1.4782
246464_at	AT5G16980	0.956334	5.04598	4.7592	7.25086e-05	0.00226292	1.47722
258333_at	AT3G16000	0.580368	6.73916	4.75897	7.25519e-05	0.00226292	1.47664
249709_at	AT5G35670	1.03549	4.66578	4.75772	7.2785e-05	0.00226668	1.47351
256064_at	AT1G07020	-0.655753	7.20598	-4.75543	7.3214e-05	0.00227507	1.46779
262996_at	AT1G54440	0.795537	6.56769	4.75508	7.328e-05	0.00227507	1.46691
257201_at	AT3G23740	-0.858916	3.12797	-4.753	7.36727e-05	0.00228374	1.4617
264616_at	AT2G17740	-0.77117	1.6754	-4.75223	7.382e-05	0.00228479	1.45976
247061_at	AT5G66780	-0.734068	11.8581	-4.75146	7.39649e-05	0.00228576	1.45785
246133_at	AT5G20960	-0.802283	9.0954	-4.74962	7.43169e-05	0.00229313	1.45322
259763_at	AT1G77630	-0.664244	6.71931	-4.74862	7.4507e-05	0.00229548	1.45073
257962_at	AT3G19790	-0.72687	7.10518	-4.74636	7.49422e-05	0.00230344	1.44506
263373_at	AT2G20515	0.643722	6.66038	4.74609	7.49941e-05	0.00230344	1.44438
252132_at	AT3G50790	0.94749	5.56597	4.74291	7.56091e-05	0.0023188	1.43643
263830_at	AT2G40260	-1.16115	3.92511	-4.74176	7.58331e-05	0.00232213	1.43355
260840_at	AT1G29050	-0.987088	5.90067	-4.74054	7.60704e-05	0.00232379	1.4305
247066_at	AT5G66940	-0.903521	3.07275	-4.73935	7.63037e-05	0.00232379	1.42752
259712_at	AT1G77440	0.713519	8.14516	4.73926	7.63222e-05	0.00232379	1.42729
252559_at	AT3G46020	0.9172	4.80113	4.73896	7.63803e-05	0.00232379	1.42654
264777_at	AT1G08630	-0.867694	2.79817	-4.73854	7.64641e-05	0.00232379	1.42548
261906_at	AT1G65080	0.633318	6.17554	4.73752	7.66638e-05	0.00232635	1.42294
267562_at	AT2G39670	0.757051	8.76604	4.73666	7.68339e-05	0.00232801	1.42078
245100_at	AT2G40930	0.738441	7.7372	4.72864	7.8435e-05	0.00237295	1.40069
262025_at	AT1G35510	1.02983	3.57883	4.72723	7.872e-05	0.00237801	1.39716
264926_at	AT1G60660	-0.81056	4.87415	-4.72464	7.92451e-05	0.00239028	1.39068
250399_at	AT5G10750	-0.826938	5.27956	-4.72277	7.96265e-05	0.00239542	1.38601
258178_at	AT3G21680	-0.663984	1.80112	-4.72264	7.96532e-05	0.00239542	1.38568
248647_at	AT5G49190	1.27117	3.66937	4.72027	8.01417e-05	0.00240652	1.37973
267398_at	AT2G44560	-0.75853	1.79681	-4.71885	8.04338e-05	0.0024117	1.37618
265646_at	AT2G27360	-0.886844	3.45663	-4.71427	8.13876e-05	0.00243667	1.3647
264120_at	AT1G79340	-0.828843	6.15957	-4.71213	8.1836e-05	0.00244646	1.35935
265770_at	AT2G48100	0.729036	8.31449	4.71153	8.19622e-05	0.0024466	1.35785
264381_at	AT2G25100	0.757049	4.08469	4.71056	8.21671e-05	0.00244909	1.35542
248528_at	AT5G50760	-0.798262	6.49479	-4.70504	8.33423e-05	0.00248045	1.34159
264738_at	AT1G62250	0.900935	6.39003	4.70251	8.38864e-05	0.00249296	1.33526
253276_at	AT4G34050	-0.760899	5.30498	-4.69432	8.5671e-05	0.00253954	1.31476
265237_s_at	ATMG00470	-0.81465	1.62014	-4.69369	8.58108e-05	0.00253954	1.31317
260042_at	AT1G68820	0.750178	6.86066	4.69359	8.5832e-05	0.00253954	1.31293
265644_at	AT2G27380	-1.02508	10.451	-4.69182	8.62234e-05	0.00254678	1.3085
260483_at	AT1G11000	0.988789	4.93154	4.69134	8.63293e-05	0.00254678	1.30731
264609_at	AT1G04530	1.08567	4.96143	4.68769	8.71438e-05	0.00256705	1.29817
263264_at	AT2G38810	0.691109	7.0624	4.68257	8.82985e-05	0.00259727	1.28535
264372_at	AT1G11840	-0.684851	9.88868	-4.67916	8.90774e-05	0.00261636	1.2768
263287_at	AT2G36145	-0.913427	4.42636	-4.67486	9.0067e-05	0.00264157	1.26605
250604_at	AT5G07830	0.669024	7.93495	4.67345	9.03938e-05	0.0026473	1.26252
249833_at	AT5G23430	0.866908	4.18791	4.67059	9.10614e-05	0.00266298	1.25536
258923_at	AT3G10450	0.798571	7.5388	4.66988	9.12275e-05	0.00266398	1.25358
261346_at	AT1G79720	-0.86421	5.94053	-4.66524	9.23235e-05	0.00268819	1.24196
262811_at	AT1G11700	-0.995003	4.29241	-4.66524	9.23235e-05	0.00268819	1.24196
258392_at	AT3G15400	1.18685	6.19126	4.66381	9.26628e-05	0.00269417	1.23839
258158_at	AT3G17790	-1.08054	7.32983	-4.65446	9.4918e-05	0.00275577	1.21499
267609_at	AT2G26780	0.960621	5.87747	4.64372	9.7577e-05	0.00282889	1.1881
245977_at	AT5G13110	-0.761386	6.57562	-4.63987	9.85488e-05	0.00285296	1.17846
247163_at	AT5G65685	0.893398	7.35514	4.63681	9.9326e-05	0.00287133	1.17081
251012_at	AT5G02580	0.762187	7.66847	4.63386	0.000100084	0.00288909	1.16342
249546_at	AT5G38150	-0.845319	4.08136	-4.63267	0.000100389	0.00289377	1.16045
266438_at	AT2G43180	0.684043	5.05246	4.63099	0.000100824	0.00290102	1.15624
257659_at	AT3G13226	0.683051	7.80971	4.63059	0.000100929	0.00290102	1.15523
250434_at	AT5G10390	-0.782703	7.89408	-4.62991	0.000101104	0.00290192	1.15355
259366_at	AT1G13280	-0.932314	4.53096	-4.62919	0.000101292	0.00290302	1.15174
245357_at	AT4G17560	0.911123	6.75292	4.62866	0.000101431	0.00290302	1.15041
250884_at	AT5G03940	0.760451	8.50523	4.6279	0.000101628	0.00290455	1.14852
261745_at	AT1G08500	-0.741139	8.18856	-4.62663	0.000101961	0.00290994	1.14533
253585_at	AT4G30720	0.857949	7.04835	4.62471	0.000102467	0.00292024	1.14052
247762_at	AT5G59170	-0.906866	7.92408	-4.62387	0.000102687	0.00292142	1.13844
257510_at	AT1G55360	-0.862045	6.83141	-4.62345	0.000102798	0.00292142	1.13738
259934_at	AT1G71340	0.942348	3.60919	4.62059	0.000103558	0.00293886	1.13022
263520_at	AT2G42640	1.0294	5.38385	4.61894	0.000103997	0.00294545	1.1261
264483_at	AT1G77230	-0.857779	6.82457	-4.61862	0.000104083	0.00294545	1.1253
249759_at	AT5G24380	-0.949184	6.36356	-4.61243	0.000105753	0.00298852	1.10981
246051_at	AT5G28840	0.642975	11.039	4.60896	0.000106701	0.00301109	1.10113
253601_at	AT4G30900	0.952774	6.39361	4.60726	0.000107168	0.00301849	1.09688
257573_at	AT2G33990	0.861136	5.88321	4.60692	0.000107263	0.00301849	1.09602
245803_at	AT1G47128	0.871545	6.92404	4.60539	0.000107687	0.00302411	1.09218
260662_at	AT1G19540	-0.752858	7.69846	-4.60511	0.000107763	0.00302411	1.0915
260336_at	AT1G73990	0.765158	7.41856	4.60344	0.000108227	0.00303292	1.08731
251639_at	AT3G57560	-0.835393	5.45449	-4.59992	0.000109211	0.0030538	1.07851
246315_at	AT3G56870	-0.913923	5.5529	-4.59969	0.000109275	0.0030538	1.07794
254681_at	AT4G18140	1.20416	3.19217	4.59914	0.00010943	0.00305389	1.07656
254288_at	AT4G22970	0.885994	4.04524	4.59394	0.000110903	0.00308948	1.06355
259962_at	AT1G53690	-0.922315	4.36737	-4.59352	0.000111023	0.00308948	1.0625
251040_at	AT5G02250	0.811227	5.68044	4.59275	0.000111245	0.00308948	1.06056
262257_at	AT1G53860	-1.00698	3.99989	-4.59233	0.000111363	0.00308948	1.05953
260739_at	AT1G15000	-0.718841	7.73442	-4.59125	0.000111675	0.00308948	1.05681
258906_at	AT3G06380	0.751738	6.42853	4.59099	0.000111748	0.00308948	1.05617
261305_at	AT1G48470	-0.658278	6.77754	-4.5896	0.00011215	0.00308948	1.05269
250016_at	AT5G18100	1.07706	6.92171	4.58918	0.000112271	0.00308948	1.05163
264592_at	AT2G17720	0.688574	4.43864	4.58858	0.000112444	0.00308948	1.05014
245238_at	AT4G25570	-0.763161	5.33151	-4.58802	0.000112607	0.00308948	1.04873
257602_at	AT3G13800	0.95497	3.78435	4.58793	0.000112632	0.00308948	1.04851
253519_at	AT4G31240	0.980677	3.71019	4.58783	0.000112661	0.00308948	1.04826
247288_at	AT5G64330	-0.881967	4.92535	-4.5877	0.000112699	0.00308948	1.04793
261415_at	AT1G07750	-1.15521	3.99045	-4.58491	0.00011351	0.00310209	1.04096
263196_at	AT1G36070	0.887995	5.19127	4.58467	0.000113581	0.00310209	1.04035
262859_at	AT1G64790	0.916722	6.51725	4.58453	0.000113621	0.00310209	1.04001
252517_at	AT3G46340	-0.815465	1.76339	-4.58089	0.000114691	0.00312708	1.03089
267321_at	AT2G19320	-1.17599	4.82116	-4.5783	0.000115457	0.00314371	1.02442
264355_at	AT1G03210	1.48373	5.0512	4.57731	0.00011575	0.00314743	1.02196
247348_at	AT5G63810	0.718869	8.74499	4.5742	0.000116681	0.00316847	1.01416
247216_at	AT5G64860	1.06503	5.37592	4.56988	0.000117984	0.00319247	1.00337
253864_at	AT4G27460	-0.833717	4.53626	-4.56987	0.000117986	0.00319247	1.00335
246593_at	AT5G14790	-1.13767	4.21999	-4.5695	0.0001181	0.00319247	1.00241
258272_at	AT3G15610	-0.636578	8.08563	-4.56917	0.000118198	0.00319247	1.0016
247579_at	AT5G61320	1.0607	2.04205	4.56806	0.000118538	0.00319736	0.998808
251143_at	AT5G01220	0.978248	3.71083	4.56681	0.00011892	0.00320163	0.995686
247001_at	AT5G67330	-0.657705	10.1896	-4.5665	0.000119014	0.00320163	0.994912
255670_at	AT4G00335	0.986138	5.92614	4.56177	0.00012047	0.00323648	0.983088
264868_at	AT1G24095	0.912383	5.30602	4.56116	0.000120659	0.00323722	0.981568
251191_at	AT3G62590	-0.774954	4.62796	-4.55894	0.000121351	0.00324581	0.976008
259956_at	AT1G75110	-0.828542	3.81399	-4.55838	0.000121524	0.00324581	0.974618
261223_at	AT1G19950	-1.02276	5.05177	-4.5581	0.000121614	0.00324581	0.973901
265609_at	AT2G25420	0.9537	4.66021	4.55807	0.000121623	0.00324581	0.973829
251469_at	AT3G59530	1.25256	4.12618	4.55657	0.000122092	0.00325401	0.970089
256459_at	AT1G36180	0.712359	5.36503	4.55562	0.00012239	0.00325764	0.967719
249581_at	AT5G37600	-0.809387	5.89081	-4.55316	0.000123169	0.00327404	0.961553
250259_at	AT5G13800	0.644298	6.37078	4.55168	0.000123639	0.00327732	0.957847
255012_at	AT4G10030	0.875252	5.83902	4.55106	0.000123835	0.00327732	0.956305
258788_at	AT3G11780	0.758921	7.24799	4.55095	0.000123869	0.00327732	0.956043
261975_at	AT1G64640	-0.796056	4.91034	-4.55043	0.000124036	0.00327732	0.954729
262459_at	AT1G50400	-0.929296	4.0823	-4.55021	0.000124105	0.00327732	0.954188
252016_at	AT3G52950	-0.755101	6.47709	-4.54859	0.000124623	0.00328669	0.950139
245413_at	AT4G17300	0.799516	5.54952	4.54399	0.000126108	0.00332149	0.938628
256734_at	AT3G29390	0.98037	6.07642	4.54267	0.000126536	0.00332842	0.935332
259646_at	AT1G55350	0.904188	4.79287	4.53912	0.000127697	0.00335459	0.926451
245816_at	AT1G26210	-0.89588	4.94127	-4.53549	0.000128893	0.0033816	0.917389
266648_at	AT2G25840	0.946321	4.28581	4.53433	0.000129278	0.00338729	0.914492
248632_at	AT5G49010	-0.784692	5.44204	-4.53132	0.000130284	0.00340922	0.906956
258014_at	AT3G19330	1.14619	4.00389	4.52846	0.000131246	0.00342771	0.899811
245042_at	AT2G26540	0.804105	5.79587	4.52792	0.000131427	0.00342771	0.898466
248538_at	AT5G50110	0.835597	5.77485	4.5277	0.000131501	0.00342771	0.89792
267276_at	AT2G30130	-0.855957	6.86142	-4.5269	0.000131774	0.0034301	0.895908
263661_at	AT1G04290	-0.814627	4.68787	-4.52643	0.000131934	0.0034301	0.89473
246786_at	AT5G27410	1.48669	5.89565	4.5256	0.000132215	0.003433	0.892655
256618_at	AT3G24440	-0.594877	7.27811	-4.5248	0.000132488	0.00343455	0.890654
246458_at	AT5G16860	0.768599	4.1592	4.52442	0.000132616	0.00343455	0.889716
251444_at	AT3G59990	0.630359	7.93453	4.52116	0.000133733	0.00345904	0.881562
246847_at	AT5G26820	0.818826	6.0345	4.51792	0.000134851	0.00348349	0.87347
256741_at	AT3G29375	1.00382	3.57902	4.51706	0.000135148	0.00348669	0.871332
248493_at	AT5G51100	0.732644	8.10364	4.51655	0.000135328	0.00348687	0.870039
247262_at	AT5G64440	0.913483	4.02137	4.51368	0.00013633	0.00350369	0.862875
247051_at	AT5G66670	-0.814275	2.94908	-4.51306	0.000136548	0.00350369	0.86132
253135_at	AT4G35830	-0.635064	7.79104	-4.51294	0.000136589	0.00350369	0.86103
260940_at	AT1G45000	0.563694	11.0748	4.51269	0.000136677	0.00350369	0.860404
246220_at	AT4G37210	0.788321	7.39905	4.51218	0.000136858	0.00350387	0.859118
264801_at	AT1G08840	0.950363	3.76392	4.50953	0.000137792	0.00352225	0.852509
251796_at	AT3G55360	-0.878911	4.699	-4.50915	0.000137925	0.00352225	0.851567
256517_at	AT1G66170	-0.788106	2.0045	-4.50627	0.000138952	0.00354398	0.844361
245421_at	AT4G17430	-0.679542	5.55797	-4.50555	0.00013921	0.00354607	0.84256
256827_at	AT3G18570	-1.06124	4.43243	-4.50302	0.000140117	0.00356468	0.836246
261969_at	AT1G65950	0.914691	6.57617	4.50213	0.000140441	0.0035684	0.834006
264767_at	AT1G61380	0.646253	5.99141	4.5005	0.000141031	0.00357888	0.829933
254788_at	AT4G12790	0.660029	8.0665	4.49858	0.000141726	0.00359199	0.825157
259878_at	AT1G76790	-0.801057	7.21297	-4.49565	0.000142798	0.00361462	0.817833
261949_at	AT1G64670	-1.27845	4.14292	-4.49458	0.000143194	0.0036201	0.815142
258509_at	AT3G06620	1.03885	2.94386	4.49279	0.000143852	0.00363218	0.810687
263488_at	AT2G31840	0.608138	8.06947	4.4899	0.000144926	0.00364998	0.803462
256309_at	AT1G30380	-1.26277	2.91762	-4.48954	0.000145059	0.00364998	0.802572
247729_at	AT5G59530	0.956908	2.07815	4.48943	0.000145101	0.00364998	0.802293
255596_at	AT4G01720	-0.9186	2.57994	-4.48692	0.000146041	0.00366466	0.796014
260541_at	AT2G43530	-0.771058	5.87086	-4.4869	0.000146048	0.00366466	0.795971
253324_at	AT4G33940	0.701684	5.40153	4.48164	0.000148036	0.00370559	0.782834
247248_at	AT5G64560	0.826135	6.24417	4.48144	0.000148113	0.00370559	0.782332
249353_at	AT5G40420	-0.97192	8.67158	-4.48113	0.000148231	0.00370559	0.781559
254464_at	AT4G20400	0.635397	6.81579	4.48037	0.000148519	0.0037082	0.779671
259586_at	AT1G28100	0.855323	7.4247	4.47679	0.000149896	0.00373522	0.770709
259103_at	AT3G11690	-0.828211	4.08799	-4.47659	0.000149972	0.00373522	0.770213
264060_at	AT2G27980	1.00958	4.98515	4.47418	0.000150902	0.00375373	0.764212
253306_at	AT4G33650	0.587746	8.14871	4.47146	0.000151961	0.00377541	0.757418
265855_at	AT2G42390	-0.634518	7.40915	-4.46865	0.000153066	0.00379303	0.750383
245384_at	AT4G16790	-0.947611	2.99016	-4.46847	0.000153136	0.00379303	0.749939
265355_at	AT2G16760	-0.848865	2.01969	-4.46822	0.000153235	0.00379303	0.749311
261695_at	AT1G08520	0.854021	7.62461	4.46716	0.00015365	0.00379865	0.746681
250531_at	AT5G08650	0.854647	6.48232	4.46542	0.000154342	0.00381108	0.742315
262768_at	AT1G12990	-0.821944	2.28477	-4.46086	0.000156161	0.00385126	0.730941
253388_at	AT4G32910	0.552655	9.16692	4.45793	0.00015734	0.0038756	0.723635
254256_at	AT4G23180	-1.31683	2.3513	-4.45586	0.000158182	0.00389158	0.718453
253219_at	AT4G34990	-0.758955	5.66309	-4.45323	0.000159255	0.00391319	0.711889
263839_at	AT2G36900	0.634788	7.19788	4.45158	0.000159932	0.00392506	0.707765
245263_at	AT4G17740	1.15955	4.41667	4.45067	0.000160304	0.00392755	0.705513
263295_at	AT2G14210	0.903905	2.65557	4.45038	0.000160423	0.00392755	0.704788
251221_at	AT3G62550	1.08122	3.55617	4.44909	0.000160957	0.00393582	0.701565
257841_at	AT3G25260	-1.01193	4.77067	-4.4486	0.000161159	0.00393599	0.700346
245591_at	AT4G14530	0.606576	2.22584	4.44446	0.000162886	0.00397334	0.689998
266996_at	AT2G34490	-1.19879	3.08881	-4.4438	0.000163162	0.00397526	0.688354
253866_at	AT4G27480	-1.09023	2.24287	-4.44297	0.000163509	0.00397892	0.686288
258802_at	AT3G04650	0.660509	5.29149	4.44054	0.000164535	0.00399906	0.680212
248903_at	AT5G46290	-0.687588	7.54618	-4.43958	0.00016494	0.00400406	0.677829
263142_at	AT1G65230	0.99397	3.12047	4.43861	0.000165354	0.00400789	0.675396
252914_at	AT4G39130	-1.03306	6.03182	-4.43827	0.000165495	0.00400789	0.674565
265845_at	AT2G35610	-0.883436	5.63569	-4.43309	0.000167713	0.00405673	0.661639
248332_at	AT5G52640	0.840333	3.769	4.43186	0.000168247	0.00406476	0.658554
256814_at	AT3G21370	0.914659	5.41368	4.4293	0.000169357	0.00408669	0.652169
248961_at	AT5G45650	1.12895	5.94735	4.42801	0.000169921	0.00409464	0.648945
261500_at	AT1G28400	0.934513	5.00517	4.4276	0.000170097	0.00409464	0.647938
266621_at	AT2G35450	0.976683	4.5247	4.42715	0.000170297	0.00409464	0.6468
258702_at	AT3G09730	-0.761602	5.1798	-4.42662	0.000170527	0.00409529	0.645487
263007_at	AT1G54260	0.770814	6.2436	4.42435	0.000171527	0.00410338	0.639814
267582_at	AT2G41970	-0.762038	2.14444	-4.42418	0.0001716	0.00410338	0.639401
255230_at	AT4G05390	-0.622203	10.3676	-4.42398	0.000171688	0.00410338	0.638901
258609_at	AT3G02910	-0.95329	8.35223	-4.42389	0.000171726	0.00410338	0.638684
250734_at	AT5G06270	-1.07594	4.82801	-4.42354	0.000171882	0.00410338	0.637804
246541_at	AT5G15400	0.652683	7.14253	4.41666	0.000174948	0.00417164	0.62064
262322_at	AT1G27590	1.00127	4.02546	4.4143	0.000176015	0.00419212	0.614738
251993_at	AT3G52960	-0.66191	8.99779	-4.41268	0.000176749	0.00420462	0.610703
251402_at	AT3G60290	-0.543077	9.46355	-4.41092	0.000177551	0.00421873	0.606306
253043_at	AT4G37540	0.734058	5.41554	4.41022	0.00017787	0.00422133	0.604564
263321_at	AT2G47170	-0.679136	10.144	-4.40888	0.000178485	0.00422859	0.601218
252878_at	AT4G39460	0.667361	7.6553	4.40849	0.00017866	0.00422859	0.600264
249528_at	AT5G38720	0.603371	7.24597	4.40818	0.000178806	0.00422859	0.599474
258599_at	AT3G04520	-0.757018	5.20182	-4.40694	0.000179374	0.00423705	0.596395
247850_at	AT5G58150	-0.941203	5.14503	-4.40542	0.000180078	0.00424737	0.59259
262769_at	AT1G13180	0.870671	5.6849	4.40508	0.000180232	0.00424737	0.591761
262523_at	AT1G17110	0.626893	7.13828	4.39827	0.000183416	0.00431734	0.57477
251998_at	AT3G53090	1.18015	4.27043	4.39153	0.000186618	0.0043876	0.557972
245151_at	AT2G47550	-0.768278	2.02362	-4.38897	0.000187852	0.00441146	0.551579
258198_at	AT3G14020	-0.897449	3.31086	-4.38581	0.000189385	0.00444227	0.543694
260088_at	AT1G73190	-0.763568	9.45317	-4.38477	0.000189887	0.00444436	0.541123
245418_at	AT4G17370	0.716909	5.53463	4.38472	0.000189915	0.00444436	0.540981
264746_at	AT1G62300	0.837189	4.60121	4.38407	0.000190233	0.00444547	0.539356
249929_at	AT5G22340	0.743025	5.40018	4.38342	0.00019055	0.00444547	0.537744
260242_at	AT1G63650	0.719102	5.12612	4.38306	0.000190724	0.00444547	0.536859
251620_at	AT3G58060	-0.905825	6.05606	-4.38282	0.000190845	0.00444547	0.536243
252885_at	AT4G39260	-0.588066	10.4472	-4.38199	0.000191251	0.00444978	0.534181
264571_at	AT1G05330	1.18325	4.06394	4.37985	0.000192303	0.00446705	0.528858
255642_at	AT4G00820	-0.733786	5.55264	-4.37895	0.00019275	0.00446705	0.526607
254314_at	AT4G22470	1.32953	2.2333	4.37872	0.000192865	0.00446705	0.526025
253195_at	AT4G35420	0.99046	2.46911	4.37869	0.00019288	0.00446705	0.525953
265610_at	AT2G25430	-0.719607	6.52615	-4.37771	0.000193363	0.00446785	0.523524
261787_at	AT1G16020	-0.850711	4.6106	-4.37757	0.000193437	0.00446785	0.523154
249644_at	AT5G37010	-0.830957	5.94656	-4.37728	0.000193579	0.00446785	0.52244
260542_at	AT2G43560	0.689907	4.70203	4.37342	0.000195507	0.00450718	0.512826
256668_at	AT3G32190	-0.736954	1.98949	-4.37227	0.000196087	0.00451312	0.509954
264309_at	AT1G62020	-0.833146	6.86498	-4.37202	0.000196213	0.00451312	0.509332
266566_at	AT2G24040	-0.597749	7.40073	-4.36807	0.000198213	0.00455392	0.499494
250637_at	AT5G07530	-0.956718	3.93477	-4.36464	0.00019997	0.00458907	0.490932
248547_at	AT5G50280	0.959868	5.01603	4.36363	0.000200487	0.00459569	0.488428
249045_at	AT5G44380	-1.16693	5.08263	-4.36057	0.000202071	0.00462213	0.480793
258687_at	AT3G07860	0.698506	6.9315	4.36031	0.000202205	0.00462213	0.480152
256291_at	AT3G12200	0.580729	7.51584	4.35991	0.000202413	0.00462213	0.479155
249676_at	AT5G35960	-0.963105	3.28238	-4.35963	0.000202558	0.00462213	0.478461
260631_at	AT1G62350	0.85799	3.09972	4.35716	0.000203845	0.00464624	0.472316
247800_at	AT5G58570	0.817228	6.35837	4.35619	0.000204355	0.0046526	0.469893
245358_at	AT4G15900	0.762798	8.26561	4.35498	0.000204993	0.00466186	0.46687
255109_s_at	AT4G08760	-0.636471	1.62209	-4.35414	0.000205434	0.00466663	0.464784
250482_at	AT5G10320	0.99018	5.46719	4.35288	0.000206101	0.00467457	0.461645
245230_at	AT4G25610	-0.840539	5.64048	-4.3526	0.000206248	0.00467457	0.46095
253700_at	AT4G29840	-0.587226	8.89399	-4.35042	0.000207406	0.00469333	0.455522
248816_at	AT5G47010	0.674736	6.39193	4.35017	0.000207541	0.00469333	0.454888
262921_at	AT1G79430	0.930608	5.83301	4.349	0.000208166	0.00470217	0.451974
259302_at	AT3G05120	-0.708088	6.84256	-4.34642	0.000209546	0.00472804	0.445567
253078_at	AT4G36180	-0.72632	6.3163	-4.34555	0.000210017	0.00473338	0.443387
256098_at	AT1G13700	0.763504	2.83337	4.34124	0.000212357	0.00478076	0.432645
253034_at	AT4G38230	0.936653	4.1297	4.34065	0.000212674	0.00478255	0.431198
260036_at	AT1G68830	0.676244	4.43748	4.33986	0.000213106	0.00478532	0.42923
246339_at	AT3G44890	0.52059	10.0223	4.33956	0.000213272	0.00478532	0.428476
249917_at	AT5G22460	0.792754	4.39189	4.33848	0.000213866	0.00479114	0.425776
265081_at	AT1G03840	-0.968106	2.7137	-4.33822	0.000214007	0.00479114	0.425139
247687_at	AT5G59740	-0.883909	4.34702	-4.33675	0.000214815	0.0048039	0.421484
263936_at	AT2G35920	0.744242	6.05026	4.33522	0.000215661	0.00481746	0.417675
258248_at	AT3G29140	-0.797847	4.985	-4.33375	0.000216479	0.00482464	0.414003
257807_at	AT3G26650	0.825459	5.23051	4.33327	0.000216744	0.00482464	0.412816
249900_at	AT5G22640	0.703242	8.1468	4.33316	0.000216809	0.00482464	0.412526
263096_at	AT2G16060	0.60924	10.0678	4.33292	0.00021694	0.00482464	0.41194
251675_at	AT3G57300	0.776776	6.72226	4.33105	0.000217985	0.00484254	0.407281
261727_at	AT1G76090	-0.822169	6.68379	-4.33049	0.0002183	0.00484419	0.405883
250569_at	AT5G08130	0.754565	5.65168	4.32865	0.000219332	0.00486174	0.40131
265809_at	AT2G18100	1.02879	2.69594	4.32682	0.000220366	0.00487621	0.396751
245176_at	AT2G47440	-0.712445	4.00268	-4.32664	0.000220469	0.00487621	0.396296
262292_at	AT1G27595	0.757714	5.75645	4.32608	0.000220786	0.00487786	0.394904
260711_at	AT1G17580	0.699937	7.03288	4.3256	0.000221059	0.00487854	0.393707
254563_at	AT4G19120	-0.821528	5.05343	-4.32377	0.000222099	0.00489613	0.389156
253224_at	AT4G34860	-0.620647	7.59185	-4.32225	0.000222968	0.00490993	0.385368
258181_at	AT3G21670	-0.925832	3.73045	-4.32147	0.000223411	0.0049143	0.383447
257920_at	AT3G23260	0.848345	4.30307	4.32099	0.000223688	0.00491505	0.382242
258576_at	AT3G04230	-0.930863	6.33765	-4.32011	0.000224194	0.00492078	0.380054
262990_at	AT1G23260	0.737418	7.4541	4.31717	0.000225896	0.00495272	0.372723
261239_at	AT1G32930	0.693628	6.92179	4.31674	0.000226141	0.00495272	0.371673
248465_at	AT5G51200	0.717927	7.65932	4.31552	0.000226851	0.0049629	0.368631
264442_at	AT1G27480	-0.85217	2.2039	-4.31325	0.000228177	0.00497595	0.362984
249816_at	AT5G23880	0.558613	5.31346	4.31323	0.000228191	0.00497595	0.362923
247236_at	AT5G64590	-0.829316	2.84147	-4.3129	0.000228382	0.00497595	0.362112
260244_at	AT1G74320	1.0607	5.50135	4.31242	0.000228664	0.00497595	0.360918
252759_at	AT3G42630	0.827281	3.76062	4.31239	0.000228683	0.00497595	0.360837
250024_at	AT5G18270	0.915538	2.81008	4.31064	0.000229711	0.00498347	0.356488
251056_at	AT5G01770	1.05753	2.76065	4.31061	0.000229727	0.00498347	0.356419
255940_at	AT1G20380	1.04462	3.80997	4.31054	0.00022977	0.00498347	0.356239
247228_at	AT5G65140	-0.855618	4.95303	-4.3093	0.000230502	0.00498543	0.353155
266324_at	AT2G46710	0.682172	5.34752	4.30902	0.000230672	0.00498543	0.352443
256865_at	AT3G23820	-0.677943	8.3233	-4.30891	0.000230737	0.00498543	0.35217
251983_at	AT3G53210	-0.765324	4.85738	-4.30871	0.00023085	0.00498543	0.351693
265070_at	AT1G55510	0.62963	5.89327	4.30822	0.000231144	0.00498642	0.350461
262582_at	AT1G15410	-0.650589	7.36305	-4.30685	0.000231959	0.00499866	0.347048
264170_at	AT1G02260	1.04485	4.98567	4.3062	0.000232347	0.00500166	0.345431
257722_at	AT3G18490	-0.609607	9.98348	-4.30356	0.000233926	0.00503028	0.338865
267488_at	AT2G19110	1.12526	4.39729	4.30259	0.000234506	0.00503738	0.336465
247949_at	AT5G57220	1.03307	4.05996	4.30195	0.000234895	0.00504037	0.334857
260292_at	AT1G63680	0.593423	6.16832	4.30089	0.000235536	0.00504874	0.332218
249235_at	AT5G42100	-0.629422	6.03448	-4.30046	0.000235796	0.00504895	0.331148
259169_at	AT3G03520	-0.913315	3.49909	-4.29859	0.00023693	0.00506784	0.326498
246792_at	AT5G27290	0.71878	1.97735	4.29749	0.000237596	0.0050767	0.323777
254386_at	AT4G21960	-0.672359	8.87559	-4.2956	0.00023875	0.00509432	0.319081
264129_at	AT1G79170	-0.865833	3.43693	-4.29532	0.000238926	0.00509432	0.318367
260498_at	AT2G41710	0.759888	6.90909	4.29347	0.00024006	0.00510719	0.31378
252256_at	AT3G49430	0.863581	7.05803	4.29347	0.000240062	0.00510719	0.313771
262284_at	AT1G68670	0.606533	6.31503	4.2931	0.000240291	0.00510719	0.31285
264368_at	AT1G03280	0.766132	6.12762	4.28823	0.000243314	0.00516599	0.300735
247107_at	AT5G66040	-0.707601	8.75052	-4.28529	0.000245157	0.00519651	0.293422
262205_at	AT2G01080	-0.659232	6.9373	-4.28472	0.000245516	0.00519651	0.292004
245976_at	AT5G13080	0.633248	1.73869	4.2847	0.000245525	0.00519651	0.29197
263882_at	AT2G21790	0.65451	7.82949	4.28362	0.000246206	0.00520547	0.289283
246509_at	AT5G16715	0.831003	5.984	4.28182	0.000247348	0.00522412	0.284802
251119_at	AT3G63510	0.972833	4.96038	4.27678	0.000250565	0.00528576	0.272282
245687_at	AT1G28320	0.855154	5.07135	4.27618	0.000250956	0.00528576	0.270771
260985_at	AT1G53500	-0.88004	4.18172	-4.27602	0.000251053	0.00528576	0.270395
264585_at	AT1G05180	0.585254	9.14305	4.27481	0.000251839	0.00529677	0.267367
255328_at	AT4G04350	0.793739	7.22464	4.27264	0.000253244	0.00532076	0.261979
247464_at	AT5G62070	0.838382	3.52081	4.27193	0.000253704	0.00532487	0.260222
266957_at	AT2G34640	0.603737	8.87527	4.27148	0.000253998	0.00532549	0.2591
262201_at	AT2G01120	0.693227	6.36179	4.26739	0.000256678	0.0053761	0.24893
259307_at	AT3G05230	-0.666692	6.68096	-4.26566	0.000257817	0.00539435	0.244642
252859_at	AT4G39780	-0.94657	2.91491	-4.26421	0.000258777	0.00540881	0.241043
251945_at	AT3G53520	-0.632591	6.54715	-4.26378	0.000259068	0.00540928	0.239954
266804_at	AT2G29960	-0.567362	8.50614	-4.26255	0.000259882	0.00542067	0.236914
267027_at	AT2G38330	1.00316	4.29238	4.26016	0.000261484	0.00544844	0.230962
258903_at	AT3G06410	-0.632166	5.61396	-4.25923	0.000262109	0.00545583	0.228649
246189_at	AT5G20910	0.49503	8.82463	4.25748	0.000263283	0.00547461	0.22432
263325_at	AT2G04240	0.652147	8.80808	4.25592	0.000264343	0.00549097	0.22043
247947_at	AT5G57090	0.809769	4.68781	4.25505	0.000264934	0.00549758	0.218269
248661_at	AT5G48670	-0.982736	4.99032	-4.25433	0.000265419	0.00550198	0.216496
245508_at	AT4G15720	0.706663	4.64051	4.25183	0.000267128	0.00553172	0.21028
248590_at	AT5G49660	0.92666	3.17748	4.24991	0.000268449	0.00555336	0.205504
259647_at	AT1G55325	0.883721	3.8432	4.24879	0.00026922	0.0055636	0.202726
245276_at	AT4G16780	0.76729	7.26298	4.24767	0.000269992	0.00556495	0.199952
245790_at	AT1G32200	0.606349	6.78282	4.24757	0.000270067	0.00556495	0.199683
261602_at	AT1G49630	0.987015	4.1826	4.2475	0.000270113	0.00556495	0.199516
253620_at	AT4G30520	0.875573	3.39924	4.24592	0.000271207	0.00558176	0.195605
250586_at	AT5G07630	0.788177	5.22284	4.24236	0.000273698	0.00561803	0.186751
259723_at	AT1G60960	0.936459	5.39424	4.24226	0.000273766	0.00561803	0.186509
245727_at	AT1G73350	0.783367	7.38128	4.2422	0.000273806	0.00561803	0.186369
266314_at	AT2G27040	0.697703	6.85247	4.24158	0.000274244	0.0056213	0.184822
247502_at	AT5G61940	0.788228	3.18014	4.24008	0.000275298	0.00563718	0.181105
260685_at	AT1G17650	0.933548	7.1535	4.23792	0.000276834	0.00566288	0.175718
251036_at	AT5G02160	-0.68003	4.33117	-4.2371	0.000277411	0.00566565	0.173701
256789_at	AT3G13672	1.01602	2.67843	4.23663	0.000277745	0.00566565	0.172537
248161_at	AT5G54480	-0.724763	2.94696	-4.23654	0.000277813	0.00566565	0.172299
261220_at	AT1G19970	-0.706222	3.10016	-4.23525	0.00027873	0.00566773	0.169109
248938_at	AT5G45780	0.85269	7.16198	4.23523	0.000278747	0.00566773	0.169051
265417_at	AT2G20920	0.657304	8.43056	4.23521	0.000278759	0.00566773	0.169008
261007_at	AT1G26400	-0.961467	1.75767	-4.23379	0.000279781	0.00568276	0.165467
255540_at	AT4G01800	0.565573	7.45173	4.23114	0.000281685	0.00571568	0.1589
248304_at	AT5G53180	0.632768	7.9037	4.2284	0.000283674	0.00575026	0.152086
253456_at	AT4G32050	0.725553	3.18971	4.22687	0.000284789	0.00576705	0.14829
267477_at	AT2G02710	0.888026	6.62823	4.22236	0.000288101	0.00582825	0.137098
256221_at	AT1G56300	0.60261	8.75735	4.21906	0.000290543	0.00586593	0.128927
265093_at	AT1G03905	-0.771914	5.08267	-4.21906	0.000290545	0.00586593	0.128917
264339_at	AT1G70290	1.14171	5.02673	4.21679	0.000292244	0.00588969	0.123275
265678_at	AT2G31970	0.93141	4.96095	4.21658	0.000292401	0.00588969	0.122755
267199_at	AT2G30990	-0.811411	5.61027	-4.21631	0.000292599	0.00588969	0.1221
246897_at	AT5G25560	0.964756	6.68209	4.21411	0.000294258	0.00591716	0.116629
261430_at	AT1G18830	-1.17793	2.39307	-4.21087	0.00029671	0.00595567	0.108594
263864_at	AT2G04530	0.590244	8.01173	4.2108	0.000296764	0.00595567	0.108421
248092_at	AT5G55170	0.730088	3.16715	4.2092	0.000297982	0.00597417	0.104455
248984_at	AT5G45140	0.618298	7.89135	4.20841	0.00029859	0.00597591	0.102482
247782_at	AT5G58790	1.27329	4.41108	4.20831	0.000298662	0.00597591	0.102248
262581_at	AT1G15370	-0.715783	6.52771	-4.20658	0.00029999	0.00599653	0.0979543
250673_at	AT5G07070	-0.699733	2.78736	-4.20299	0.000302763	0.00604037	0.0890515
263009_at	AT1G54370	0.933822	6.1964	4.20296	0.000302783	0.00604037	0.0889873
254779_at	AT4G12760	0.745012	8.49023	4.20008	0.000305026	0.0060791	0.0818446
263197_at	AT1G53930	-0.673753	1.78639	-4.19956	0.000305439	0.00608131	0.0805349
259296_at	AT3G05350	0.812455	6.75572	4.19894	0.000305919	0.00608485	0.0790161
263612_at	AT2G16440	-0.811572	7.08586	-4.19791	0.000306731	0.00608826	0.0764511
250196_at	AT5G14580	0.606093	7.14419	4.19759	0.000306983	0.00608826	0.0756544
263073_at	AT2G17500	0.931627	3.35046	4.19757	0.000307001	0.00608826	0.0755972
263004_at	AT1G54510	0.708844	4.76112	4.19719	0.000307298	0.00608826	0.0746617
255695_at	AT4G00080	-1.19184	2.54746	-4.19601	0.000308231	0.00610073	0.0717293
258240_at	AT3G27660	-0.768581	9.73334	-4.19559	0.000308559	0.00610124	0.0706992
256033_at	AT1G07250	-0.630426	5.10654	-4.19286	0.000310726	0.00613805	0.06393
250033_at	AT5G18110	0.723952	7.6756	4.19208	0.000311346	0.00614429	0.0619988
259304_at	AT3G05210	0.605263	6.95769	4.19016	0.000312879	0.00616849	0.0572484
247671_at	AT5G60210	0.900035	4.83468	4.18931	0.000313561	0.0061759	0.0551399
264024_at	AT2G21180	0.793223	7.34638	4.18667	0.000315696	0.00621187	0.0485754
260575_at	AT2G47300	0.857635	3.44694	4.18329	0.000318441	0.00624896	0.0401988
251943_at	AT3G53500	0.667449	9.50834	4.18325	0.000318472	0.00624896	0.040106
258874_at	AT3G03230	-0.866119	3.84838	-4.1832	0.000318511	0.00624896	0.0399859
247786_at	AT5G58600	0.613712	6.07425	4.18235	0.000319206	0.00625649	0.0378794
259105_at	AT3G05500	-0.832884	8.39362	-4.18007	0.000321073	0.00628698	0.032236
264096_at	AT1G78995	0.808446	2.6416	4.17734	0.000323327	0.00632497	0.0254672
262961_at	AT1G54490	0.706318	6.1107	4.17661	0.000323935	0.00633071	0.0236522
245926_at	AT5G24740	0.934553	6.75149	4.17518	0.000325121	0.00634393	0.0201167
257005_at	AT3G14190	-0.664402	6.17133	-4.17486	0.000325386	0.00634393	0.0193277
248709_at	AT5G48470	0.703878	6.66126	4.17466	0.000325556	0.00634393	0.0188229
260058_at	AT1G78100	-0.744637	6.50237	-4.17334	0.000326658	0.00635926	0.015553
261755_at	AT1G08170	-0.947506	4.88591	-4.17223	0.00032759	0.00637125	0.0127974
256812_at	AT3G21350	0.962063	4.3854	4.17131	0.000328357	0.00637447	0.0105347
259520_at	AT1G12320	0.735339	8.33007	4.17128	0.000328389	0.00637447	0.0104427
254626_at	AT4G18400	0.604657	6.3256	4.1701	0.000329378	0.0063843	0.00753352
259198_at	AT3G03610	0.849701	4.51535	4.16992	0.000329529	0.0063843	0.00709019
258669_at	AT3G08800	0.691323	2.82001	4.169	0.000330307	0.00639323	0.00480875
250685_at	AT5G06670	0.826109	4.66181	4.1682	0.000330983	0.00640017	0.00283137
247303_at	AT5G63890	0.577088	7.26857	4.16749	0.000331588	0.00640571	0.00106556
251215_at	AT3G62510	1.41015	3.28971	4.16495	0.000333756	0.00644142	-0.00523787
261559_at	AT1G01780	1.10194	3.64596	4.16405	0.000334523	0.00645006	-0.00745996
249442_at	AT5G39590	-0.64991	7.90814	-4.1635	0.000334995	0.00645297	-0.00882194
255552_at	AT4G01850	-0.57628	9.39558	-4.16152	0.000336694	0.00647951	-0.0137149
250946_at	AT5G03420	0.862942	6.56901	4.15916	0.000338737	0.00651261	-0.0195663
266277_at	AT2G29310	-0.738402	2.08249	-4.15683	0.000340768	0.00654385	-0.0253467
252868_at	AT4G39920	-0.786732	5.58003	-4.15655	0.000341011	0.00654385	-0.0260373
266653_at	AT2G25740	0.536842	7.44074	4.15477	0.000342569	0.00656528	-0.0304435
251263_at	AT3G62190	0.787101	5.79531	4.15453	0.00034278	0.00656528	-0.0310394
246427_at	AT5G17400	0.707506	8.32101	4.15207	0.000344941	0.00660039	-0.0371153
249036_at	AT5G44200	0.605117	8.08283	4.15109	0.000345814	0.00661083	-0.0395613
245631_at	AT1G25350	0.598036	7.20756	4.14798	0.000348571	0.00665139	-0.0472383
262003_at	AT1G64460	-0.793292	5.40051	-4.14784	0.000348697	0.00665139	-0.0475875
262860_at	AT1G64810	0.602159	6.41109	4.14727	0.000349212	0.00665139	-0.0490158
252482_at	AT3G46670	0.663623	7.4505	4.14722	0.000349257	0.00665139	-0.0491389
251892_at	AT3G54320	-0.666466	4.01526	-4.14575	0.000350568	0.00667006	-0.0527627
262208_at	AT1G74800	0.849076	4.07502	4.14521	0.000351056	0.00667266	-0.0541069
250166_at	AT5G15300	0.912569	3.04795	4.14486	0.000351367	0.00667266	-0.0549633
266246_at	AT2G27690	-0.728067	4.84807	-4.14442	0.000351765	0.00667392	-0.0560577
245950_at	AT5G19570	-0.656295	6.60221	-4.14275	0.000353275	0.00669628	-0.0602007
261648_at	AT1G27730	1.57992	4.61123	4.14178	0.000354147	0.00670649	-0.0625834
254446_at	AT4G20890	-0.603121	8.36911	-4.14032	0.000355478	0.00672537	-0.0662099
262778_at	AT1G13050	0.796522	5.16294	4.13906	0.000356624	0.00674073	-0.0693218
253563_at	AT4G31150	0.766882	2.66615	4.13789	0.000357696	0.00675465	-0.0722228
246823_at	AT5G26970	1.23174	5.31061	4.13518	0.000360187	0.00679312	-0.0789321
257433_at	AT2G21990	-0.688057	2.06842	-4.13494	0.000360407	0.00679312	-0.079524
255874_at	AT2G40550	-0.57394	7.94279	-4.13312	0.000362088	0.00681843	-0.0840226
246019_at	AT5G10690	0.909038	7.2871	4.13264	0.000362529	0.00682034	-0.0851967
253921_at	AT4G26900	0.588532	7.71428	4.13198	0.000363148	0.00682563	-0.0868479
247682_at	AT5G59650	1.03168	4.25879	4.12874	0.000366167	0.00687595	-0.0948495
265763_at	AT2G48060	0.588354	5.93559	4.12825	0.00036663	0.00687823	-0.0960705
267366_at	AT2G44310	-0.724573	8.22057	-4.12663	0.000368153	0.00689816	-0.100079
247399_at	AT5G62960	0.66921	1.8142	4.12639	0.000368376	0.00689816	-0.100665
266361_at	AT2G32450	-0.745674	2.45666	-4.12442	0.00037024	0.00692662	-0.105542
259583_at	AT1G28070	-0.788072	2.42032	-4.12396	0.00037067	0.00692823	-0.106664
250208_at	AT5G14000	-0.672094	4.8129	-4.12253	0.000372035	0.00693806	-0.110216
250715_at	AT5G06160	0.807542	4.79736	4.12202	0.000372522	0.00693806	-0.111482
267168_at	AT2G37770	-0.766305	2.05323	-4.12184	0.000372687	0.00693806	-0.111909
266439_s_at	AT2G43200	0.9392	5.85303	4.12184	0.000372691	0.00693806	-0.111919
249389_at	AT5G40100	-0.746136	3.42191	-4.1216	0.000372918	0.00693806	-0.112507
247936_at	AT5G57030	0.684836	4.5909	4.11958	0.000374856	0.00696703	-0.117519
248492_at	AT5G51040	-0.498042	9.25464	-4.11925	0.000375166	0.00696703	-0.118318
254375_at	AT4G21800	0.642773	7.99432	4.11595	0.000378353	0.00701973	-0.126491
258223_at	AT3G15840	0.727144	4.3644	4.11406	0.000380181	0.00704716	-0.131149
255893_at	AT1G17960	1.49856	2.16926	4.11076	0.000383401	0.00710032	-0.139299
251893_at	AT3G54380	0.774751	7.48755	4.1079	0.000386221	0.00714598	-0.146381
249267_at	AT5G41600	0.865432	7.5566	4.10642	0.000387685	0.00716647	-0.150036
253295_at	AT4G33760	0.832784	7.5679	4.10244	0.000391651	0.00723316	-0.159872
253624_at	AT4G30580	0.603756	7.19327	4.10203	0.000392061	0.00723409	-0.160881
258966_at	AT3G10690	0.629341	8.50107	4.09937	0.000394735	0.00727678	-0.16745
254746_at	AT4G12980	-0.770837	4.11752	-4.09842	0.000395701	0.00727882	-0.16981
246411_at	AT1G57770	0.929425	4.17954	4.09763	0.0003965	0.00727882	-0.171759
246286_at	AT1G31910	0.628441	6.58203	4.09755	0.000396579	0.00727882	-0.171951
249656_at	AT5G37130	0.986297	5.45501	4.09751	0.000396622	0.00727882	-0.172057
256598_at	AT3G30180	0.844139	5.55777	4.09725	0.000396884	0.00727882	-0.172695
266231_at	AT2G02220	0.615887	3.6748	4.09712	0.000397014	0.00727882	-0.17301
254797_at	AT4G13030	0.734936	6.49615	4.09304	0.000401179	0.00734851	-0.183094
257702_at	AT3G12670	0.532826	8.13394	4.09251	0.000401722	0.00735177	-0.1844
253707_at	AT4G29200	-0.737385	1.80728	-4.09158	0.000402679	0.00736259	-0.186698
246134_at	AT5G20930	0.697318	6.11833	4.08962	0.000404705	0.00739293	-0.191546
258057_at	AT3G28970	0.886572	7.37565	4.08912	0.000405218	0.00739494	-0.192769
254944_at	AT4G10930	0.669082	5.94393	4.0888	0.000405549	0.00739494	-0.193558
264508_at	AT1G09570	0.597324	9.39565	4.08761	0.000406787	0.00741081	-0.196504
256960_at	AT3G13510	-0.756485	5.95771	-4.08686	0.000407563	0.00741823	-0.198343
245969_at	AT5G19830	0.913634	5.28479	4.08482	0.000409701	0.00745042	-0.203398
249958_at	AT5G18970	0.971392	6.26006	4.08172	0.000412955	0.00750129	-0.21104
265268_at	AT2G42960	0.922797	2.80408	4.08145	0.000413243	0.00750129	-0.211712
266342_at	AT2G01540	-0.875733	4.28424	-4.07984	0.000414952	0.00751546	-0.215698
253740_at	AT4G28706	0.75159	3.92867	4.07955	0.000415252	0.00751546	-0.216395
253196_at	AT4G35260	-0.590689	7.91586	-4.07937	0.000415442	0.00751546	-0.216839
261230_at	AT1G20010	-0.567317	6.99905	-4.0793	0.000415516	0.00751546	-0.217009
250161_at	AT5G15240	-0.850361	4.81378	-4.07787	0.000417037	0.00753622	-0.220539
252343_at	AT3G48610	-0.662676	6.53787	-4.0768	0.00041818	0.00754332	-0.223182
255542_at	AT4G01860	0.740286	4.19048	4.07667	0.000418321	0.00754332	-0.223508
265949_at	AT2G18540	-0.863625	6.22351	-4.07645	0.000418553	0.00754332	-0.224044
266617_at	AT2G29670	-0.87797	5.91945	-4.07603	0.000419004	0.00754469	-0.225083
251668_at	AT3G57010	-1.15589	4.40533	-4.07482	0.000420302	0.00756131	-0.228071
259057_at	AT3G03310	-0.674761	7.2397	-4.07429	0.00042087	0.00756477	-0.229375
254656_at	AT4G18070	-0.612056	7.22787	-4.07152	0.000423861	0.00761174	-0.236213
253754_at	AT4G29020	-1.06354	6.14572	-4.07094	0.000424489	0.00761622	-0.237642
265273_at	AT2G28320	0.801236	4.19778	4.06695	0.000428843	0.00768269	-0.247497
260160_at	AT1G79880	0.707525	5.55336	4.06685	0.000428956	0.00768269	-0.247751
264968_at	AT1G67360	-0.621989	7.42067	-4.06549	0.000430444	0.0077025	-0.251096
267268_at	AT2G02570	0.778835	7.00703	4.0651	0.000430872	0.00770332	-0.252055
265013_at	AT1G24460	-0.649763	6.04334	-4.06363	0.000432491	0.0077254	-0.255675
248085_at	AT5G55480	-0.745231	5.15369	-4.05996	0.000436574	0.00779143	-0.264747
250733_at	AT5G06290	0.632837	7.11999	4.05702	0.00043986	0.00783992	-0.271989
248207_at	AT5G53970	0.812682	3.21251	4.05684	0.000440069	0.00783992	-0.272447
260669_at	AT1G19340	0.805996	3.81439	4.05624	0.000440733	0.00784482	-0.273903
258251_at	AT3G15810	1.26493	4.29496	4.05236	0.000445134	0.00791615	-0.283494
247609_at	AT5G60940	0.770307	6.7216	4.05112	0.000446536	0.00793409	-0.28653
253524_at	AT4G31430	0.839508	4.50283	4.04886	0.000449124	0.00797304	-0.29211
253806_at	AT4G28270	-0.661482	6.62996	-4.0484	0.000449652	0.00797539	-0.293244
257876_at	AT3G17130	-0.734552	3.57634	-4.04717	0.000451067	0.00799345	-0.296276
257152_at	AT3G27310	0.645286	7.23684	4.04272	0.000456217	0.00807208	-0.307234
255064_at	AT4G08950	-0.995549	5.28398	-4.04265	0.000456306	0.00807208	-0.307422
254901_at	AT4G11530	0.721516	2.68951	4.04226	0.000456753	0.00807291	-0.308368
252533_at	AT3G46110	-0.95988	4.3322	-4.04176	0.000457338	0.00807616	-0.309602
258026_at	AT3G19290	0.811417	4.87072	4.04095	0.000458285	0.00808581	-0.3116
261496_at	AT1G28360	-0.816434	5.40931	-4.03812	0.000461615	0.00813743	-0.318587
253855_at	AT4G28050	-0.931733	5.14247	-4.03768	0.000462136	0.00813949	-0.319675
245585_at	AT4G14970	0.957483	3.55522	4.03728	0.000462609	0.00814071	-0.320662
252114_at	AT3G51450	-0.519441	7.25258	-4.03556	0.000464642	0.00816829	-0.324895
256979_at	AT3G21055	0.518011	7.84306	4.03507	0.000465218	0.00816829	-0.32609
258163_at	AT3G17940	-0.50824	7.47465	-4.03438	0.000466039	0.00816829	-0.327791
259486_at	AT1G15710	-0.723646	6.76524	-4.03434	0.000466092	0.00816829	-0.327901
259538_at	AT1G12310	-0.679732	7.62844	-4.03404	0.00046645	0.00816829	-0.328642
263255_at	AT1G10490	0.628072	6.12012	4.0339	0.000466609	0.00816829	-0.328971
263757_at	AT2G21430	0.76768	4.39501	4.03278	0.000467948	0.00818463	-0.331737
245699_at	AT5G04250	0.764012	4.48367	4.03235	0.000468462	0.00818651	-0.332796
250292_at	AT5G13220	-0.899335	4.6818	-4.02366	0.000478971	0.00835741	-0.354203
248624_at	AT5G48790	0.82472	4.04657	4.02358	0.000479071	0.00835741	-0.354406
249674_at	AT5G35930	0.909486	5.47705	4.02256	0.000480313	0.00837183	-0.356903
257000_at	AT3G14120	0.746951	6.13689	4.02147	0.000481647	0.00838782	-0.359579
266693_at	AT2G19800	-0.670153	6.97897	-4.02018	0.000483237	0.00840825	-0.362759
[truncated: 1,441 more rows]

## Sheet: ARvsD_12h
Supplemental Table S1: sly1-2 ARvsD 12h differentially regulated genes
[truncated: 2,580 more rows]

[truncated: 2 more sheets: GIDvsD_0h, GIDvsD_12h]
