# Supplementary material for: Transcriptional mechanisms associated with seed dormancy and dormancy loss in the gibberellin-insensitive sly1-2 mutant of Arabidopsis thaliana
Source: PLoS One. 2017 Jun 19;12(6):e0179143. doi: 10.1371/journal.pone.0179143 (PMC5476249; doi:10.1371/journal.pone.0179143)
Supplement: S2 Table — (XLSX) [file pone.0179143.s012.xlsx]

## Sheet: DELLAproteolysisDependentUPwAR
ACCNUM	SYMBOL	DESC
AT5G45950	NA	GDSL-motif lipase/hydrolase family protein; similar to GDSL-motif lipase/hydrolase family protein [Arabidopsis thaliana] (TAIR:AT5G45960.1); similar to Os09g0247600 [Oryza sativa (japonica cultivar-group)] (GB:NP_001062663.1); similar to Os02g0110000 [Oryza sativa (japonica cultivar-group)] (GB:NP_001045647.1); similar to Lipolytic enzyme, G-D-S-L [Medicago truncatula] (GB:ABE90349.1); contains I…
AT2G22330	CYP79B3	Encodes a cytochrome P450. Involved in tryptophan metabolism. Converts Trp to indole-3-acetaldoxime (IAOx), a precursor to IAA and indole glucosinolates.
AT2G46650	ATCB5-C, B5, CB5-C	member of Cytochromes b5, member of Cytochromes b5, member of Cytochromes b5
AT2G46740	NA	FAD-binding domain-containing protein; similar to FAD-binding domain-containing protein [Arabidopsis thaliana] (TAIR:AT2G46750.1); similar to FAD-binding domain-containing protein [Arabidopsis thaliana] (TAIR:AT2G46760.1); similar to FAD-binding domain-containing protein [Arabidopsis thaliana] (TAIR:AT5G56490.1); similar to Os08g0114300 [Oryza sativa (japonica cultivar-group)] (GB:NP_001060850.1)…
AT4G22010	sks4	SKS4 (SKU5 Similar 4); copper ion binding / oxidoreductase; similar to SKS6 (SKU5 Similar 6), pectinesterase [Arabidopsis thaliana] (TAIR:AT1G41830.1); similar to SKS8 (SKU5 Similar 8), copper ion binding / oxidoreductase [Arabidopsis thaliana] (TAIR:AT1G21850.1); similar to SKS5 (SKU5 Similar 5), copper ion binding / oxidoreductase [Arabidopsis thaliana] (TAIR:AT1G76160.1); similar to pectineste…
AT4G29030	NA	glycine-rich protein; similar to glycine-rich protein [Arabidopsis thaliana] (TAIR:AT4G29020.1); similar to putative glycine-rich protein [Brassica napus] (GB:CAC01931.1)
AT5G57220	CYP81F2	member of CYP81F
AT5G49800	NA	similar to hypothetical protein LOC402943 [Danio rerio] (GB:NP_991209.1); similar to Os11g0245500 [Oryza sativa (japonica cultivar-group)] (GB:NP_001067602.1); contains InterPro domain Lipid-binding START; (InterPro:IPR002913)
AT5G37770	CML24, TCH2	Encodes a protein with 40% similarity to calmodulin. Binds Ca(2+) and, as a consequence, undergoes conformational changes. CML24 expression occurs in all major organs, and transcript levels are increased from 2- to 15-fold in plants subjected to touch, darkness, heat, cold, hydrogen peroxide, abscisic acid (ABA), and indole-3-acetic acid. However, CML24 protein accumulation changes were not detec…
AT2G27000	CYP705A8	member of CYP705A
AT5G49170	NA	similar to unknown protein [Arabidopsis thaliana] (TAIR:AT3G06840.1)
AT3G23880	NA	F-box family protein; similar to F-box family protein [Arabidopsis thaliana] (TAIR:AT3G06240.1); similar to Cyclin-like F-box; F-box protein interaction domain [Medicago truncatula] (GB:ABE90596.1); similar to Cyclin-like F-box; F-box protein interaction domain [Medicago truncatula] (GB:ABE77917.1); contains InterPro domain Cyclin-like F-box; (InterPro:IPR001810); contains InterPro domain Galacto…
AT1G15210	ATPDR7, PDR7	ATPDR7/PDR7 (PLEIOTROPIC DRUG RESISTANCE 7); ATPase, coupled to transmembrane movement of substances; Identical to Probable pleiotropic drug resistance protein 7 (PDR7) [Arabidopsis Thaliana] (GB:Q7PC86;GB:Q9XI48); similar to ATPDR12/PDR12 (PLEIOTROPIC DRUG RESISTANCE 12), ATPase, coupled to transmembrane movement of substances [Arabidopsis thaliana] (TAIR:AT1G15520.1); similar to PDR8/PEN3 (PLEI…
AT3G52470	NA	harpin-induced family protein / HIN1 family protein / harpin-responsive family protein; similar to NHL12 (NDR1/HIN1-like 12) [Arabidopsis thaliana] (TAIR:AT2G35960.1); similar to Os12g0159600 [Oryza sativa (japonica cultivar-group)] (GB:NP_001066211.1); similar to H0913C04.12 [Oryza sativa (indica cultivar-group)] (GB:CAJ86171.1); similar to Os11g0157200 [Oryza sativa (japonica cultivar-group)] (…
AT2G14750	AKN1, APK, APK1, ATAKN1	Encodes a functional APS kinase, Encodes a functional APS kinase, Encodes a functional APS kinase, Encodes a functional APS kinase
AT3G29370	NA	similar to unknown protein [Arabidopsis thaliana] (TAIR:AT5G39240.1); contains InterPro domain Helix-loop-helix DNA-binding; (InterPro:IPR011598)
AT4G19120	ERD3	ERD3 (EARLY-RESPONSIVE TO DEHYDRATION 3); similar to dehydration-responsive protein, putative [Arabidopsis thaliana] (TAIR:AT1G31850.2); similar to dehydration-responsive protein-like [Oryza sativa (japonica cultivar-group)] (GB:BAD67956.1); similar to Os06g0103900 [Oryza sativa (japonica cultivar-group)] (GB:NP_001056546.1); contains InterPro domain Protein of unknown function DUF248, methyltran…
AT4G30530	NA	defense-related protein, putative; similar to defense-related protein, putative [Arabidopsis thaliana] (TAIR:AT2G23960.1); similar to defense-related protein [Brassica carinata] (GB:AAK50344.1); contains InterPro domain Glutamine amidotransferase class-I; (InterPro:IPR000991)
AT1G22160	NA	senescence-associated protein-related; similar to senescence-associated protein-related [Arabidopsis thaliana] (TAIR:AT1G78020.1); similar to 80C09_23 [Brassica rapa subsp. pekinensis] (GB:AAZ41834.1); contains InterPro domain Protein of unknown function DUF581; (InterPro:IPR007650)
AT3G15350	NA	glycosyltransferase family 14 protein / core-2/I-branching enzyme family protein; similar to acetylglucosaminyltransferase [Arabidopsis thaliana] (TAIR:AT1G53100.1); similar to glycosyltransferase family 14 protein / core-2/I-branching enzyme family protein [Arabidopsis thaliana] (TAIR:AT4G27480.1); similar to glycosyl transferase family 14 protein [Musa balbisiana] (GB:ABF70128.1); contains Inte…
AT4G39840	NA	similar to hypothetical protein MtrDRAFT_AC125389g23v2 [Medicago truncatula] (GB:ABE94089.1)
AT1G24575	NA	unknown protein
AT2G40610	ATEXP8, ATEXPA8, ATHEXP, EXP8	member of Alpha-Expansin Gene Family. Naming convention from the Expansin Working Group (Kende et al, 2004. Plant Mol Bio). Involved in the formation of nematode-induced syncytia in roots of Arabidopsis thaliana., member of Alpha-Expansin Gene Family. Naming convention from the Expansin Working Group (Kende et al, 2004. Plant Mol Bio). Involved in the formation of nematode-induced syncytia in roo…
AT1G52000	NA	jacalin lectin family protein; similar to MBP1 (MYROSINASE-BINDING PROTEIN 1) [Arabidopsis thaliana] (TAIR:AT1G52040.1); similar to myrosinase-binding protein [Brassica napus] (GB:AAC08048.1); contains InterPro domain Jacalin-related lectin; (InterPro:IPR001229)
AT5G39580	NA	peroxidase, putative; Identical to Peroxidase 62 precursor (EC 1.11.1.7) (Atperox P62) (ATP24a) (PER62) [Arabidopsis Thaliana] (GB:Q9FKA4;GB:P93724); similar to peroxidase, putative [Arabidopsis thaliana] (TAIR:AT5G64120.1); similar to bacterial-induced peroxidase [Gossypium hirsutum] (GB:AAL73112.1); contains InterPro domain Haem peroxidase; (InterPro:IPR010255); contains InterPro domain Haem pe…
AT2G16230	NA	glycosyl hydrolase family 17 protein; similar to glycosyl hydrolase family 17 protein [Arabidopsis thaliana] (TAIR:AT4G34480.1); similar to beta-1,3-glucanase-like protein [Olea europaea] (GB:AAK58515.1); contains InterPro domain X8; (InterPro:IPR012946); contains InterPro domain Glycoside hydrolase, family 17; (InterPro:IPR000490)
AT3G15650	NA	phospholipase/carboxylesterase family protein; similar to phospholipase/carboxylesterase family protein [Arabidopsis thaliana] (TAIR:AT1G52700.1); similar to putative lysophospholipase 2 [Oryza sativa (japonica cultivar-group)] (GB:BAB62566.1); contains InterPro domain Phospholipase/Carboxylesterase; (InterPro:IPR003140)
AT2G43480	NA	peroxidase, putative; Identical to Probable peroxidase 26 precursor (EC 1.11.1.7) (Atperox P26) (ATP50) (PER26) [Arabidopsis Thaliana] (GB:O22862;GB:Q8RY36); similar to peroxidase family protein [Arabidopsis thaliana] (TAIR:AT5G24070.1); similar to Os10g0566800 [Oryza sativa (japonica cultivar-group)] (GB:NP_001065427.1); similar to cationic peroxidase [Stylosanthes humilis] (GB:AAB67737.1); cont…
NA	NA	NA
AT1G70230	NA	similar to unknown protein [Arabidopsis thaliana] (TAIR:AT1G01430.1); similar to Protein of unknown function DUF231, plant [Medicago truncatula] (GB:ABE83215.1); contains InterPro domain Protein of unknown function DUF231, plant; (InterPro:IPR004253)
AT2G44500	NA	similar to unknown protein [Arabidopsis thaliana] (TAIR:AT3G07900.1); similar to Plant protein family, putative [Medicago truncatula] (GB:ABE79402.1); contains InterPro domain Protein of unknown function DUF246, plant; (InterPro:IPR004348), similar to unknown protein [Arabidopsis thaliana] (TAIR:AT3G07900.1); similar to Plant protein family, putative [Medicago truncatula] (GB:ABE79402.1); similar…
AT4G30800	NA	40S ribosomal protein S11 (RPS11B); Identical to 40S ribosomal protein S11-2 (RPS11B) [Arabidopsis Thaliana] (GB:O65569); similar to EMB1080 (EMBRYO DEFECTIVE 1080), structural constituent of ribosome [Arabidopsis thaliana] (TAIR:AT3G48930.1); similar to ribosomal protein S11 (probable start codon at bp 67) (GB:AAA32866.1); contains InterPro domain Nucleic acid-binding, OB-fold, subgroup; (InterP…
AT1G23090	AST91, SULTR3;3	Encodes AST91 mRNA for sulfate transporter., Encodes AST91 mRNA for sulfate transporter.
AT2G34930	NA	disease resistance family protein; similar to disease resistance family protein [Arabidopsis thaliana] (TAIR:AT1G47890.1); similar to Leucine-rich repeat; Leucine-rich repeat, cysteine-containing type [Medicago truncatula] (GB:ABE79507.1); contains InterPro domain Leucine-rich repeat; (InterPro:IPR001611); contains InterPro domain Leucine-rich repeat, plant specific; (InterPro:IPR007090); contain…
AT2G47440	NA	DNAJ heat shock N-terminal domain-containing protein; similar to DNAJ heat shock N-terminal domain-containing protein [Arabidopsis thaliana] (TAIR:AT4G02100.1); similar to DNAJ heat shock N-terminal domain-containing protein [Arabidopsis thaliana] (TAIR:AT3G62570.1); similar to tetratricopeptide repeat, putative [Medicago truncatula] (GB:ABE90991.1); similar to tetratricopeptide repeat, putative …
AT2G29550	TUB7	Encodes a beta-tubulin that is expressed in leaves, roots and flowers.
AT1G24170	GATL8, LGT9	Encodes a protein with putative galacturonosyltransferase activity., Encodes a protein with putative galacturonosyltransferase activity.
AT1G24625	ZFP7	Encodes a zinc finger protein containing only a single zinc finger.
AT1G07690	NA	similar to unknown protein [Arabidopsis thaliana] (TAIR:AT1G54950.1)
AT3G17790	ATACP5, ATPAP17, PAP17, ATACP5, ATPAP17, PAP17	ATACP5 (acid phosphatase 5); acid phosphatase/ protein serine/threonine phosphatase; similar to ATPAP3/PAP3 (purple acid phosphatase 3), acid phosphatase/ protein serine/threonine phosphatase [Arabidopsis thaliana] (TAIR:AT1G14700.1); similar to putative acid phosphatase [Lupinus luteus] (GB:CAE85073.1); contains InterPro domain Acid phosphatase, type 5; (InterPro:IPR012007); contains InterPro do…
AT5G54970	NA	similar to unknown protein [Arabidopsis thaliana] (TAIR:AT4G26960.1); similar to hypothetical protein [Oryza sativa (japonica cultivar-group)] (GB:BAD45481.1)
AT5G14920	NA	gibberellin-regulated family protein; similar to ATEPR1 (Arabidopsis thaliana extensin proline-rich 1) [Arabidopsis thaliana] (TAIR:AT2G27380.1); similar to hypothetical protein [Brassica napus var. napus] (GB:AAS68179.1); contains InterPro domain Pistil-specific extensin-like protein; (InterPro:IPR003882); contains InterPro domain Gibberellin regulated protein; (InterPro:IPR003854), structural c…
AT2G22900	NA	galactosyl transferase GMA12/MNN10 family protein; Identical to Putative glycosyltransferase 7 (EC 2.4.-.-) (AtGT7) (GT7) [Arabidopsis Thaliana] (GB:O81007); similar to galactosyl transferase GMA12/MNN10 family protein [Arabidopsis thaliana] (TAIR:AT4G37690.1); similar to galactomannan galactosyltransferase [Senna occidentalis] (GB:CAI79403.1); contains InterPro domain Galactosyl transferase; (In…
AT3G14510	NA	geranylgeranyl pyrophosphate synthase, putative / GGPP synthetase, putative / farnesyltranstransferase, putative; similar to GGPS3 (GERANYLGERANYL PYROPHOSPHATE SYNTHASE 3), farnesyltranstransferase [Arabidopsis thaliana] (TAIR:AT3G14550.1); similar to geranylgeranyl pyrophosphate synthase (GB:AAA32797.1); contains InterPro domain Polyprenyl synthetase; (InterPro:IPR000092); contains InterPro dom…
AT5G43060	NA	cysteine proteinase, putative / thiol protease, putative; similar to cysteine proteinase (RD21A) / thiol protease [Arabidopsis thaliana] (TAIR:AT1G47128.1); similar to senescence-associated cysteine protease [Brassica oleracea] (GB:AAL60579.1); similar to cysteine protease [Hevea brasiliensis] (GB:ABG33750.1); similar to senescence-associated cysteine protease [Brassica oleracea] (GB:AAL60580.1);…
AT5G66260	NA	auxin-responsive protein, putative; similar to auxin-responsive protein, putative [Arabidopsis thaliana] (TAIR:AT4G36110.1); similar to auxin-induced SAUR-like protein [Capsicum annuum] (GB:AAM12780.1); contains InterPro domain Auxin responsive SAUR protein; (InterPro:IPR003676)
AT5G37790	NA	protein kinase family protein; similar to protein kinase family protein [Arabidopsis thaliana] (TAIR:AT1G66460.1); similar to Protein kinase domain containing protein [Oryza sativa (japonica cultivar-group)] (GB:ABA95941.1); contains InterPro domain Protein kinase-like; (InterPro:IPR011009); contains InterPro domain Protein kinase; (InterPro:IPR000719); contains InterPro domain Serine/threonine p…
AT3G63120	CYCP1;1	CYCP1;1 (cyclin p1;1); cyclin-dependent protein kinase; similar to CYCP4,1 (cyclin p4,1), cyclin-dependent protein kinase [Arabidopsis thaliana] (TAIR:AT2G44740.1); similar to PREG-like protein [Picea mariana] (GB:AAC32127.1); similar to Os05g0398000 [Oryza sativa (japonica cultivar-group)] (GB:NP_001055471.1); contains InterPro domain Cyclin, N-terminal; (InterPro:IPR006671); contains InterPro d…
AT1G22640	ATMYB3, MYB3	MYB-type transcription factor (MYB3) that represses phenylpropanoid biosynthesis gene expression, MYB-type transcription factor (MYB3) that represses phenylpropanoid biosynthesis gene expression
AT4G03070	AOP, AOP1, AOP1.1	Encodes a possible 2-oxoglutarate-dependent dioxygenase that is involved in glucosinolate biosynthesis. The gene is expressed in all ecotypes examined but the enzymatic activity has not been determined experimentally. In Col, there is one copy of this gene (aka AOP1.1) but Ler contains two copies, AOP1.1 and a tightly linked AOP1.2., Encodes a possible 2-oxoglutarate-dependent dioxygenase that is…
AT5G55730	FLA1	fasciclin-like arabinogalactan-protein 1 (Fla1)
AT2G43140	NA	DNA binding / transcription factor; similar to basic helix-loop-helix (bHLH) family protein [Arabidopsis thaliana] (TAIR:AT1G05805.1); similar to B1065G12.3 [Oryza sativa (japonica cultivar-group)] (GB:BAB90521.1); similar to Os01g0900800 [Oryza sativa (japonica cultivar-group)] (GB:NP_001045106.1); similar to Os09g0487900 [Oryza sativa (japonica cultivar-group)] (GB:NP_001063529.1); contains Int…
AT5G59560	SRR1	Encodes a novel protein conserved in higher eukaryotes. Normal function of the protein is required for normal oscillator function during circadian rhythm. Mutant analyses also suggest a role in phytochrome B (phyB)-mediated light signaling.
AT5G10430	AGP4, ATAGP4	Encodes arabinogalactan-protein (AGP4)., Encodes arabinogalactan-protein (AGP4).
AT1G66350	RGL, RGL1	Negative regulator of GA responses, member of GRAS family of transcription factors. Also belongs to the DELLA proteins that restrain the cell proliferation and expansion that drives plant growth., Negative regulator of GA responses, member of GRAS family of transcription factors. Also belongs to the DELLA proteins that restrain the cell proliferation and expansion that drives plant growth.
AT3G45320	NA	similar to unknown protein [Arabidopsis thaliana] (TAIR:AT5G60330.1)
AT2G46410	CPC	Nuclear-localized R3-type MYB transcription factor. Positive regulator of hair-cell differentiation. Preferentially transcribed in hairless cells. Moves from atrichoblasts into trichoblast via plasmodesmata in a tissue-specific mode. N-terminus and part of the Myb domain are required for this movement, with W76 playing a crucial role. Capability to increase the size-exclusion limit of plasmodesma…
AT3G56940	ACSF, CHL27, CRD1	Encodes a putative ZIP protein with varying mRNA accumulation in leaves, stems and roots. Has a consensus carboxylate-bridged di-iron binding site., Encodes a putative ZIP protein with varying mRNA accumulation in leaves, stems and roots. Has a consensus carboxylate-bridged di-iron binding site., Encodes a putative ZIP protein with varying mRNA accumulation in leaves, stems and roots. Has a conse…
AT5G09980	PROPEP4	PROPEP4 (Elicitor peptide 4 precursor); Identical to Elicitor peptide 4 precursor (PEP4) [Arabidopsis Thaliana] (GB:Q9FIA9;GB:Q8L9J1); similar to 52O08_17 [Brassica rapa subsp. pekinensis] (GB:AAZ67563.1)
AT4G35110	NA	similar to unknown protein [Arabidopsis thaliana] (TAIR:AT2G16900.1); similar to pEARLI 4 gene product (GB:AAC37472.1); contains InterPro domain Arabidopsis phospholipase-like; (InterPro:IPR007942)
AT2G29670	NA	binding; similar to binding [Arabidopsis thaliana] (TAIR:AT1G07280.2); similar to Os05g0447700 [Oryza sativa (japonica cultivar-group)] (GB:NP_001055695.1); similar to Os01g0855200 [Oryza sativa (japonica cultivar-group)] (GB:NP_001044840.1); similar to putative peroxidase [Oryza sativa (japonica cultivar-group)] (GB:AAM93690.1); contains InterPro domain Tetratricopeptide region; (InterPro:IPR013…
AT2G41110	ATCAL5, CAM2	Encodes a touch-inducible calmodulin that has higher affinity to kinesin-like calmodulin binding motor protein than CAM4 or CAM6., Encodes a touch-inducible calmodulin that has higher affinity to kinesin-like calmodulin binding motor protein than CAM4 or CAM6.
AT5G62350	NA	invertase/pectin methylesterase inhibitor family protein / DC 1.2 homolog (FL5-2I22); similar to invertase/pectin methylesterase inhibitor family protein [Arabidopsis thaliana] (TAIR:AT3G47380.1); similar to putative ripening-related protein [Vitis vinifera] (GB:CAB85625.1); contains InterPro domain Plant invertase/pectin methylesterase inhibitor; (InterPro:IPR007186); contains InterPro domain Pe…
AT2G28080	NA	glycosyltransferase family protein; similar to UDP-glucoronosyl/UDP-glucosyl transferase family protein [Arabidopsis thaliana] (TAIR:AT2G36970.1); similar to UDP-glucuronosyl/UDP-glucosyltransferase [Medicago truncatula] (GB:ABE87218.1); similar to Os10g0442300 [Oryza sativa (japonica cultivar-group)] (GB:NP_001064696.1); contains InterPro domain UDP-glucuronosyl/UDP-glucosyltransferase; (InterPr…
AT1G30690	NA	SEC14 cytosolic factor family protein / phosphoglyceride transfer family protein; Identical to Patellin-4 (PATL4) [Arabidopsis Thaliana] (GB:Q94C59;GB:Q9SA84); similar to PATL1 (PATELLIN 1), transporter [Arabidopsis thaliana] (TAIR:AT1G72150.1); similar to patellin 1 [Cucurbita pepo] (GB:ABB77236.1); similar to Os06g0671800 [Oryza sativa (japonica cultivar-group)] (GB:NP_001058333.1); contains In…
AT2G43040	NPG1	encodes a calmodulin-binding protein that is expressed specifically in pollen and is required for pollen development.
AT5G54380	THE1	protein kinase family protein; similar to protein kinase, putative [Arabidopsis thaliana] (TAIR:AT5G59700.1); similar to protein kinase, putative [Arabidopsis thaliana] (TAIR:AT3G46290.1); similar to protein kinase family protein [Arabidopsis thaliana] (TAIR:AT2G21480.1); similar to Protein kinase [Medicago truncatula] (GB:ABE93789.1); similar to putative protein kinase [Oryza sativa (japonica cu…
AT3G50440	ATMES10, MES10	hydrolase; similar to esterase, putative [Arabidopsis thaliana] (TAIR:AT2G23620.1); similar to salicylic acid-binding protein 2 [Nicotiana tabacum] (GB:AAR87711.1); contains InterPro domain Esterase/lipase/thioesterase; (InterPro:IPR000379); contains InterPro domain Alpha/beta hydrolase fold-1; (InterPro:IPR000073), hydrolase; similar to esterase, putative [Arabidopsis thaliana] (TAIR:AT2G23620.1…
AT1G78670	ATGGH3	ATGGH3 (GAMMA-GLUTAMYL HYDROLASE 3); gamma-glutamyl hydrolase; similar to ATGGH2 (GAMMA-GLUTAMYL HYDROLASE 2), gamma-glutamyl hydrolase [Arabidopsis thaliana] (TAIR:AT1G78680.1); similar to ATGGH1, gamma-glutamyl hydrolase [Arabidopsis thaliana] (TAIR:AT1G78660.2); similar to Gamma-glutamyl hydrolase precursor (Gamma-Glu-X carboxypeptidase) (Conjugase) (GH) (GB:P93164); contains InterPro domain P…
AT3G15940	NA	glycosyl transferase family 1 protein; similar to glycosyl transferase family 1 protein [Arabidopsis thaliana] (TAIR:AT1G52420.1); similar to Os01g0262600 [Oryza sativa (japonica cultivar-group)] (GB:NP_001042653.1); similar to Glycogen synthase, corynebacterial [Thermoanaerobacter ethanolicus ATCC 33223] (GB:ZP_00777833.1); similar to Glycosyl transferase, group 1 [Roseiflexus sp. RS-1] (GB:ZP_0…
AT5G63980	ALX8, ATSAL1, FRY1, HOS2, RON1, SAL1	encodes a bifunctional protein that has 3'(2'),5'-bisphosphate nucleotidase and inositol polyphosphate 1-phosphatase activities and rescues sulfur assimilation mutants in yeast. It is involved in the response to cold, drought, and ABA. Mutants in this gene exhibit enhanced induction of stress genes in response to cold, ABA, salt and dehydration due to higher accumulation of the second messenger, …
AT3G59760	ATCS-C, OASC	Arabidopsis thaliana O-acetylserine (thiol) lyase (OAS-TL) isoform oasC, Arabidopsis thaliana O-acetylserine (thiol) lyase (OAS-TL) isoform oasC
AT4G03190	AFB1, ATGRH1, GRH1	Encodes an F box protein belonging to the TIR1 subfamily. This protein forms SCF complexes with ASK1 and CUL1 and interacts with Aux/IAA proteins in an auxin-dependent manner. It also has sequence similarity to the yeast protein GRR1, which is involved in glucose repression., Encodes an F box protein belonging to the TIR1 subfamily. This protein forms SCF complexes with ASK1 and CUL1 and interact…
AT4G30190	AHA2, PMA2	belongs to the P-type ATPase superfamily of cation-transporting ATPases, pumps protons out of the cell, generating a proton gradient that drives the active transport of nutrients by proton symport. has two autoinhibitory regions within the C-terminal dom, belongs to the P-type ATPase superfamily of cation-transporting ATPases, pumps protons out of the cell, generating a proton gradient that drive…
AT1G27210	NA	binding; similar to binding [Arabidopsis thaliana] (TAIR:AT1G59850.1); similar to Os06g0244700 [Oryza sativa (japonica cultivar-group)] (GB:NP_001057275.1); similar to putative potyviral helper component protease-interacting protein 2 [Oryza sativa (japonica cultivar-group)] (GB:BAD45803.1); contains InterPro domain Armadillo-like helical; (InterPro:IPR011989); contains InterPro domain HEAT; (Int…
AT2G24610	ATCNGC14, CNGC14	member of Cyclic nucleotide gated channel family, member of Cyclic nucleotide gated channel family
AT5G02260	ATEXP9, ATEXPA9, ATHEXP, EXP9	member of Alpha-Expansin Gene Family. Naming convention from the Expansin Working Group (Kende et al, 2004. Plant Mol Bio), member of Alpha-Expansin Gene Family. Naming convention from the Expansin Working Group (Kende et al, 2004. Plant Mol Bio), member of Alpha-Expansin Gene Family. Naming convention from the Expansin Working Group (Kende et al, 2004. Plant Mol Bio), member of Alpha-Expansin Ge…
AT2G38310	NA	similar to unknown protein [Arabidopsis thaliana] (TAIR:AT5G05440.1); similar to hypothetical protein [Nicotiana tabacum] (GB:CAI84653.1); contains InterPro domain Bet v I allergen; (InterPro:IPR000916)
AT5G43830	NA	similar to unknown protein [Arabidopsis thaliana] (TAIR:AT3G22850.1); similar to aluminum-induced protein-like protein [Thellun (GB:AAM19711.1); contains domain no description (G3D.3.60.20.10); contains domain N-terminal nucleophile aminohydrolases (Ntn hydrolases) (SSF56235)
AT5G07460	ATMSRA2, PMSR2	ubiquitous enzyme that repairs oxidatively damaged proteins., ubiquitous enzyme that repairs oxidatively damaged proteins.
AT5G62680	NA	proton-dependent oligopeptide transport (POT) family protein; similar to proton-dependent oligopeptide transport (POT) family protein [Arabidopsis thaliana] (TAIR:AT1G18880.1); similar to proton-dependent oligopeptide transport (POT) family protein [Arabidopsis thaliana] (TAIR:AT3G47960.1); similar to nitrate transporter NRT1-1 [Glycine max] (GB:BAB19756.1); similar to nitrate transporter NRT1-5 …
AT3G13620	NA	amino acid permease family protein; similar to amino acid permease family protein [Arabidopsis thaliana] (TAIR:AT3G19553.1); similar to Amino acid/polyamine transporter I [Medicago truncatula] (GB:ABE78683.1); contains InterPro domain Amino acid permease-associated region; (InterPro:IPR004841); contains InterPro domain Amino acid/polyamine transporter I; (InterPro:IPR002293)
AT1G17560	HLL	Mutant shows abnormal ovule development
AT4G31760	NA	peroxidase, putative; Identical to Peroxidase 46 precursor (EC 1.11.1.7) (Atperox P46) (ATP48) (PER46) [Arabidopsis Thaliana] (GB:O81772); similar to peroxidase, putative [Arabidopsis thaliana] (TAIR:AT2G24800.1); similar to peroxidase [Spinacia oleracea] (GB:CAA71496.1); contains InterPro domain Haem peroxidase; (InterPro:IPR010255); contains InterPro domain Haem peroxidase, plant/fungal/bacteri…
AT5G57140	ATPAP28, PAP28	ATPAP28/PAP28 (purple acid phosphatase 28); acid phosphatase/ protein serine/threonine phosphatase; similar to ATPAP29/PAP29 (purple acid phosphatase 29), acid phosphatase/ protein serine/threonine phosphatase [Arabidopsis thaliana] (TAIR:AT5G63140.1); similar to Os06g0699200 [Oryza sativa (japonica cultivar-group)] (GB:NP_001058469.1); similar to calcineurin-like phosphoesterase-like [Oryza sati…
AT2G42580	TTL3, VIT	TTL3 (TETRATRICOPETIDE-REPEAT THIOREDOXIN-LIKE 3); protein binding; similar to TTL1 (TETRATRICOPETIDE-REPEAT THIOREDOXIN-LIKE 1), binding [Arabidopsis thaliana] (TAIR:AT1G53300.1); similar to TTL4 (TETRATRICOPETIDE-REPEAT THIOREDOXIN-LIKE 4), binding [Arabidopsis thaliana] (TAIR:AT3G58620.1); similar to Os01g0218200 [Oryza sativa (japonica cultivar-group)] (GB:NP_001042410.1); similar to 4D11_10 …
AT4G14680	APS3	ATP sulfurylase
AT2G41190	NA	amino acid transporter family protein; similar to amino acid transporter family protein [Arabidopsis thaliana] (TAIR:AT2G39130.1); similar to Amino acid/polyamine transporter II [Medicago truncatula] (GB:ABE77592.1); contains InterPro domain Amino acid/polyamine transporter II; (InterPro:IPR002422); contains InterPro domain Amino acid transporter, transmembrane; (InterPro:IPR013057)
AT3G44735	ATPSK3, PSK1	Phytosulfokine 3 precursor, coding for a unique plant peptide growth factor., Phytosulfokine 3 precursor, coding for a unique plant peptide growth factor.
AT1G27930	NA	similar to unknown protein [Arabidopsis thaliana] (TAIR:AT1G67330.1); similar to hypothetical protein MA4_111B14.64 [Musa acuminata] (GB:ABF72010.1); contains InterPro domain Protein of unknown function DUF579, plant; (InterPro:IPR006514)
AT4G28040	NA	nodulin MtN21 family protein; similar to nodulin MtN21 family protein [Arabidopsis thaliana] (TAIR:AT4G30420.1); similar to putative MtN21 [Oryza sativa (japonica cultivar-group)] (GB:BAD33614.1); similar to Os09g0426500 [Oryza sativa (japonica cultivar-group)] (GB:NP_001063226.1); contains InterPro domain Protein of unknown function DUF6, transmembrane; (InterPro:IPR000620)
AT1G74690	IQD31	IQD31 (IQ-domain 31); calmodulin binding; similar to IQD30, calmodulin binding [Arabidopsis thaliana] (TAIR:AT1G18840.2); similar to IQ calmodulin-binding re (GB:ABE84487.1); contains InterPro domain IQ calmodulin-binding region; (InterPro:IPR000048)
AT1G19830	NA	auxin-responsive protein, putative; similar to auxin-responsive protein, putative [Arabidopsis thaliana] (TAIR:AT1G75580.1); similar to Auxin responsive SAUR protein [Medicago truncatula] (GB:ABE79956.1); contains InterPro domain Auxin responsive SAUR protein; (InterPro:IPR003676)
AT1G04980	ATPDI10, ATPDIL2-2, PDI10	Encodes a protein disulfide isomerase-like (PDIL) protein, a member of a multigene family within the thioredoxin (TRX) superfamily., Encodes a protein disulfide isomerase-like (PDIL) protein, a member of a multigene family within the thioredoxin (TRX) superfamily., Encodes a protein disulfide isomerase-like (PDIL) protein, a member of a multigene family within the thioredoxin (TRX) superfamily.
AT1G09210	NA	calreticulin 2 (CRT2); Identical to Calreticulin-2 precursor (CRT2) [Arabidopsis Thaliana] (GB:Q38858;GB:O04152;GB:O80486); similar to CRT1 (CALRETICULIN 1), calcium ion binding [Arabidopsis thaliana] (TAIR:AT1G56340.1); similar to calreticulin-1 [Glycine max] (GB:BAF36056.1); similar to calreticulin (GB:AAA80652.1); similar to Calreticulin-2 precursor (GB:Q38858); contains InterPro domain Calret…
AT2G24230	NA	leucine-rich repeat transmembrane protein kinase, putative; similar to leucine-rich repeat transmembrane protein kinase, putative [Arabidopsis thaliana] (TAIR:AT5G58150.1); similar to Protein kinase [Medicago truncatula] (GB:ABE85425.1); similar to Os08g0276400 [Oryza sativa (japonica cultivar-group)] (GB:NP_001061434.1); similar to Protein kinase [Medicago truncatula] (GB:ABE88713.1); contains I…
AT2G42570	NA	similar to unknown protein [Arabidopsis thaliana] (TAIR:AT2G31110.2); similar to unknown [Pisum sativum] (GB:ABA29158.1); contains InterPro domain Protein of unknown function DUF231, plant; (InterPro:IPR004253)
AT5G17990	TRP1, pat1	Encodes the tryptophan biosynthetic enzyme phosphoribosylanthranilate transferase (PAT1, called trpD in bacteria). Converts anthranilate and phosphoribosylpyrophosphate into phosphoribosylanthranilate and inorganic pyrophosphate., Encodes the tryptophan biosynthetic enzyme phosphoribosylanthranilate transferase (PAT1, called trpD in bacteria). Converts anthranilate and phosphoribosylpyrophosphate…
AT1G04430	NA	dehydration-responsive protein-related; similar to dehydration-responsive protein-related [Arabidopsis thaliana] (TAIR:AT5G14430.1); similar to dehydration-responsive protein-related [Arabidopsis thaliana] (TAIR:AT3G23300.1); similar to dehydration-responsive protein-related [Arabidopsis thaliana] (TAIR:AT4G14360.2); similar to dehydration-responsive protein, putative, expressed [Oryza sativa (ja…
AT5G13100	NA	similar to Os01g0102500 [Oryza sativa (japonica cultivar-group)] (GB:NP_001041749.1); contains domain no description (G3D.3.40.109.10); contains domain NADH oxidase/flavin reductase (SSF55469)
AT4G24175	NA	similar to OSJNBa0024J22.22 [Oryza sativa (japonica cultivar-group)] (GB:CAD37109.2); similar to Os04g0250700 [Oryza sativa (japonica cultivar-group)] (GB:NP_001052315.1); contains domain KINESIN HEAVY CHAIN (PTHR16012); contains domain KINESIN MOTOR PROTEIN 1-RELATED (PTHR16012:SF56)
AT2G06200	AtGRF6	Growth regulating factor encoding transcription activator. One of the nine members of a GRF gene family, containing nuclear targeting domain. Involved in leaf development and expressed in root, shoot and flower
AT5G57980	RPB5C	eukaryotic rpb5 RNA polymerase subunit family protein; similar to ATRPABC24.3 ("Arabidopsis thaliana RNA polymerase I, II and III 24.3 kDa subunit"), DNA binding / DNA-directed RNA polymerase [Arabidopsis thaliana] (TAIR:AT3G22320.1); similar to OJ991113_30.8 [Oryza sativa (japonica cultivar-group)] (GB:CAD41325.2); contains InterPro domain RNA polymerase subunit, RPB5/RPB6-like; (InterPro:IPR009…
AT1G23410	NA	ubiquitin extension protein, putative / 40S ribosomal protein S27A (RPS27aA); Identical to 40S ribosomal protein S27a-1 (UBQ15) [Arabidopsis Thaliana] (GB:P59271;GB:Q29PZ3;GB:Q9LDJ2); Identical to Ubiquitin (UBQ16) [Arabidopsis Thaliana] (GB:P59263;GB:O80715;GB:Q38875;GB:Q9LDJ2;GB:Q9LYW1;GB:Q9M1P9;GB:Q9S7X3); similar to UBQ6 (ubiquitin 6), protein binding [Arabidopsis thaliana] (TAIR:AT2G47110.1)…
AT5G05730	AMT1, ASA1, JDL1, TRP5, WEI2	ASA1 encodes the alpha subunit of anthranilate synthase, which catalyzes the rate-limiting step of tryptophan synthesis. ASA1 is induced by ethylene, and forms a link between ethylene signalling and auxin synthesis in roots., ASA1 encodes the alpha subunit of anthranilate synthase, which catalyzes the rate-limiting step of tryptophan synthesis. ASA1 is induced by ethylene, and forms a link betwee…
AT3G48700	ATCXE13	similar to unknown protein [Arabidopsis thaliana] (TAIR:AT3G48690.1); similar to Esterase/lipase/thioesterase [Medicago truncatula] (GB:ABE83378.1); contains InterPro domain Esterase/lipase/thioesterase; (InterPro:IPR000379); contains InterPro domain Alpha/beta hydrolase fold-3; (InterPro:IPR013094)
AT5G46740	UBP21	Encodes a ubiquitin-specific protease.
AT4G12980	NA	auxin-responsive protein, putative; similar to auxin-responsive family protein [Arabidopsis thaliana] (TAIR:AT3G25290.2); similar to hypothetical protein 26.t00022 [Brassica oleracea] (GB:ABD65002.1); similar to Os03g0194900 [Oryza sativa (japonica cultivar-group)] (GB:NP_001049254.1); similar to Os08g0524200 [Oryza sativa (japonica cultivar-group)] (GB:NP_001062286.1); contains InterPro domain P…
AT3G09580	NA	amine oxidase family protein; similar to HEMG2/MEE61 (maternal effect embryo arrest 61), oxidoreductase/ protoporphyrinogen oxidase [Arabidopsis thaliana] (TAIR:AT5G14220.1); similar to putative oxidoreductase, FAD-binding [Oryza sativa (japonica cultivar-group)] (GB:BAC07074.1); contains InterPro domain Flavin-containing amine oxidase; (InterPro:IPR001613); contains InterPro domain Amine oxidase…
AT4G33040	NA	glutaredoxin family protein; Identical to Glutaredoxin-C6 (AtGrxC6) (GRXC6) [Arabidopsis Thaliana] (GB:Q8L9S3;GB:O82644); similar to glutaredoxin family protein [Arabidopsis thaliana] (TAIR:AT5G11930.1); similar to Glutaredoxin [Medicago truncatula] (GB:ABE86256.1); contains InterPro domain Thioredoxin-like fold; (InterPro:IPR012336); contains InterPro domain Glutaredoxin; (InterPro:IPR002109); c…
AT5G67560	ATARLA1D	A member of ARF-like GTPase family. A thaliana has 21 members, in two subfamilies, ARF and ARF-like (ARL) GTPases.
AT5G44460	CML43	calcium-binding protein, putative; similar to calcium-binding protein, putative [Arabidopsis thaliana] (TAIR:AT4G20780.1); similar to putative calmodulin-like protein [Populus x canadensis] (GB:CAG27612.1); similar to Calcium-binding protein CAST (GB:Q09011); contains InterPro domain EF-Hand type; (InterPro:IPR011992); contains InterPro domain Calcium-binding EF-hand; (InterPro:IPR002048)
AT5G49910	CPHSC70-2EAT, HSC70-7	heat shock protein 70 (Hsc70-7); nuclear, heat shock protein 70 (Hsc70-7); nuclear
AT2G13820	NA	protease inhibitor/seed storage/lipid transfer protein (LTP) family protein; Identical to Nonspecific lipid-transfer protein-like protein At2g13820 precursor [Arabidopsis Thaliana] (GB:Q9ZQI8;GB:Q3EC14;GB:Q84WL8); similar to protease inhibitor/seed storage/lipid transfer protein (LTP) family protein [Arabidopsis thaliana] (TAIR:AT5G64080.1); similar to xylogen protein 1 [Zinnia elegans] (GB:BAD24…
AT3G27380	SDH2-1	One of three isoforms of the iron-sulfur component of the succinate dehydrogenase complex, a component of the mitochondrial respiratory chain complex II. The product of the nuclear encoded gene is imported into the mitochondrion. Expressed during germination and post-germinative growth.
AT3G05490	RALFL22	Member of a diversely expressed predicted peptide family showing sequence similarity to tobacco Rapid Alkalinization Factor (RALF), and is believed to play an essential role in the physiology of Arabidopsis. Consists of a single exon and is characterized by a conserved C-terminal motif and N-terminal signal peptide.
AT1G30530	UGT78D1	The At1g30530 gene encodes a UDP-rhamnose:flavonol-3-O-rhamnosyltransferase (UGT78D1) attaching a rhamnosyl residue to the 3-O-position of the flavonols kaempferol and quercetin
AT4G35410	NA	clathrin adaptor complex small chain family protein; similar to AP19 (associated protein 19), ATP binding / protein kinase [Arabidopsis thaliana] (TAIR:AT2G17380.1); similar to AP-1 Gol (GB:AAB39510.1); contains InterPro domain Clathrin adaptor complex, small chain; (InterPro:IPR000804); contains InterPro domain Longin-like; (InterPro:IPR011012), clathrin adaptor complex small chain family protei…
AT5G55480	SVL1	glycerophosphoryl diester phosphodiesterase family protein; Identical to Probable glycerophosphoryl diester phosphodiesterase 1 precursor (EC 3.1.4.46) (GPDL1) [Arabidopsis Thaliana] (GB:Q9FJ62;GB:Q5XEZ7); similar to glycerophosphoryl diester phosphodiesterase family protein [Arabidopsis thaliana] (TAIR:AT1G66970.1); similar to protein kinase family protein / glycerophosphoryl diester phosphodies…
AT1G78060	NA	glycosyl hydrolase family 3 protein; similar to BXL1 (BETA-XYLOSIDASE 1), hydrolase, hydrolyzing O-glycosyl compounds [Arabidopsis thaliana] (TAIR:AT5G49360.1); similar to glycosyl hydrolase family 3 protein [Arabidopsis thaliana] (TAIR:AT5G10560.1); similar to glycosyl hydrolase family 3 protein [Arabidopsis thaliana] (TAIR:AT3G19620.1); similar to Glycosyl hydrolase family 3 C terminal domain, …
AT1G05620	URH2	inosine-uridine preferring nucleoside hydrolase family protein; similar to inosine-uridine preferring nucleoside hydrolase family protein [Arabidopsis thaliana] (TAIR:AT2G36310.1); similar to Os03g0425200 [Oryza sativa (japonica cultivar-group)] (GB:NP_001050402.1); similar to putative inosine-uridine preferring nucleoside hydrolase, 3'-partial (with alternative splicing) [Oryza sativa (japonica …
AT1G65010	NA	similar to protein transport protein-related [Arabidopsis thaliana] (TAIR:AT4G27595.1); similar to Protein kinase PKN/PRK1, effector [Medicago truncatula] (GB:ABE94710.1); contains InterPro domain Prefoldin; (InterPro:IPR009053)
AT1G80340	ATGA3OX2, GA3OX2, GA4H	Encodes a protein with gibberellin 3 &#946;-hydroxylase activity. The protein was heterologously expressed in E. coli and shown to catalyze the hydroxylation of both GA9 and GA20., Encodes a protein with gibberellin 3 &#946;-hydroxylase activity. The protein was heterologously expressed in E. coli and shown to catalyze the hydroxylation of both GA9 and GA20., Encodes a protein with gibberellin 3 …
AT4G27720	NA	similar to unknown protein [Arabidopsis thaliana] (TAIR:AT1G64650.1); similar to unknown protein [Arabidopsis thaliana] (TAIR:AT3G49310.1); similar to expressed protein [Oryza sativa (japonica cultivar-group)] (GB:ABF93637.1); similar to Os10g0519600 [Oryza sativa (japonica cultivar-group)] (GB:NP_001065080.1); similar to Major Facilitator Superfamily protein, expressed [Oryza sativa (japonica cu…
AT5G02490	NA	heat shock cognate 70 kDa protein 2 (HSC70-2) (HSP70-2); Identical to Heat shock cognate 70 kDa protein 2 (Hsc70.2) (HSC70-2) [Arabidopsis Thaliana] (GB:P22954;GB:Q9LZ53); similar to HSP70 (heat shock protein 70), ATP binding [Arabidopsis thaliana] (TAIR:AT3G12580.1); similar to heat shock cognate 70 kDa protein 3 (HSC70-3) (HSP70-3) [Arabidopsis thaliana] (TAIR:AT3G09440.1); similar to HSC70-1 (…
AT4G28290	NA	unknown protein
AT2G03090	ATEXP15, ATEXPA15, ATHEXP, EXP15	member of Alpha-Expansin Gene Family. Naming convention from the Expansin Working Group (Kende et al, 2004. Plant Mol Bio). Involved in the formation of nematode-induced syncytia in roots of Arabidopsis thaliana., member of Alpha-Expansin Gene Family. Naming convention from the Expansin Working Group (Kende et al, 2004. Plant Mol Bio). Involved in the formation of nematode-induced syncytia in roo…
AT1G53180	NA	similar to unknown protein [Arabidopsis thaliana] (TAIR:AT3G15115.1)
AT3G29360	NA	UDP-glucose 6-dehydrogenase, putative; similar to ATUGD1/UGD1 (UDP-glucose dehydrogenase 1), UDP-glucose 6-dehydrogenase [Arabidopsis thaliana] (TAIR:AT1G26570.1); similar to UDP-glucose 6-dehydrogenase, putative [Arabidopsis thaliana] (TAIR:AT5G39320.1); similar to UDP-glucose 6-dehydrogenase, putative [Arabidopsis thaliana] (TAIR:AT5G15490.1); similar to UDP-glucose 6-dehydrogenase (UDP-Glc deh…
AT5G61240	NA	protein binding; similar to leucine-rich repeat family protein [Arabidopsis thaliana] (TAIR:AT1G13910.1); similar to leucine-rich repeat resistance protein-like protein [Gossypium hirsutum] (GB:AAK70805.1); contains InterPro domain Leucine-rich repeat; (InterPro:IPR001611); contains InterPro domain Leucine-rich repeat, plant specific; (InterPro:IPR007090); contains InterPro domain Leucine rich re…
AT3G56370	NA	leucine-rich repeat transmembrane protein kinase, putative; similar to leucine-rich repeat transmembrane protein kinase, putative [Arabidopsis thaliana] (TAIR:AT5G01890.1); similar to leucine-rich repeat transmembrane protein kinase, putative [Arabidopsis thaliana] (TAIR:AT3G28040.1); similar to unknown protein [Oryza sativa (japonica cultivar-group)] (GB:AAT01367.1); similar to putative receptor…
AT4G14930	NA	acid phosphatase survival protein SurE, putative; similar to acid phosphatase survival protein SurE, putative [Arabidopsis thaliana] (TAIR:AT1G72880.1); similar to Survival protein SurE [Medicago truncatula] (GB:ABE91728.1); contains InterPro domain Survival protein SurE; (InterPro:IPR002828)
AT4G36930	SPT	Encodes a transcription factor of the bHLH protein family. Mutants have abnormal, unfused carpels and reduced seed dormancy.
AT5G13730	SIG4, SIGD	Encodes sigma 4 factor, involved in regulating the activity of the plastid-encoded RNA polymerase PEP. Regulates the overall quantity of NDH complexes and thus influences NDH activity., Encodes sigma 4 factor, involved in regulating the activity of the plastid-encoded RNA polymerase PEP. Regulates the overall quantity of NDH complexes and thus influences NDH activity.
AT5G20400	NA	encodes a protein whose sequence is similar to flavanone 3 hydroxylase from Malus.
AT5G39320	NA	UDP-glucose 6-dehydrogenase, putative; similar to ATUGD1/UGD1 (UDP-glucose dehydrogenase 1), UDP-glucose 6-dehydrogenase [Arabidopsis thaliana] (TAIR:AT1G26570.1); similar to UDP-glucose 6-dehydrogenase [Arabidopsis thaliana] (TAIR:AT3G29360.2); similar to UDP-glucose 6-dehydrogenase, putative [Arabidopsis thaliana] (TAIR:AT5G15490.1); similar to UDP-glucose 6-dehydrogenase (UDP-Glc dehydrogenase…
AT5G65360	NA	histone H3; Identical to Histone H3.2 (Histone H3.1) (HTR1) [Arabidopsis Thaliana] (GB:P59226); similar to histone H3 [Arabidopsis thaliana] (TAIR:AT5G10390.1); similar to histone H3 [Arabidopsis thaliana] (TAIR:AT5G10400.1); similar to histone H3 [Arabidopsis thaliana] (TAIR:AT3G27360.1); similar to Histone H3.2 (GB:P68427); contains InterPro domain Histone-fold; (InterPro:IPR009072); contains I…
AT2G17972	NA	similar to conserved hypothetical protein [Medicago truncatula] (GB:ABE81091.1); similar to Os06g0715200 [Oryza sativa (japonica cultivar-group)] (GB:NP_001058582.1)
AT2G46330	AGP16, ATAGP16	Encodes arabinogalactan protein (AGP16)., Encodes arabinogalactan protein (AGP16).
AT1G10150	NA	ATPP2-A10 (Phloem protein 2-A10); similar to CF9 [Arabidopsis thaliana] (TAIR:AT1G59510.1); similar to hypothetical protein [Oryza sativa (japonica cultivar-group)] (GB:AAT85053.1); similar to Os03g0769900 [Oryza sativa (japonica cultivar-group)] (GB:NP_001051400.1); similar to expressed protein [Oryza sativa (japonica cultivar-group)] (GB:AAR87321.1); contains InterPro domain Growth factor, rece…
AT5G23530	AtCXE18	similar to ATGID1C/GID1C (GA INSENSITIVE DWARF1C) [Arabidopsis thaliana] (TAIR:AT5G27320.1); similar to Esterase/lipase/thioesterase [Medicago truncatula] (GB:ABE80317.1); contains InterPro domain Esterase/lipase/thioesterase; (InterPro:IPR000379); contains InterPro domain Alpha/beta hydrolase fold-3; (InterPro:IPR013094)
AT1G08590	NA	similar to CLV1-like leucine rich repeat transmembrane receptor-like protein kinase (Ipomoea nil) (U77888)
AT4G16660	NA	heat shock protein 70, putative / HSP70, putative; similar to heat shock protein, putative [Arabidopsis thaliana] (TAIR:AT1G11660.1); similar to PREDICTED: similar to CG2918-PA [Tribolium castaneum] (GB:XP_973490.1); similar to Os02g0710900 [Oryza sativa (japonica cultivar-group)] (GB:NP_001047898.1); contains InterPro domain Heat shock protein Hsp70; (InterPro:IPR001023); contains InterPro domai…
AT4G09650	ATPD	ATP synthase delta chain, chloroplast, putative / H(+)-transporting two-sector ATPase, delta (OSCP) subunit, putative; similar to ATP synthase delta chain, mitochondrial, putative / H(+)-transporting two-sector ATPase, delta (OSCP) subunit, putative [Arabidopsis thaliana] (TAIR:AT5G13450.1); similar to ATP synthase delta chain, chloroplast precursor (GB:P32980); contains InterPro domain ATPase, F…
AT2G35880	NA	similar to unknown protein [Arabidopsis thaliana] (TAIR:AT4G32330.1); similar to putative BRI1-KD interacting protein [Oryza sativa (japonica cultivar-group)] (GB:BAD15848.1); similar to Os02g0200800 [Oryza sativa (japonica cultivar-group)] (GB:NP_001046221.1); similar to Os11g0571900 [Oryza sativa (japonica cultivar-group)] (GB:NP_001068122.1); contains InterPro domain Targeting for Xklp2; (Inte…
AT3G57010	NA	strictosidine synthase family protein; similar to strictosidine synthase family protein [Arabidopsis thaliana] (TAIR:AT3G57020.1); similar to putative strictosidine synthase [Oryza sativa (japonica cultivar-group)] (GB:AAR87254.1); similar to Os03g0750700 [Oryza sativa (japonica cultivar-group)] (GB:NP_001051286.1); contains InterPro domain Strictosidine synthase; (InterPro:IPR004141)
AT5G24570	NA	unknown protein
AT1G35580	CINV1	Encodes a protein with cytosolic (alkaline/neutral) invertase activity. The protein was shown to interact with PIP5K9.
AT5G46110	APE2, TPT	mutant has Altered acclimation responses; Chloroplast Triose Phosphate Translocator, mutant has Altered acclimation responses; Chloroplast Triose Phosphate Translocator
AT2G33210	HSP60-2	chaperonin, putative; Identical to Chaperonin CPN60-like 1, mitochondrial precursor (HSP60-like 1) [Arabidopsis Thaliana] (GB:Q8L7B5;GB:O49314); similar to chaperonin, putative [Arabidopsis thaliana] (TAIR:AT3G13860.1); similar to HSP60 (Heat shock protein 60), ATP binding / protein binding / unfolded protein binding [Arabidopsis thaliana] (TAIR:AT3G23990.1); similar to GroEL-like chaperone, ATPa…
AT1G48630	RACK1B_AT	guanine nucleotide-binding family protein / activated protein kinase C receptor, putative / RACK, putative; similar to guanine nucleotide-binding family protein / activated protein kinase C receptor (RACK1) [Arabidopsis thaliana] (TAIR:AT3G18130.1); similar to Guanine nucleotide-binding protein subunit beta-like protein (GB:Q39336); contains InterPro domain WD-40 repeat; (InterPro:IPR001680)
AT4G24790	NA	ATP binding / DNA-directed DNA polymerase; similar to DNA polymerase-related [Arabidopsis thaliana] (TAIR:AT1G14460.1); similar to hypothetical protein LOC_Os11g13990 [Oryza sativa (japonica cultivar-group)] (GB:AAX95843.1); similar to Os08g0120200 [Oryza sativa (japonica cultivar-group)] (GB:NP_001060877.1); contains InterPro domain Replication factor C conserved region; (InterPro:IPR000862); co…
AT5G59240	NA	40S ribosomal protein S8 (RPS8B); Identical to 40S ribosomal protein S8-2 (RPS8B) [Arabidopsis Thaliana] (GB:Q9FIF3); similar to 40S ribosomal protein S8 (RPS8A) [Arabidopsis thaliana] (TAIR:AT5G20290.1); similar to ribosomal protein S8 [Oryza sativa (japonica cultivar-group)] (GB:BAA07207.1); similar to Os02g0489400 [Oryza sativa (japonica cultivar-group)] (GB:NP_001046866.1); contains InterPro …
AT3G62600	ATERDJ3B, ERDJ3B	DNAJ heat shock family protein; similar to ATJ3 (Arabidopsis thaliana DnaJ homologue 3) [Arabidopsis thaliana] (TAIR:AT3G44110.1); similar to Heat shock protein DnaJ, N-terminal [Medicago truncatula] (GB:ABE90994.1); contains InterPro domain HSP40/DnaJ peptide-binding; (InterPro:IPR008971); contains InterPro domain Chaperone DnaJ, C-terminal; (InterPro:IPR002939); contains InterPro domain Heat sh…
AT1G77630	NA	peptidoglycan-binding LysM domain-containing protein; Identical to LysM domain GPI-anchored protein 3 precursor [Arabidopsis Thaliana] (GB:Q6NPN4;GB:Q9CAP5); similar to peptidoglycan-binding LysM domain-containing protein [Arabidopsis thaliana] (TAIR:AT1G21880.2); similar to putative Erwinia induced protein 1 [Oryza sativa (japonica cultivar-group)] (GB:BAD35901.1); contains InterPro domain Pepti…
AT5G17280	NA	similar to oxidoreductase [Trypanosoma cruzi strain CL Brener] (GB:XP_808855.1); similar to Os09g0530900 [Oryza sativa (japonica cultivar-group)] (GB:NP_001063752.1)
AT5G58750	NA	wound-responsive protein-related; similar to VEP1 (VEIN PATTERNING 1) [Arabidopsis thaliana] (TAIR:AT4G24220.2); similar to hypothetical protein MtrDRAFT_AC158501g12v1 [Medicago truncatula] (GB:ABD33275.1); contains domain NAD(P)-binding Rossmann-fold domains (SSF51735); contains domain no description (G3D.3.40.50.720)
AT1G51060	HTA10	histone H2A, putative; Identical to Probable histone H2A.1 (HTA10) [Arabidopsis Thaliana] (GB:Q9C681); similar to histone H2A, putative [Arabidopsis thaliana] (TAIR:AT3G20670.1); similar to Protein H2A.7 (wcH2A-4) (wcH2A-10) (GB:Q43312); contains InterPro domain Histone-fold; (InterPro:IPR009072); contains InterPro domain Histone core; (InterPro:IPR007125); contains InterPro domain Histone H2A; (…
AT2G28740	HIS4	histone 4
AT1G13170	ORP1D	oxysterol-binding family protein; similar to oxysterol-binding family protein [Arabidopsis thaliana] (TAIR:AT4G08180.1); similar to oxysterol-binding family protein [Arabidopsis thaliana] (TAIR:AT2G31020.1); similar to oxysterol-binding family protein [Arabidopsis thaliana] (TAIR:AT4G22540.1); similar to Oxysterol-binding protein, expressed [Oryza sativa (japonica cultivar-group)] (GB:ABF98451.1)…
AT1G29310	NA	protein transport protein sec61, putative; similar to protein transport protein sec61, putative [Arabidopsis thaliana] (TAIR:AT1G78720.1); similar to protein translocase [Arabidopsis thaliana] (TAIR:AT2G34250.2); similar to putative integral membrane protein [Phaseolus vulgaris] (GB:AAF18411.1); similar to SecY protein; ABC transporter related [Medicago truncatula] (GB:ABE84066.1); similar to Sec…
AT3G17100	NA	transcription factor; similar to unknown protein [Arabidopsis thaliana] (TAIR:AT3G06590.2); similar to Helix-loop-helix DNA-binding [Medicago truncatula] (GB:ABE82804.1); contains InterPro domain Helix-loop-helix DNA-binding; (InterPro:IPR011598)
AT2G27130	NA	protease inhibitor/seed storage/lipid transfer protein (LTP) family protein; Identical to Xylogen-like protein 11 precursor (XYP11) [Arabidopsis Thaliana] (GB:Q9ZVC7;GB:Q8L963); similar to lipid binding [Arabidopsis thaliana] (TAIR:AT3G43720.2); similar to Plant lipid transfer protein/Par allergen [Medicago truncatula] (GB:ABE89509.1); similar to Os05g0489200 [Oryza sativa (japonica cultivar-grou…
AT1G36390	NA	co-chaperone grpE family protein; similar to EMB1241 (EMBRYO DEFECTIVE 1241), adenyl-nucleotide exchange factor/ chaperone binding / protein binding / protein homodimerization [Arabidopsis thaliana] (TAIR:AT5G17710.2); similar to co-chaperone CGE1 precursor isoform b [Chlamydomonas reinhardtii] (GB:AAK96224.1); similar to Os04g0431100 [Oryza sativa (japonica cultivar-group)] (GB:NP_001052822.1); …
AT1G14360	ATUTR3, UTR3	ATUTR3/UTR3 (UDP-GALACTOSE TRANSPORTER 3); pyrimidine nucleotide sugar transporter; similar to ATUTR1/UTR1 (UDP-GALACTOSE TRANSPORTER 1), UDP-galactose transporter/ UDP-glucose transporter/ pyrimidine nucleotide sugar transporter [Arabidopsis thaliana] (TAIR:AT2G02810.1); similar to hypothetical protein MtrDRAFT_AC149601g16v1 [Medicago truncatula] (GB:ABD32994.1); contains InterPro domain UAA tra…
AT4G31360	NA	selenium binding; similar to selenium binding [Arabidopsis thaliana] (TAIR:AT2G24440.1); similar to Os05g0250500 [Oryza sativa (japonica cultivar-group)] (GB:NP_001055027.1); similar to Os11g0704000 [Oryza sativa (japonica cultivar-group)] (GB:NP_001068541.1); similar to Selenoprotein H (GB:Q8IZQ5); contains InterPro domain SelT/selW/selH selenoprotein; (InterPro:IPR011893)
AT4G34980	SLP2	Serine protease similar to subtilisin.
AT1G30120	PDH-E1	Encodes a putative plastid pyruvate dehydrogenase E1 beta subunit that is distinct from the mitochondrial pyruvate dehydrogenase E1 beta subunit.
AT1G23000	NA	heavy-metal-associated domain-containing protein; similar to heavy-metal-associated domain-containing protein [Arabidopsis thaliana] (TAIR:AT3G06130.1); similar to hypothetical protein [Trifolium pratense] (GB:BAE71268.1); similar to Os01g0125600 [Oryza sativa (japonica cultivar-group)] (GB:NP_001041891.1); contains InterPro domain Heavy metal transport/detoxification protein; (InterPro:IPR006121)
AT5G44720	NA	molybdenum cofactor sulfurase family protein; similar to molybdenum cofactor sulfurase family protein [Arabidopsis thaliana] (TAIR:AT1G30910.1); similar to molybdenum cofactor sulfurase-like protein 1 [Oryza sativa (japonica cultivar-group)] (GB:ABH88162.1); similar to Os09g0560700 [Oryza sativa (japonica cultivar-group)] (GB:NP_001063929.1); contains InterPro domain MOSC, N-terminal beta barrel;…
AT4G39990	ATGB3, ATRAB11G, ATRABA4B, RABA4B	GTP-binding protein ATGB3, GTP-binding protein ATGB3, GTP-binding protein ATGB3, GTP-binding protein ATGB3
AT1G62030	NA	DC1 domain-containing protein; similar to DC1 domain-containing protein [Arabidopsis thaliana] (TAIR:AT4G02540.1); similar to MEE53 (maternal effect embryo arrest 53), zinc ion binding [Arabidopsis thaliana] (TAIR:AT4G10560.1); similar to DC1 domain-containing protein [Arabidopsis thaliana] (TAIR:AT5G48320.1); similar to DC1 domain-containing protein [Brassica oleracea] (GB:ABD65623.1); contains …
AT5G56350	NA	pyruvate kinase, putative; similar to pyruvate kinase, putative [Arabidopsis thaliana] (TAIR:AT5G63680.1); similar to pyruvate kinase, putative [Arabidopsis thaliana] (TAIR:AT4G26390.1); similar to pyruvate kinase, putative [Arabidopsis thaliana] (TAIR:AT5G08570.1); similar to pyruvate kinase [Glycine max] (GB:CAI53675.1); similar to Pyruvate kinase [Medicago truncatula] (GB:ABE78303.1); similar …
AT4G04640	ATPC1	One of two genes (with ATPC2) encoding the gamma subunit of Arabidopsis chloroplast ATP synthase.
AT2G16400	BLH7	BLH7 (BELL1-LIKE HOMEODOMAIN 7); DNA binding / transcription factor; similar to BLH6 (BELL1-LIKE HOMEODOMAIN 5), DNA binding / transcription factor [Arabidopsis thaliana] (TAIR:AT4G34610.1); similar to benzothiadiazole-induced homeodomain protein 1; BTH-induced homeodomain protein 1 [Oryza sativa (indica cultivar-group)] (GB:AAS18416.1); contains InterPro domain Homeodomain-related; (InterPro:IPR…
AT2G24790	ATCOL3, COL3	Positive regulator of photomorphogenesis that acts downstream of COP1 but can promote lateral root development independently of COP1 and also function as a daylength-sensitive regulator of shoot branching., Positive regulator of photomorphogenesis that acts downstream of COP1 but can promote lateral root development independently of COP1 and also function as a daylength-sensitive regulator of sho…
AT2G27840	HDA13, HDT04, HDT4	Belongs to the plant specific HD2 type proteins; similar to nucleolar Zea mays histone deacetylase; HD2-p39, Belongs to the plant specific HD2 type proteins; similar to nucleolar Zea mays histone deacetylase; HD2-p39, Belongs to the plant specific HD2 type proteins; similar to nucleolar Zea mays histone deacetylase; HD2-p39
AT3G05230	NA	signal peptidase subunit family protein; Identical to Probable signal peptidase complex subunit 3 (EC 3.4.-.-) (Microsomal signal peptidase 22 kDa subunit) (SPase 22 kDa subunit) (SPC22) [Arabidopsis Thaliana] (GB:Q9MA96;GB:O65203); similar to signal peptidase subunit family protein [Arabidopsis thaliana] (TAIR:AT5G27430.1); similar to Signal peptidase 22 kDa subunit [Medicago truncatula] (GB:ABD…
AT1G14750	SDS	mutant shows aberrant homolog pairing in meiosis
AT5G47900	NA	similar to unknown protein [Arabidopsis thaliana] (TAIR:AT5G27730.1); similar to H0502B11.6 [Oryza sativa (indica cultivar-group)] (GB:CAH66526.1); similar to Os04g0404900 [Oryza sativa (japonica cultivar-group)] (GB:NP_001052706.1); contains domain Zinc-binding domain of translation initiation factor 2 beta (SSF75689)
AT1G08280	NA	glycosyl transferase family 29 protein / sialyltransferase family protein; similar to sialyltransferase-like protein [Gossypium raimondii] (GB:CAJ15145.1); contains InterPro domain Glycosyl transferase, family 29; (InterPro:IPR001675)
AT3G54640	TRP3, TSA1	Catalyzes the conversion of indole-3-glycerolphosphate to indole, the penultimate reaction in the biosynthesis of tryptophan. Functions as a heterocomplex with tryptophan synthase beta subunit (TSA2)., Catalyzes the conversion of indole-3-glycerolphosphate to indole, the penultimate reaction in the biosynthesis of tryptophan. Functions as a heterocomplex with tryptophan synthase beta subunit (TSA…
AT5G14760	AO	At5g14760 encodes for L-aspartate oxidase involved in the early steps of NAD biosynthesis. In contrary to the EC 1.4.3.16 (l-aspartate oxidase - deaminating) the enzyme catalyzes the reaction L-aspartate + O2 = iminoaspartate (alpha-iminosuccinate) + H2O2
AT5G40150	NA	peroxidase, putative; Identical to Peroxidase 63 precursor (EC 1.11.1.7) (Atperox P63) (ATP26a) (PER63) [Arabidopsis Thaliana] (GB:Q9FL16;GB:P93726); similar to peroxidase, putative [Arabidopsis thaliana] (TAIR:AT3G28200.1); similar to Haem peroxidase, plant/fungal/bacterial [Medicago truncatula] (GB:ABE90190.1); contains InterPro domain Haem peroxidase; (InterPro:IPR010255); contains InterPro do…
AT4G30340	ATDGK7	encodes a diacylglycerol kinase. Applying a specific diacylglycerol kinase inhibitor to the growth media resulted in reduced root elongation and plant growth. Gene is expressed throughout the plant but is strongest in flowers and young seedlings.
AT4G25890	NA	60S acidic ribosomal protein P3 (RPP3A); Identical to 60S acidic ribosomal protein P3-1 (RPP3A) [Arabidopsis Thaliana] (GB:Q9SVZ6); similar to 60S acidic ribosomal protein P3 (RPP3B) [Arabidopsis thaliana] (TAIR:AT5G57290.1); similar to Os06g0701400 [Oryza sativa (japonica cultivar-group)] (GB:NP_001058484.1); similar to 60S acidic ribosomal protein P3 (P1/P2-like) (P3A) (GB:O24413); contains Int…
AT2G27500	NA	glycosyl hydrolase family 17 protein; Identical to Putative glucan endo-1,3-beta-glucosidase 14 precursor (EC 3.2.1.39) ((1->3)-beta-glucan endohydrolase 14) ((1->3)-beta-glucanase 14) (Beta-1,3-endoglucanase 14) (Beta-1,3-glucanase 14) (At2g27500/F10A12.18) [Arabidopsis Thaliana] (GB:Q9ZQG9;GB:Q2V449;GB:Q3EBS8;GB:Q8VWJ3); similar to glycosyl hydrolase family 17 protein [Arabidopsis thaliana] (TA…
AT4G25260	NA	invertase/pectin methylesterase inhibitor family protein; similar to invertase/pectin methylesterase inhibitor family protein / DC 1.2 homolog (FL5-2I22) [Arabidopsis thaliana] (TAIR:AT5G62350.1); similar to putative ripening-related protein [Vitis vinifera] (GB:CAB85625.1); contains InterPro domain Plant invertase/pectin methylesterase inhibitor; (InterPro:IPR007186); contains InterPro domain Pe…
AT4G23030	NA	MATE efflux protein-related; similar to ZF14, transporter [Arabidopsis thaliana] (TAIR:AT1G58340.1); similar to Multi antimicrobial extrusion protein MatE [Medicago truncatula] (GB:ABE90557.1); contains InterPro domain Multi antimicrobial extrusion protein MatE; (InterPro:IPR002528)
AT1G27680	APL2	ADP-glucose pyrophosphorylase catalyzes the first, rate limiting step in starch biosynthesis. The large subunit plays a regulatory role whereas the small subunit (ApS) is the catalytic isoform. Four isoforms of the large subunit (ApL1-4) have been described.
AT3G28180	ATCSLC04, ATCSLC4, CSLC04, CSLC4	encodes a gene similar to cellulose synthase, encodes a gene similar to cellulose synthase, encodes a gene similar to cellulose synthase, encodes a gene similar to cellulose synthase
AT2G17630	NA	phosphoserine aminotransferase, putative; similar to PSAT (phosphoserine aminotransferase), phosphoserine transaminase [Arabidopsis thaliana] (TAIR:AT4G35630.1); similar to phosphoserine aminotransferase [Medicago truncatula] (GB:ABE77665.1); contains InterPro domain Phosphoserine aminotransferase; (InterPro:IPR003248); contains InterPro domain Aminotransferase, class V; (InterPro:IPR000192)
AT2G47450	CAO, CPSRP43	A component of the chloroplast signal recognition particle pathway that is involved in LHCP targeting. Downregulated in response to high light., A component of the chloroplast signal recognition particle pathway that is involved in LHCP targeting. Downregulated in response to high light.
AT1G73250	ATFX, GER1	encodes a bifunctional 3, 5-epimerase-4-reductase in L-fucose synthesis and converts GDP-D-mannose to GDP-L-fucose in vitro along with MUR1 (GDP-D-mannose 4,6-dehydratase). It is expressed in all tissues examined, but most abundantly in roots and flowers., encodes a bifunctional 3, 5-epimerase-4-reductase in L-fucose synthesis and converts GDP-D-mannose to GDP-L-fucose in vitro along with MUR1 (G…
AT4G37740	AtGRF2	Growth regulating factor encoding transcription activator. One of the nine members of a GRF gene family, containing nuclear targeting domain. Mutants result in smaller leaves indicating the role of the gene in leaf development. Expressed in root, shoot and flower
AT1G71830	ATSERK1, SERK1	Plasma membrane LRR receptor-like serine threonine kinase expressed during embryogenesis in locules until stage 6 anthers, with higher expression in the tapetal cell layer. SERK1 and SERK2 receptor kinases function redundantly as an important control point for sporophytic development controlling male gametophyte production. later, Plasma membrane LRR receptor-like serine threonine kinase expresse…
AT5G52870	NA	similar to unknown protein [Arabidopsis thaliana] (TAIR:AT1G64080.1); similar to conserved hypothetical protein [Medicago truncatula] (GB:ABE83069.1)
AT5G63780	SHA1	zinc finger (C3HC4-type RING finger) family protein; similar to zinc finger (C3HC4-type RING finger) family protein [Arabidopsis thaliana] (TAIR:AT5G08750.2); similar to zinc finger protein [Brassica rapa] (GB:ABK56014.1); similar to OSJNBb0020J19.13 [Oryza sativa (japonica cultivar-group)] (GB:CAE05784.2); similar to Os04g0692300 [Oryza sativa (japonica cultivar-group)] (GB:NP_001054367.1); cont…
AT3G47560	NA	esterase/lipase/thioesterase family protein; similar to esterase/lipase/thioesterase family protein [Arabidopsis thaliana] (TAIR:AT1G29840.1); similar to esterase/lipase/thioesterase family protein-like [Oryza sativa (japonica cultivar-group)] (GB:BAD44964.1); similar to Os01g0579900 [Oryza sativa (japonica cultivar-group)] (GB:NP_001043402.1); contains InterPro domain Esterase/lipase/thioesteras…
AT3G46940	DUT1	deoxyuridine 5'-triphosphate nucleotidohydrolase family; similar to Deoxyuridine 5'-triphosphate nucleotidohydrolase (dUTPase) (dUTP pyrophosphatase) (P18) (GB:P32518); contains InterPro domain DeoxyUTP pyrophosphatase; (InterPro:IPR008180); contains InterPro domain DeoxyUTP pyrophosphatase subfamily 1; (InterPro:IPR008181); contains InterPro domain dCTP Deaminase; (InterPro:IPR003232)
AT5G64300	ATGCH, ATRIBA1, GCH, RFD1, ATGCH, ATRIBA1, GCH, RFD1	encodes GTP cyclohydrolase II that can functionally complement E. coli mutant deficient in this gene. It also has 3,4-dihydroxy-2-butanone-4-phosphate synthase activity which makes it a bifunctional enzyme involved in the formation of the pyrimidine and of the carbohydrate from GTP and ribulose-5-phosphate, respectively, encodes GTP cyclohydrolase II that can functionally complement E. coli mutan…
AT5G27490	NA	integral membrane Yip1 family protein; similar to integral membrane Yip1 family protein [Arabidopsis thaliana] (TAIR:AT3G05280.1); similar to hypothetical protein DDBDRAFT_0204543 [Dictyostelium discoideum AX4] (GB:XP_640517.1); similar to Os01g0610500 [Oryza sativa (japonica cultivar-group)] (GB:NP_001043545.1); similar to Os05g0455800 [Oryza sativa (japonica cultivar-group)] (GB:NP_001055726.1)…
AT3G26060	ATPRX	encodes periredoxin Q which decomposes peroxides and plays a role in the protection of the photosynthetic apparatus
AT3G23805	RALFL24	Member of a diversely expressed predicted peptide family showing sequence similarity to tobacco Rapid Alkalinization Factor (RALF), and is believed to play an essential role in the physiology of Arabidopsis. Consists of a single exon and is characterized by a conserved C-terminal motif and N-terminal signal peptide.
AT2G44060	NA	late embryogenesis abundant family protein / LEA family protein; similar to LEA14 (LATE EMBRYOGENESIS ABUNDANT 14) [Arabidopsis thaliana] (TAIR:AT1G01470.1); similar to Os03g0843300 [Oryza sativa (japonica cultivar-group)] (GB:NP_001051862.1); similar to salt tolerance protein [Sesuvium portulacastrum] (GB:AAV71142.1); contains InterPro domain Late embryogenesis abundant protein 2; (InterPro:IPR0…
AT5G27450	MK, MVK	Encodes a protein with mevalonate kinase activity involved in the mevalonate pathway., Encodes a protein with mevalonate kinase activity involved in the mevalonate pathway.
AT4G31000	NA	calmodulin-binding protein; similar to calmodulin-binding protein [Arabidopsis thaliana] (TAIR:AT2G24300.2); similar to Os02g0562300 [Oryza sativa (japonica cultivar-group)] (GB:NP_001047151.1); similar to calmodulin-binding protein (GB:AAB37246.1); similar to Os02g0177800 [Oryza sativa (japonica cultivar-group)] (GB:NP_001046071.1); contains InterPro domain Calmodulin binding protein-like; (Inte…
AT3G14370	WAG2	The WAG2 and its homolog, WAG1 each encodes protein-serine/threonine kinase that are nearly 70% identical to PsPK3 protein. All three together with CsPK3 belong to PsPK3-type kinases. At the N-terminus, all four possess a serine/threonine-rich domain. They are closely related to Arabidopsis kinases PINOID. wag1/wag2 double mutants exhibit a pronounced wavy root phenotype when grown vertically on …
AT3G62360	NA	similar to LOC495699 protein [Xenopus laevis] (GB:AAH86296.1); contains InterPro domain Carboxypeptidase regulatory region; (InterPro:IPR008969); contains InterPro domain Cna B-type; (InterPro:IPR008454); contains InterPro domain Borrelia outer surface lipoprotein; (InterPro:IPR001809)
AT1G76790	NA	O-methyltransferase family 2 protein; similar to O-methyltransferase, putative [Arabidopsis thaliana] (TAIR:AT1G21100.1); similar to O-methyltransferase, putative [Arabidopsis thaliana] (TAIR:AT1G21130.1); similar to phloroglucinol O-methyltransferase [Rosa chinensis var. spontanea] (GB:BAD18975.1); contains InterPro domain SAM (and some other nucleotide) binding motif; (InterPro:IPR000051); cont…
AT3G23790	NA	AMP-binding protein, putative; similar to AAE15 (ACYL-ACTIVATING ENZYME 15), acyl-ACP synthetase [Arabidopsis thaliana] (TAIR:AT4G14070.1); similar to AMP-binding protein, putative, expressed [Oryza sativa (japonica cultivar-group)] (GB:ABF99869.1); similar to AMP-binding protein [Brassica napus] (GB:CAA96521.1); similar to AMP-dependent synthetase and ligase [Medicago truncatula] (GB:ABE90455.1)…
AT1G08580	NA	similar to Pm52 [Prunus mume] (GB:BAE48663.1)
AT5G57170	NA	macrophage migration inhibitory factor family protein / MIF family protein; similar to macrophage migration inhibitory factor family protein / MIF family protein [Arabidopsis thaliana] (TAIR:AT5G01650.1); similar to Os06g0699500 [Oryza sativa (japonica cultivar-group)] (GB:NP_001058472.1); similar to Macrophage migration inhibitory factor family protein, expressed [Oryza sativa (japonica cultivar…
AT1G13080	CYP71B2	cytochrome P450 monooxygenase
AT3G02350	GAUT9	Encodes a protein with putative galacturonosyltransferase activity.
AT1G01110	IQD18	IQD18 (IQ-domain 18); similar to IQD17 (IQ-domain 17), calmodulin binding [Arabidopsis thaliana] (TAIR:AT4G00820.1); similar to putative SF16 protein [Oryza sativa (japonica cultivar-group)] (GB:AAV33309.1); similar to Os08g0115200 [Oryza sativa (japonica cultivar-group)] (GB:NP_001060851.1); similar to Os01g0833800 [Oryza sativa (japonica cultivar-group)] (GB:NP_001044716.1)
AT5G37600	ATGLN1;1, ATGSR1, GLN1;1, GSR	encodes a cytosolic glutamine synthetase, the enzyme has high affinity with substrate ammonium, encodes a cytosolic glutamine synthetase, the enzyme has high affinity with substrate ammonium, encodes a cytosolic glutamine synthetase, the enzyme has high affinity with substrate ammonium, encodes a cytosolic glutamine synthetase, the enzyme has high affinity with substrate ammonium
AT5G67200	NA	leucine-rich repeat transmembrane protein kinase, putative; similar to leucine-rich repeat transmembrane protein kinase, putative [Arabidopsis thaliana] (TAIR:AT3G50230.1); similar to putative receptor kinase [Malus x domestica] (GB:ABA82078.1); contains InterPro domain Protein kinase-like; (InterPro:IPR011009); contains InterPro domain Leucine-rich repeat; (InterPro:IPR001611); contains InterPro…
AT3G12930	NA	similar to Os09g0493600 [Oryza sativa (japonica cultivar-group)] (GB:NP_001063546.1); similar to Protein Iojap (GB:Q41822); contains InterPro domain Iojap-related protein; (InterPro:IPR004394)
AT1G75710	NA	zinc finger (C2H2 type) family protein; similar to zinc finger (C2H2 type) family protein [Arabidopsis thaliana] (TAIR:AT4G27240.1); similar to Os04g0115500 [Oryza sativa (japonica cultivar-group)] (GB:NP_001052042.1); similar to H0814G11.16 [Oryza sativa (indica cultivar-group)] (GB:CAJ86349.1); contains InterPro domain Zinc finger, C2H2-type; (InterPro:IPR007087)
AT5G11540	NA	FAD-binding domain-containing protein; similar to FAD-binding domain-containing protein [Arabidopsis thaliana] (TAIR:AT2G46740.1); similar to Putative FAD binding domain containing protein, identical [Solanum tuberosum] (GB:AAV31183.1); similar to Os03g0563100 [Oryza sativa (japonica cultivar-group)] (GB:NP_001050492.1); similar to Os01g0687800 [Oryza sativa (japonica cultivar-group)] (GB:NP_0010…
AT1G17455	ELF4-L4	similar to unknown protein [Arabidopsis thaliana] (TAIR:AT1G72630.1); similar to Os11g0621500 [Oryza sativa (japonica cultivar-group)] (GB:NP_001068300.1); similar to hypothetical protein [Oryza sativa] (GB:AAD27669.1); contains InterPro domain Protein of unknown function DUF1313; (InterPro:IPR009741)
AT3G51160	GMD2, MUR1, MUR_1	Catalyzes the first step in the de novo synthesis of GDP-L-fucose., Catalyzes the first step in the de novo synthesis of GDP-L-fucose., Catalyzes the first step in the de novo synthesis of GDP-L-fucose.
AT1G22360	AtUGT85A2, AtUGT85A2	UDP-glucoronosyl/UDP-glucosyl transferase family protein; similar to UDP-glucoronosyl/UDP-glucosyl transferase family protein [Arabidopsis thaliana] (TAIR:AT1G22340.1); similar to transcription factor/ transferase, transferring glycosyl groups [Arabidopsis thaliana] (TAIR:AT1G22380.1); similar to UGT85A1 (UDP-glucosyl transferase 85A1), UDP-glycosyltransferase/ transferase, transferring glycosyl …
AT5G19520	ATMSL9, MSL9	mechanosensitive ion channel domain-containing protein / MS ion channel domain-containing protein; similar to mechanosensitive ion channel domain-containing protein / MS ion channel domain-containing protein [Arabidopsis thaliana] (TAIR:AT5G12080.2); similar to putative protein T30F21.6 [Sorghum bicolor] (GB:AAL68849.1); contains InterPro domain EF-Hand type; (InterPro:IPR011992); contains InterP…
AT4G13100	NA	zinc finger (C3HC4-type RING finger) family protein; similar to calmodulin binding / protein binding / zinc ion binding [Arabidopsis thaliana] (TAIR:AT3G25030.2); similar to Zinc finger, RING-type [Medicago truncatula] (GB:ABE85544.1); contains InterPro domain Zinc finger, RING-type; (InterPro:IPR001841), zinc finger (C3HC4-type RING finger) family protein; similar to calmodulin binding / protein…
AT3G21700	ATSGP2, SGP2, ATSGP2, SGP2	GTP binding; similar to GTP-binding family protein [Arabidopsis thaliana] (TAIR:AT5G54840.1); similar to Ras small GTPase, Rab type [Medicago truncatula] (GB:ABE83942.1); contains InterPro domain Miro-like; (InterPro:IPR013684); contains InterPro domain Ras GTPase; (InterPro:IPR001806), GTP binding; similar to GTP-binding family protein [Arabidopsis thaliana] (TAIR:AT5G54840.1); similar to Ras sm…
AT2G40940	ERS, ERS1	Ethylene receptor, subfamily 1. Has histidine kinase activity., Ethylene receptor, subfamily 1. Has histidine kinase activity.
AT3G54560	HTA11	histone H2A.F/Z; Identical to Histone H2A variant 1 (H2A.F/Z 1) (HTA11) (H2AvAt) (H2AV) [Arabidopsis Thaliana] (GB:O23628); similar to histone H2A, putative [Arabidopsis thaliana] (TAIR:AT2G38810.2); similar to Os03g0162200 [Oryza sativa (japonica cultivar-group)] (GB:NP_001049049.1); similar to Os10g0418000 [Oryza sativa (japonica cultivar-group)] (GB:NP_001064611.1); similar to H2A protein [Ory…
AT1G05210	NA	similar to unknown protein [Arabidopsis thaliana] (TAIR:AT2G32380.1); similar to hypothetical protein [Oryza sativa (japonica cultivar-group)] (GB:BAC57387.1); similar to Os07g0458700 [Oryza sativa (japonica cultivar-group)] (GB:NP_001059570.1)
AT3G55390	NA	integral membrane family protein; similar to unknown protein [Arabidopsis thaliana] (TAIR:AT1G79780.1); similar to hypothetical protein [Oryza sativa (japonica cultivar-group)] (GB:AAO60016.1); similar to Os05g0344400 [Oryza sativa (japonica cultivar-group)] (GB:NP_001055254.1); similar to Os12g0568700 [Oryza sativa (japonica cultivar-group)] (GB:NP_001067067.1); contains InterPro domain Protein …
AT3G49720	NA	similar to unknown protein [Arabidopsis thaliana] (TAIR:AT5G65810.1); similar to Os01g0144000 [Oryza sativa (japonica cultivar-group)] (GB:NP_001042001.1); similar to conserved hypothetical protein [Medicago truncatula] (GB:ABE78370.1); contains domain S-adenosyl-L-methionine-dependent methyltransferases (SSF53335)
AT3G14740	NA	PHD finger family protein; similar to ATX1 (ARABIDOPSIS HOMOLOGUE OF TRITHORAX), histone-lysine N-methyltransferase/ phosphatidylinositol-5-phosphate binding [Arabidopsis thaliana] (TAIR:AT2G31650.1); similar to PHD finger protein 17 [Danio rerio] (GB:NP_956099.1); contains InterPro domain Zinc finger, FYVE/PHD-type; (InterPro:IPR011011); contains InterPro domain Zinc finger, PHD-type; (InterPro:…
AT1G71870	NA	MATE efflux family protein; similar to MATE efflux family protein [Arabidopsis thaliana] (TAIR:AT5G49130.1); similar to Multi antimicrobial extrusion protein MatE [Medicago truncatula] (GB:ABE77554.1); similar to Os03g0839200 [Oryza sativa (japonica cultivar-group)] (GB:NP_001051841.1); contains InterPro domain Multi antimicrobial extrusion protein MatE; (InterPro:IPR002528)
AT1G72470	ATEXO70D1	A member of EXO70 gene family, putative exocyst subunits, conserved in land plants. Arabidopsis thaliana contains 23 putative EXO70 genes, which can be classified into eight clusters on the phylogenetic tree.
AT5G15640	NA	mitochondrial substrate carrier family protein; similar to mitochondrial substrate carrier family protein [Arabidopsis thaliana] (TAIR:AT1G72820.1); similar to hypothetical protein [Cleome spinosa] (GB:ABD96928.1); contains InterPro domain Retrovirus capsid, N-terminal core; (InterPro:IPR008919); contains InterPro domain Mitochondrial carrier protein; (InterPro:IPR002067); contains InterPro domai…
AT1G24090	NA	RNase H domain-containing protein; similar to nuclease [Arabidopsis thaliana] (TAIR:AT5G51080.2); similar to Os08g0177800 [Oryza sativa (japonica cultivar-group)] (GB:NP_001061125.1); similar to putative RNase H domain-containing protein [Oryza sativa (japonica cultivar-group)] (GB:BAD03047.1); contains InterPro domain Ribosomal protein L9 N-terminal-like; (InterPro:IPR009027); contains InterPro …
AT1G50575	NA	lysine decarboxylase family protein; similar to expressed protein [Oryza sativa (japonica cultivar-group)] (GB:AAT76324.1); contains InterPro domain Conserved hypothetical protein 730; (InterPro:IPR005269)
AT2G21830	NA	DC1 domain-containing protein; similar to protein binding / zinc ion binding [Arabidopsis thaliana] (TAIR:AT2G21850.1); similar to protein binding / zinc ion binding [Arabidopsis thaliana] (TAIR:AT2G21840.1); similar to DC1 domain-containing protein [Brassica oleracea] (GB:ABD65623.1); contains InterPro domain Zinc finger, FYVE/PHD-type; (InterPro:IPR011011); contains InterPro domain C1-like; (In…
AT1G53500	ATMUM4, ATRHM2, MUM4, RHM2	encodes a putative NDP-L-rhamnose synthase, an enzyme required for the synthesis of the pectin rhamnogalacturonan I, the major component of Arabidopsis mucilage. Gene is involved in seed coat mucilage cell development. Mutant analyses suggest that MUM4 is required for complete mucilage synthesis, cytoplasmic rearrangement and seed coat development., encodes a putative NDP-L-rhamnose synthase, an …
AT4G34640	ERG9, SQS1	Encodes squalene synthase, which converts two molecules of farnesyl diphosphate (FPP) into squalene via an intermediate: presqualene diphosphate (PSPP). It is generally thought to be one of the key enzymes of sterol biosynthesis, since it catalyzes the first pathway-specific reaction of the sterol branch of the isoprenoid pathway., Encodes squalene synthase, which converts two molecules of farnes…
AT1G27970	NTF2B	Encodes an ortholog of yeast NTF2, a nuclear envelop transport protein that functions as the nuclear import receptor for RanGDP, an essential player in nucleocytoplasmic transport.
AT5G51460	ATTPPA	homologous to the C-terminal part of microbial trehalose-6-phosphate phosphatases
AT3G58750	CSY2	Encodes a peroxisomal citrate synthase that is expressed throughout seedling and shoot development.
AT3G27230	NA	similar to ATRAD3 (Arabidopsis thaliana Ras Associated with Diabetes protein 3) [Arabidopsis thaliana] (TAIR:AT5G40830.2); similar to hypothetical protein [Prunus persica] (GB:AAO14627.1); contains domain no description (G3D.3.40.50.150); contains domain S-adenosyl-L-methionine-dependent methyltransferases (SSF53335)
AT5G10560	NA	glycosyl hydrolase family 3 protein; similar to XYL4 (beta-xylosidase 4), hydrolase, hydrolyzing O-glycosyl compounds [Arabidopsis thaliana] (TAIR:AT5G64570.1); similar to BXL3 (BETA-XYLOSIDASE 3), hydrolase, hydrolyzing O-glycosyl compounds [Arabidopsis thaliana] (TAIR:AT5G09730.1); similar to glycosyl hydrolase family 3 protein [Arabidopsis thaliana] (TAIR:AT1G78060.1); similar to Glycosyl hydr…
AT1G01300	NA	aspartyl protease family protein; similar to aspartyl protease family protein [Arabidopsis thaliana] (TAIR:AT3G61820.1); similar to Os01g0598600 [Oryza sativa (japonica cultivar-group)] (GB:NP_001043485.1); similar to unknow protein [Oryza sativa (japonica cultivar-group)] (GB:AAT38006.1); similar to Os05g0590000 [Oryza sativa (japonica cultivar-group)] (GB:NP_001056485.1); contains InterPro doma…
AT1G21880	LYM1	peptidoglycan-binding LysM domain-containing protein; Identical to LysM domain GPI-anchored protein 1 precursor [Arabidopsis Thaliana] (GB:Q93ZH0;GB:Q9SFE8); similar to peptidoglycan-binding LysM domain-containing protein [Arabidopsis thaliana] (TAIR:AT1G77630.1); similar to putative Erwinia induced protein 1 [Oryza sativa (japonica cultivar-group)] (GB:BAD35901.1); contains InterPro domain Pepti…
AT1G64650	NA	similar to unknown protein [Arabidopsis thaliana] (TAIR:AT4G27720.1); similar to unknown protein [Arabidopsis thaliana] (TAIR:AT3G49310.1); similar to Os10g0519600 [Oryza sativa (japonica cultivar-group)] (GB:NP_001065080.1); similar to Os03g0114800 [Oryza sativa (japonica cultivar-group)] (GB:NP_001048746.1); similar to Major Facilitator Superfamily protein, expressed [Oryza sativa (japonica cul…
AT1G12000	NA	pyrophosphate--fructose-6-phosphate 1-phosphotransferase beta subunit, putative / pyrophosphate-dependent 6-phosphofructose-1-kinase, putative; similar to MEE51 (maternal effect embryo arrest 51), diphosphate-fructose-6-phosphate 1-phosphotransferase [Arabidopsis thaliana] (TAIR:AT4G04040.1); similar to pyrophosphate-dependent phosphofructokinase beta subunit [Citrus x paradisi] (GB:AAC67586.1); …
AT5G48300	ADG1, APS1	Encodes the small subunit of ADP-glucose pyrophosphorylase. The small subunit is the catalytic isoform responsible for ADP-glucose pyrophosphorylase activity. The presence of the small subunit is required for large subunit stability. Two isoforms of the small subunit (ApS1 and ApS2) have been described. ApS1 is the major small subunit isoform present in all plant tissues tested., Encodes the smal…
AT1G21910	NA	encodes a member of the DREB subfamily A-5 of ERF/AP2 transcription factor family. The protein contains one AP2 domain. There are 15 members in this subfamily including RAP2.1, RAP2.9 and RAP2.10.
AT2G24270	ALDH11A3	Encodes a protein with non-phosphorylating NADP-dependent glyceraldehyde-3-phosphate dehydrogenase activity. The activity of the enzyme was determined from leaf extracts; the enzyme has not been purified to confirm activity.
AT1G21140	NA	nodulin, putative; similar to nodulin, putative [Arabidopsis thaliana] (TAIR:AT3G43630.1); similar to H0701F11.2 [Oryza sativa (indica cultivar-group)] (GB:CAJ86136.1); contains InterPro domain Protein of unknown function DUF125, transmembrane; (InterPro:IPR008217)
AT4G16390	NA	chloroplastic RNA-binding protein P67, putative; similar to pentatricopeptide (PPR) repeat-containing protein [Arabidopsis thaliana] (TAIR:AT5G46580.1); similar to RSP67.2, putative, expressed [Oryza sativa (japonica cultivar-group)] (GB:ABF94642.1); similar to RSP67.2 [Raphanus sativus] (GB:CAC01941.1); similar to 67kD chloroplastic RNA-binding protein, P67.1 [Raphanus sativus] (GB:CAC01940.1); …
AT2G03420	NA	similar to expressed protein [Oryza sativa (japonica cultivar-group)] (GB:ABF94594.1)
AT5G03630	ATMDAR2	monodehydroascorbate reductase, putative; Identical to Probable monodehydroascorbate reductase, cytoplasmic isoform 4 (EC 1.6.5.4) (MDAR 4) [Arabidopsis Thaliana] (GB:Q93WJ8;GB:Q8LBB1;GB:Q9LZS5); similar to ATMDAR1 (MONODEHYDROASCORBATE REDUCTASE 1), monodehydroascorbate reductase (NADH) [Arabidopsis thaliana] (TAIR:AT3G52880.1); similar to MDHAR (MONODEHYDROASCORBATE REDUCTASE), monodehydroascor…
AT5G66560	NA	phototropic-responsive NPH3 family protein; similar to phototropic-responsive NPH3 family protein [Arabidopsis thaliana] (TAIR:AT3G50840.1); similar to Os03g0767600 [Oryza sativa (japonica cultivar-group)] (GB:NP_001051388.1); similar to putative NPH1 photoreceptor-interacting protein [Oryza sativa (japonica cultivar-group)] (GB:AAP50946.1); contains InterPro domain NPH3; (InterPro:IPR004249); co…
AT5G16590	LRR1	leucine-rich repeat transmembrane protein kinase, putative; similar to leucine-rich repeat transmembrane protein kinase, putative [Arabidopsis thaliana] (TAIR:AT3G02880.1); similar to Os03g0223000 [Oryza sativa (japonica cultivar-group)] (GB:NP_001049422.1); similar to Putative leucine-rich repeat transmembrane protein kinase [Oryza sativa (japonica cultivar-group)] (GB:AAN05336.1); contains Inte…
AT1G14460	NA	DNA polymerase-related; similar to STI (STICHEL), ATP binding / DNA-directed DNA polymerase [Arabidopsis thaliana] (TAIR:AT2G02480.1); similar to Os12g0209300 [Oryza sativa (japonica cultivar-group)] (GB:NP_001066394.1); similar to hypothetical protein LOC_Os11g13990 [Oryza sativa (japonica cultivar-group)] (GB:AAX95843.1); contains InterPro domain Replication factor C conserved region; (InterPro…
AT4G29520	NA	similar to Saposin B [Medicago truncatula] (GB:ABE80541.1); contains InterPro domain Saposin B; (InterPro:IPR008139)
AT3G48570	NA	protein transport protein SEC61 gamma subunit, putative; Identical to Protein transport protein SEC61 gamma-3 subunit (SEC61G3) [Arabidopsis Thaliana] (GB:Q9SMP2); similar to protein transport protein SEC61 gamma subunit, putative [Arabidopsis thaliana] (TAIR:AT4G24920.1); similar to protein transport protein SEC61 gamma subunit, putative [Arabidopsis thaliana] (TAIR:AT5G50460.1); similar to Os02…
AT1G51540	NA	similar to kelch repeat-containing protein [Arabidopsis thaliana] (TAIR:AT3G27220.1); similar to hypothetical protein gll3375 [Gloeobacter violaceus PCC 7421] (GB:NP_926321.1); similar to Os08g0128000 [Oryza sativa (japonica cultivar-group)] (GB:NP_001060908.1); similar to Os04g0487100 [Oryza sativa (japonica cultivar-group)] (GB:NP_001053143.1); contains InterPro domain Kelch; (InterPro:IPR01149…
AT5G04160	NA	phosphate translocator-related; similar to phosphate translocator-related [Arabidopsis thaliana] (TAIR:AT3G10290.1); similar to plastidic phosphate translocator-like protein2 [Mesembryanthemum crystallinum] (GB:BAD91177.1); contains InterPro domain Protein of unknown function DUF250; (InterPro:IPR004853)
AT3G07470	NA	similar to unknown protein [Arabidopsis thaliana] (TAIR:AT3G07460.1); similar to hypothetical protein [Nicotiana tabacum] (GB:CAI84656.1); contains InterPro domain Protein of unknown function DUF538; (InterPro:IPR007493)
AT3G42670	CHR38, CLSY	CHR38 (chromatin remodeling 38); ATP binding / DNA binding / helicase; similar to CHR42 (chromatin remodeling 42), ATP binding / DNA binding / helicase [Arabidopsis thaliana] (TAIR:AT5G20420.1); similar to SNF2-related; ATP-requiring DNA helicase RecQ [Medicago truncatula] (GB:ABE84873.1); contains InterPro domain DEAD/DEAH box helicase, N-terminal; (InterPro:IPR011545); contains InterPro domain …
AT2G19670	ATPRMT1A, PRMT1A	protein arginine N-methyltransferase, putative; similar to protein arginine N-methyltransferase, putative [Arabidopsis thaliana] (TAIR:AT4G29510.1); similar to Os09g0359800 [Oryza sativa (japonica cultivar-group)] (GB:NP_001062975.1); similar to SAM (and some other nucleotide) binding motif [Medicago truncatula] (GB:ABE80540.1); contains InterPro domain Methyltransferase type 12; (InterPro:IPR013…
AT5G63810	BGAL10	member of Glycoside Hydrolase Family 35
AT4G03110	NA	RNA-binding protein, putative; similar to RNA-binding protein, putative [Arabidopsis thaliana] (TAIR:AT1G03457.1); similar to Os01g0938200 [Oryza sativa (japonica cultivar-group)] (GB:NP_001045340.1); similar to Os05g0373400 [Oryza sativa (japonica cultivar-group)] (GB:NP_001055367.1); similar to 'unknown protein, contains RNA recognition motif,PF00076' [Oryza sativa (japonica cultivar-group)] (G…
AT2G16280	KCS9	very-long-chain fatty acid condensing enzyme, putative; Identical to Probable 3-ketoacyl-CoA synthase 9 (EC 2.3.1.-) (KCS-9) (Very-long- chain fatty acid condensing enzyme 9) (VLCFA condensing enzyme 9) (KCS9) [Arabidopsis Thaliana] (GB:Q9SIX1); similar to very-long-chain fatty acid condensing enzyme, putative [Arabidopsis thaliana] (TAIR:AT1G19440.1); similar to beta-ketoacyl-CoA synthase, putat…
AT3G11340	NA	UDP-glucoronosyl/UDP-glucosyl transferase family protein; similar to UGT76C2 (UDP-glucosyl transferase 76C2), UDP-glycosyltransferase/ transferase, transferring glycosyl groups [Arabidopsis thaliana] (TAIR:AT5G05860.1); similar to UDP-glucose: chalcononaringenin 2'-O-glucosyltransferase [Dianthus caryophyllus] (GB:BAD52007.1); contains InterPro domain UDP-glucuronosyl/UDP-glucosyltransferase; (In…
AT1G80460	GLI1, NHO1	Encodes a protein similar to glycerol kinase, which converts glycerol to glycerol 3-phosphate and performs a rate-limiting step in glycerol metabolism. This gene is required for both general and specific resistance against bacteria and fungi. Arabidopsis thaliana glycerol kinase (GLR1) mRNA.Involved in flagellin-induced non-host resistance to Pseudomonas. Coronatine partially suppresses flagellin…
AT5G22740	ATCSLA02, ATCSLA2, CSLA02, CSLA2	encodes a beta-mannan synthase based on in vitro enzyme assays from heterologously expressed protein, encodes a beta-mannan synthase based on in vitro enzyme assays from heterologously expressed protein, encodes a beta-mannan synthase based on in vitro enzyme assays from heterologously expressed protein, encodes a beta-mannan synthase based on in vitro enzyme assays from heterologously expressed …
AT5G23860	TUB8	beta-tubulin, preferentially expressed in endodermal and phloem cells of primary roots and in the vascular tissues of leaves, stems, and flowers.
AT5G07870	NA	transferase family protein; similar to transferase family protein [Arabidopsis thaliana] (TAIR:AT5G07860.1); similar to N-hydroxycinnamoyl/benzoyltransferase 6 [Glycine max] (GB:ABC47848.1); contains InterPro domain Transferase; (InterPro:IPR003480)
AT5G65650	NA	similar to unknown protein [Arabidopsis thaliana] (TAIR:AT4G36660.1); similar to BAC19.4 [Lycopersicon esculentum] (GB:AAG01119.1); contains InterPro domain Protein of unknown function DUF1195; (InterPro:IPR010608)
AT5G34850	ATPAP26, PAP26	ATPAP26/PAP26 (purple acid phosphatase 26); acid phosphatase/ protein serine/threonine phosphatase; similar to PAP1 (PURPLE ACID PHOSPHATASE 1), acid phosphatase/ protein serine/threonine phosphatase [Arabidopsis thaliana] (TAIR:AT2G27190.1); similar to purple acid phosphatase-like protein [Glycine max] (GB:AAN85416.1); similar to acid phosphatase [Lupinus luteus] (GB:CAD30328.1); similar to Meta…
AT5G50420	NA	similar to unknown protein [Arabidopsis thaliana] (TAIR:AT1G53770.1); similar to unknown protein [Arabidopsis thaliana] (TAIR:AT1G17270.1); similar to hypothetical protein MtrDRAFT_AC135796g16v1 [Medicago truncatula] (GB:ABE82081.1); contains domain FAMILY NOT NAMED (PTHR13398)
AT2G46420	NA	similar to unknown protein [Arabidopsis thaliana] (TAIR:AT3G61700.1); similar to uncharacterized plant-specific domain TIGR01589 family protein [Solanum demissum] (GB:AAU93592.2); contains InterPro domain Conserved hypothetical protein 1589, plant; (InterPro:IPR006476)
AT2G46170	NA	reticulon family protein (RTNLB5); similar to reticulon family protein (RTNLB6) [Arabidopsis thaliana] (TAIR:AT3G61560.1); similar to putative 24 kDa seed maturation protein-like protein [Solanum tuberosum] (GB:ABC01908.1); contains InterPro domain Reticulon; (InterPro:IPR003388)
AT5G44650	NA	similar to unknown protein [Oryza sativa (japonica cultivar-group)] (GB:BAD68269.1); similar to Os01g0798500 [Oryza sativa (japonica cultivar-group)] (GB:NP_001044524.1)
AT5G20060	NA	carboxylic ester hydrolase; similar to phospholipase/carboxylesterase family protein [Arabidopsis thaliana] (TAIR:AT1G52700.1); similar to putative lysophospholipase 2 [Oryza sativa (japonica cultivar-group)] (GB:BAB62566.1); contains InterPro domain Phospholipase/Carboxylesterase; (InterPro:IPR003140), phospholipase/carboxylesterase family protein; similar to phospholipase/carboxylesterase famil…
AT5G51840	NA	similar to ACI13 [Lycopersicon esculentum] (GB:AAY97863.1); contains InterPro domain tRNA-binding arm; (InterPro:IPR010978)
AT3G19360	NA	zinc finger (CCCH-type) family protein; similar to zinc finger (CCCH-type) family protein [Arabidopsis thaliana] (TAIR:AT1G32360.1); similar to Zinc finger, CCCH-type [Medicago truncatula] (GB:ABE86497.1); contains InterPro domain Zinc finger, CCCH-type; (InterPro:IPR000571)
AT2G45790	ATPMM, PMM	encodes a phosphomannomutase, involved in ascorbate biosynthesis, encodes a phosphomannomutase, involved in ascorbate biosynthesis
AT4G32890	GATA9	zinc finger (GATA type) family protein; Identical to GATA transcription factor 11 (AtGATA-11) (GATA11) [Arabidopsis Thaliana] (GB:O82632); similar to zinc finger (GATA type) family protein [Arabidopsis thaliana] (TAIR:AT5G25830.1); similar to Zinc finger, GATA-type [Medicago truncatula] (GB:ABE78372.1); contains InterPro domain Zinc finger, GATA-type; (InterPro:IPR000679)
AT5G24260	NA	prolyl oligopeptidase family protein; similar to acylaminoacyl-peptidase-related [Arabidopsis thaliana] (TAIR:AT4G14570.1); similar to Esterase/lipase/thioesterase; Peptidase S9B, dipeptidylpeptidase IV N-terminal [Medicago truncatula] (GB:ABE80822.1); similar to Os02g0290600 [Oryza sativa (japonica cultivar-group)] (GB:NP_001046592.1); similar to Esterase/lipase/thioesterase; Peptidase S9B, dipe…
AT2G47170	ARF1A1C	Gene encoding ADP-ribosylation factor and similar to other ARFs and ARF-like proteins. Members of this family are known to be essential for vesicle coating and uncoating and functions in GTP-binding. The gene is shown to play a role in cell division, cell expansion and cellulose production using antisense construct.
AT2G41950	NA	similar to Os03g0226700 [Oryza sativa (japonica cultivar-group)] (GB:NP_001049441.1); similar to Methyltransferase type 11 [Syntrophobacter fumaroxidans MPOB] (GB:YP_847674.1); contains domain Hypothetical protein MTH1020 (SSF75569)
AT4G39920	POR, TFC	Microtubule-folding cofactor, produces assembly-competent alpha-/beta-tubulin heterodimers., Microtubule-folding cofactor, produces assembly-competent alpha-/beta-tubulin heterodimers.
AT5G40650	SDH2-2	One of three isoforms of the iron-sulfur component of the succinate dehydrogenase complex, a component of the mitochondrial respiratory chain complex II. The product of the nuclear encoded gene is imported into the mitochondrion. Expressed during germination and post-germinative growth.
AT1G10960	ATFD1	ATFD1 (FERREDOXIN 1); electron carrier/ iron ion binding; Identical to Ferredoxin-2, chloroplast precursor (PETF2) [Arabidopsis Thaliana] (GB:O04090); similar to FED A (FERREDOXIN 2), electron carrier/ iron ion binding [Arabidopsis thaliana] (TAIR:AT1G60950.1); similar to Ferredoxin-1, chloroplast precursor (Ferredoxin I) (GB:O04683); contains InterPro domain 2Fe-2S Ferredoxin-like fold; (InterPr…
AT4G34490	ATCAP1, CAP, CAP1	CYCLASE ASSOCIATED PROTEIN, CYCLASE ASSOCIATED PROTEIN, CYCLASE ASSOCIATED PROTEIN
AT5G47200	ATRAB1A, ATRABD2B	AtRABD2b/AtRab1A (Arabidopsis Rab GTPase homolog D2b); GTP binding; similar to RAB1C, GTP binding [Arabidopsis thaliana] (TAIR:AT4G17530.1); similar to GTP-binding protein, putative [Brassica oleracea] (GB:ABD64935.1); contains InterPro domain Small GTP-binding protein domain; (InterPro:IPR005225); contains InterPro domain Ras small GTPase, Rab type; (InterPro:IPR003579); contains InterPro domain…
AT2G05790	NA	glycosyl hydrolase family 17 protein; similar to glycosyl hydrolase family 17 protein [Arabidopsis thaliana] (TAIR:AT5G55180.1); similar to Glycoside hydrolase, family 17 [Medicago truncatula] (GB:ABE77964.1); contains InterPro domain X8; (InterPro:IPR012946); contains InterPro domain Glycoside hydrolase, family 17; (InterPro:IPR000490)
AT5G64710	NA	similar to unknown protein [Arabidopsis thaliana] (TAIR:AT5G09840.1); similar to 80C09_3 [Brassica rapa subsp. pekinensis] (GB:AAZ41814.1); contains InterPro domain Protein of unknown function DUF537; (InterPro:IPR007491)
AT3G27890	NQR	Encodes NAD(P)H:quinone reductase which is an FMN binding protein that catalyzes the reduction of quinone substrates to hydroquinones.The enzyme activity was confirmed by in vitro assay.
AT5G10840	NA	endomembrane protein 70, putative; similar to endomembrane protein 70, putative [Arabidopsis thaliana] (TAIR:AT5G25100.1); similar to endomembrane protein 70, putative [Arabidopsis thaliana] (TAIR:AT2G24170.1); similar to endomembrane protein 70, putative [Arabidopsis thaliana] (TAIR:AT3G13772.1); similar to putative PHG1A protein [Oryza sativa (japonica cultivar-group)] (GB:BAD10383.1); similar …
AT3G20820	NA	leucine-rich repeat family protein; similar to leucine-rich repeat family protein [Arabidopsis thaliana] (TAIR:AT5G12940.1); similar to polygalacturonase inhibitor-like protein [Cicer arietinum] (GB:CAD56505.1); contains InterPro domain Rudiment single hybrid motif; (InterPro:IPR011054); contains InterPro domain Leucine-rich repeat; (InterPro:IPR001611); contains InterPro domain Leucine-rich repe…
AT1G10120	NA	DNA binding / transcription factor; similar to basic helix-loop-helix (bHLH) family protein [Arabidopsis thaliana] (TAIR:AT1G68920.2); similar to Os03g0728900 [Oryza sativa (japonica cultivar-group)] (GB:NP_001051150.1); similar to Os09g0474100 [Oryza sativa (japonica cultivar-group)] (GB:NP_001063455.1); similar to Helix-loop-helix DNA-binding domain containing protein, expressed [Oryza sativa (…
AT4G37630	CYCD5;1	core cell cycle genes
AT5G06690	WCRKC1, WCRKC1	(THIOREDOXIN-LIKE 5); thiol-disulfide exchange intermediate; Identical to Thioredoxin-like 5, chloroplast precursor [Arabidopsis Thaliana] (GB:Q9FG36;GB:Q9SWQ2;GB:Q9XFI2); similar to thioredoxin family protein [Arabidopsis thaliana] (TAIR:AT5G04260.1); similar to Thioredoxin-like 5, chloroplast precursor (GB:Q9FG36); contains InterPro domain Thioredoxin-like fold; (InterPro:IPR012336); contains I…
AT1G23100	NA	10 kDa chaperonin, putative; similar to CPN10 (CHAPERONIN 10) [Arabidopsis thaliana] (TAIR:AT1G14980.1); similar to 10 kDa chaperonin (Protein CPN10) (Protein groES) (GB:Q96539); contains InterPro domain Chaperonin Cpn10; (InterPro:IPR001476); contains InterPro domain GroES-like; (InterPro:IPR011032)
AT1G26270	NA	phosphatidylinositol 3- and 4-kinase family protein; similar to phosphatidylinositol 3- and 4-kinase family protein [Arabidopsis thaliana] (TAIR:AT2G03890.1); similar to phosphatidylinositol 3- and 4-kinase family protein [Arabidopsis thaliana] (TAIR:AT1G13640.1); similar to Phosphatidylinositol 3- and 4-kinase, catalytic [Medicago truncatula] (GB:ABE92357.1); similar to Os06g0283400 [Oryza sativ…
AT2G22230	NA	beta-hydroxyacyl-ACP dehydratase, putative; similar to beta-hydroxyacyl-ACP dehydratase, putative [Arabidopsis thaliana] (TAIR:AT5G10160.1); similar to 4D11_17 [Brassica rapa subsp. pekinensis] (GB:AAZ67531.1); contains InterPro domain Beta-hydroxyacyl-(acyl-carrier-protein) dehydratase FabZ; (InterPro:IPR010084); contains InterPro domain Beta-hydroxyacyl-(acyl-carrier-protein) dehydratase, FabA/…
AT3G24090	NA	transaminase; similar to Glucosamine 6-phosphate synthetases, contain amidotransferase and phosphosugar isomerase domains (ISS) [Ostreococcus tauri] (GB:CAL54169.1); similar to glucosamine-fructose-6-phosphate aminotransferase, isomerizing family protein, expressed [Oryza sativa (japonica cultivar-group)] (GB:ABA91394.2); similar to SIS domain containing protein, expressed [Oryza sativa (japonica…
AT2G37250	ADK, ATPADK1	encodes adenylate kinase that is located in the chloroplast involved in the coordination of metabolism and growth, encodes adenylate kinase that is located in the chloroplast involved in the coordination of metabolism and growth
AT2G39890	ATPROT1, PROT1	Encodes a proline transporter with affinity for gly betaine, proline and GABA. Protein is expressed in the vascular tissue, specifically the phloem., Encodes a proline transporter with affinity for gly betaine, proline and GABA. Protein is expressed in the vascular tissue, specifically the phloem.
AT5G02190	ATASP38, EMB24, PCS1	encodes an aspartic protease, has an important role in determining cell fate during embryonic development and in reproduction processes. The loss-of-function mutation of PCS1 causes degeneration of both male and female gametophytes and excessive cell death of developing embryos during torpedo stage., encodes an aspartic protease, has an important role in determining cell fate during embryonic dev…
AT1G51100	NA	similar to Os01g0676200 [Oryza sativa (japonica cultivar-group)] (GB:NP_001043849.1)
AT1G10850	NA	ATP binding / protein serine/threonine kinase; similar to leucine-rich repeat family protein [Arabidopsis thaliana] (TAIR:AT1G60630.1); similar to putative receptor kinase [Malus x domestica] (GB:ABA82080.1); contains InterPro domain Serine/threonine protein kinase; (InterPro:IPR002290); contains InterPro domain Protein kinase-like; (InterPro:IPR011009); contains InterPro domain Leucine-rich repe…
AT3G05150	NA	sugar transporter family protein; Identical to Sugar transporter ERD6-like 8 [Arabidopsis Thaliana] (GB:Q0WQ63;GB:Q9MAA4); similar to sugar transporter, putative [Arabidopsis thaliana] (TAIR:AT5G18840.1); similar to putative sugar transporter [Solanum lycopersicum] (GB:CAC00697.2); contains InterPro domain Sugar transporter; (InterPro:IPR003663); contains InterPro domain Sugar transporter superfa…
AT1G28510	NA	similar to unknown protein [Arabidopsis thaliana] (TAIR:AT3G58150.1); similar to unknown protein [Oryza sativa (japonica cultivar-group)] (GB:BAD81625.1); similar to Os01g0242300 [Oryza sativa (japonica cultivar-group)] (GB:NP_001042554.1); contains InterPro domain Optic atrophy 3; (InterPro:IPR010754)
AT5G28060	NA	40S ribosomal protein S24 (RPS24B); Identical to 40S ribosomal protein S24-2 (RPS24B) [Arabidopsis Thaliana] (GB:Q8LC83;GB:Q94F06); similar to 40S ribosomal protein S24 (RPS24A) [Arabidopsis thaliana] (TAIR:AT3G04920.1); similar to ribosomal protein S19 (GB:1909359A); contains InterPro domain Ribosomal protein S24e; (InterPro:IPR001976)
AT3G56090	ATFER3	ATFER3 (FERRITIN 3); ferric iron binding; Identical to Ferritin-3, chloroplast precursor (EC 1.16.3.1) (FER3) [Arabidopsis Thaliana] (GB:Q9LYN2;GB:Q8WHW6); similar to ATFER4 (FERRITIN 4), ferric iron binding [Arabidopsis thaliana] (TAIR:AT2G40300.1); similar to ferritin [Chorispora bungeana] (GB:ABB22752.1); contains InterPro domain Ferritin-related; (InterPro:IPR012347); contains InterPro domain…
AT5G10390	NA	histone H3; Identical to Histone H3.2 (Histone H3.1) (HTR1) [Arabidopsis Thaliana] (GB:P59226); similar to histone H3 [Arabidopsis thaliana] (TAIR:AT5G65360.1); similar to histone H3 [Arabidopsis thaliana] (TAIR:AT5G10400.1); similar to histone H3 [Arabidopsis thaliana] (TAIR:AT3G27360.1); similar to Histone H3.2 (GB:P68427); contains InterPro domain Histone-fold; (InterPro:IPR009072); contains I…
AT5G23920	NA	similar to unknown protein [Arabidopsis thaliana] (TAIR:AT5G52420.1); similar to unknown [Xerophyta humilis] (GB:AAT45003.1)
AT1G62820	NA	calmodulin, putative; similar to calmodulin, putative [Arabidopsis thaliana] (TAIR:AT1G12310.1); similar to EF hand family protein [Solanum demissum] (GB:AAT40490.1); contains InterPro domain EF-Hand type; (InterPro:IPR011992); contains InterPro domain Calcium-binding EF-hand; (InterPro:IPR002048)
AT5G06290	2-Cys, 2CPB	2-cys peroxiredoxin, chloroplast, putative; similar to 2-cys peroxiredoxin, chloroplast (BAS1) [Arabidopsis thaliana] (TAIR:AT3G11630.1); similar to 2-Cys peroxiredoxin [Brassica napus] (GB:AAG30570.1); contains InterPro domain Thioredoxin-like fold; (InterPro:IPR012336); contains InterPro domain Thioredoxin fold; (InterPro:IPR012335); contains InterPro domain Alkyl hydroperoxide reductase/ Thiol…
AT3G52940	ELL1, FK, HYD2	Encodes a sterol C-14 reductase required for cell division and expansion and is involved in proper organization of the embryo., Encodes a sterol C-14 reductase required for cell division and expansion and is involved in proper organization of the embryo., Encodes a sterol C-14 reductase required for cell division and expansion and is involved in proper organization of the embryo.
AT2G40010	NA	60S acidic ribosomal protein P0 (RPP0A); Identical to 60S acidic ribosomal protein P0-1 (RPP0A) [Arabidopsis Thaliana] (GB:O04204); similar to 60S acidic ribosomal protein P0 (RPP0B) [Arabidopsis thaliana] (TAIR:AT3G09200.1); similar to Ribosomal protein L10; Ribosomal protein 60S [Medicago truncatula] (GB:ABE83633.1); contains InterPro domain Ribosomal protein L10; (InterPro:IPR001790); contains…
AT1G53070	NA	legume lectin family protein; similar to legume lectin family protein [Arabidopsis thaliana] (TAIR:AT1G53080.1); similar to putative receptor-type protein kinase LRK1 [Oryza sativa (japonica cultivar-group)] (GB:BAC24925.1); contains InterPro domain Concanavalin A-like lectin/glucanase, subgroup; (InterPro:IPR013320); contains InterPro domain Concanavalin A-like lectin/glucanase; (InterPro:IPR008…
AT3G24440	VIL1, VIL1, VRN5, VRN5	Encodes Vernalization Insensitive 3-like 1 (VIL1). VIL1 is involved in the photoperiod and vernalization of Arabidopsis by regulating expression of the related floral repressors Flowering Locus C (FLC) and Flowering Locus M (FLM). VIL1, along with VIN3 (Vernalization Insensitive 3) is necessary for the chromatin modification to FLC and FLM., Encodes Vernalization Insensitive 3-like 1 (VIL1). VIL1…
AT4G22910	FZR2	signal transducer; similar to WD-40 repeat family protein [Arabidopsis thaliana] (TAIR:AT4G11920.1); similar to cell cycle switch protein CCS52a [Lupinus luteus] (GB:AAQ54906.1); similar to cell cycle switch protein CCS52A [Lotus corniculatus var. japonicus] (GB:AAY58271.1); similar to cell cycle switch protein [Medicago sativa subsp. x varia] (GB:AAD22612.1); contains InterPro domain WD-40 repea…
AT2G03980	NA	GDSL-motif lipase/hydrolase family protein; similar to GDSL-motif lipase/hydrolase family protein [Arabidopsis thaliana] (TAIR:AT2G04020.1); similar to GDSL-like Lipase/Acylhydrolase [Medicago truncatula] (GB:ABE91416.1); contains InterPro domain Lipolytic enzyme, G-D-S-L; (InterPro:IPR001087)
AT3G16560	NA	protein phosphatase 2C-related / PP2C-related; similar to PLL5 (POL-like 5), protein phosphatase type 2C [Arabidopsis thaliana] (TAIR:AT1G07630.1); similar to OJ000315_02.1 [Oryza sativa (japonica cultivar-group)] (GB:CAE05356.1); contains InterPro domain Protein phosphatase 2C-like; (InterPro:IPR001932)
AT3G22790	NA	kinase interacting family protein; similar to kinase interacting family protein [Arabidopsis thaliana] (TAIR:AT1G03080.1); similar to M protein repeat-containing protein [Arabidopsis thaliana] (TAIR:AT4G14760.1); similar to Prefoldin [Medicago truncatula] (GB:ABE82954.1); similar to Prefoldin; tRNA-binding arm; t-snare; Protein kinase PKN/PRK1, effector [Medicago truncatula] (GB:ABE80288.1); cont…
AT5G67150	NA	transferase family protein; similar to transferase family protein [Arabidopsis thaliana] (TAIR:AT3G50280.1); similar to anthranilate N-hydroxycinnamoyl/benzoyltransferase [Malus x domestica] (GB:AAV50009.1); contains InterPro domain Transferase; (InterPro:IPR003480)
AT3G23660	NA	transport protein, putative; similar to transport protein, putative [Arabidopsis thaliana] (TAIR:AT4G14160.2); similar to transport protein, putative [Arabidopsis thaliana] (TAIR:AT2G21630.1); similar to transport protein, putative [Arabidopsis thaliana] (TAIR:AT1G05520.1); similar to At1g05520/T25N20_16 [Oryza sativa (japonica cultivar-group)] (GB:AAX96396.1); similar to Vesicle coat complex COP…
AT1G60960	ATIRT3, IRT3	member of Fe(II) transporter isolog family, member of Fe(II) transporter isolog family
AT5G66550	NA	Maf family protein; similar to unknown protein [Arabidopsis thaliana] (TAIR:AT5G42770.1); similar to Maf-like protein, expressed [Oryza sativa (japonica cultivar-group)] (GB:ABA94173.1); contains InterPro domain Maf-like protein; (InterPro:IPR003697)
AT3G18780	ACT2, DER1, ENL2, LSR2	Encodes an actin that is constitutively expressed in vegetative structures but not pollen., Encodes an actin that is constitutively expressed in vegetative structures but not pollen., Encodes an actin that is constitutively expressed in vegetative structures but not pollen., Encodes an actin that is constitutively expressed in vegetative structures but not pollen.
AT2G26900	NA	bile acid:sodium symporter family protein; similar to bile acid:sodium symporter family protein [Arabidopsis thaliana] (TAIR:AT1G78560.1); similar to putative anion:sodium symporter [Lycopersicon esculentum] (GB:AAU03362.1); contains InterPro domain Bile acid:sodium symporter; (InterPro:IPR002657); contains InterPro domain Bile acid transporter; (InterPro:IPR004710)
AT1G80830	ATNRAMP1, NRAMP1, PMIT1	Thought to be involved in iron homeostasis. Induced in leaves in response to iron deficiency. Transgenic plants accumulate toxic levels of iron. Gene complements yeast iron uptake mutants., Thought to be involved in iron homeostasis. Induced in leaves in response to iron deficiency. Transgenic plants accumulate toxic levels of iron. Gene complements yeast iron uptake mutants., Thought to be invol…
AT2G37790	NA	aldo/keto reductase family protein; similar to oxidoreductase [Arabidopsis thaliana] (TAIR:AT2G37770.2); similar to aldose reductase [Di (GB:CAC32834.1); contains InterPro domain Aldo/keto reductase; (InterPro:IPR001395)
AT2G16500	ADC1, ARGDC, ARGDC1, SPE1	encodes a arginine decarboxylase (ADC), a rate-limiting enzyme that catalyzes the first step of polyamine (PA) biosynthesis via ADC pathway in Arabidopsis thaliana. Arabidopsis genome has two ADC paralogs, ADC1 and ADC2. Double mutant analysis showed that ADC genes are essential for the production of PA, and are required for normal seed development. Promoter region of ADC1 contains 742-bp AT-rich…
AT1G77350	NA	similar to unknown protein [Oryza sativa (japonica cultivar-group)] (GB:AAT01331.1); similar to Os05g0486200 [Oryza sativa (japonica cultivar-group)] (GB:NP_001055878.1)
AT1G26840	ATORC6, ORC6	Origin Recognition Complex subunit 6. Involved in the initiation of DNA replication. Regulated transcriptionally during cell cycle, peaking at G1/S-phase. Target of E2F/DF family of transcription factors., Origin Recognition Complex subunit 6. Involved in the initiation of DNA replication. Regulated transcriptionally during cell cycle, peaking at G1/S-phase. Target of E2F/DF family of transcripti…
AT5G44700	EDA23, GSO2	EDA23 (embryo sac development arrest 23); ATP binding / protein serine/threonine kinase; similar to leucine-rich repeat transmembrane protein kinase, putative [Arabidopsis thaliana] (TAIR:AT2G33170.1); similar to leucine-rich repeat transmembrane protein kinase, putative [Arabidopsis thaliana] (TAIR:AT5G63930.1); similar to leucine-rich repeat transmembrane protein kinase, putative [Arabidopsis t…
AT3G10370	SDP6	mitochondrial FAD-dependent glycerol-3-phosphate dehydrogenase. possibly involved in storage lipid catabolism and glycerol assimilation, and in glycerol-3-phosphate shuttle which transports reducing power from cytosol to mitochondrion.
AT1G56050	NA	GTP-binding protein-related; similar to GTP binding [Arabidopsis thaliana] (TAIR:AT1G30580.1); similar to putative GTP-binding protein [Oryza sativa (japonica cultivar-group)] (GB:AAK09228.1); contains InterPro domain GTP-binding protein, HSR1-related; (InterPro:IPR002917); contains InterPro domain GTP1/OBG; (InterPro:IPR006073); contains InterPro domain Protein of unknown function DUF933; (Inter…
AT4G02530	NA	chloroplast thylakoid lumen protein; Identical to Thylakoid lumenal 16.5 kDa protein, chloroplast precursor [Arabidopsis Thaliana] (GB:O22773;GB:Q8L985;GB:Q94BU6;GB:Q9M110); similar to Os06g0705100 [Oryza sativa (japonica cultivar-group)] (GB:NP_001058514.1)
AT3G08980	NA	signal peptidase I family protein; similar to peptidase [Arabidopsis thaliana] (TAIR:AT1G29960.1); similar to Peptidase S26A, signal peptidase I [Medicago truncatula] (GB:ABE90427.1); contains InterPro domain Peptidase S26A, signal peptidase I; (InterPro:IPR000223); contains InterPro domain Peptidase S24 and S26, C-terminal region; (InterPro:IPR011056); contains InterPro domain Peptidase S24, S26…
AT2G04039	NA	similar to unknown protein [Oryza sativa (japonica cultivar-group)] (GB:BAC84849.1)
AT1G54690	G-H2AX, GAMMA-H2AX, H2AXB, HTA3	histone H2A, putative; Identical to Probable histone H2AXb (HTA3) [Arabidopsis Thaliana] (GB:Q9S9K7); Identical to Probable histone H2AXa (HTA5) [Arabidopsis Thaliana] (GB:O04848;GB:Q8LAC0); similar to histone H2A, putative [Arabidopsis thaliana] (TAIR:AT1G08880.1); similar to Histone H2AX (GB:O65759); contains InterPro domain Histone-fold; (InterPro:IPR009072); contains InterPro domain Histone c…
AT3G60630	ATHAM2, HAM2	scarecrow transcription factor family protein; similar to scarecrow transcription factor family protein [Arabidopsis thaliana] (TAIR:AT2G45160.1); similar to GRAS transcription factor [Medicago truncatula] (GB:ABE85338.1); contains InterPro domain GRAS transcription factor; (InterPro:IPR005202), scarecrow transcription factor family protein; similar to scarecrow transcription factor family protei…
AT1G23740	NA	oxidoreductase, zinc-binding dehydrogenase family protein; Identical to Quinone oxidoreductase-like protein At1g23740, chloroplast precursor (EC 1.-.-.-) [Arabidopsis Thaliana] (GB:Q9ZUC1;GB:Q945P3); similar to oxidoreductase, zinc-binding dehydrogenase family protein [Arabidopsis thaliana] (TAIR:AT4G13010.1); similar to Os08g0379400 [Oryza sativa (japonica cultivar-group)] (GB:NP_001061691.1); s…
AT5G46800	BOU	Seedling lethal mutation; Mitochondrial Carnitine Acyl Carrier-Like Protein
AT5G07860	NA	transferase family protein; similar to transferase family protein [Arabidopsis thaliana] (TAIR:AT5G07870.1); similar to N-hydroxycinnamoyl/benzoyltransferase 6 [Glycine max] (GB:ABC47848.1); contains InterPro domain Transferase; (InterPro:IPR003480)
AT5G44070	ARA8, ATPCS1, CAD1, PCS1	Phytochelatin synthase gene confers tolerance to cadmium ions. Catalyzes phytochelatin (PC) synthesis from glutathione (GSH) in the presence of Cd2+, Zn2+, Cu2+ and Fe3+, but not by Co2+ or Ni2+., Phytochelatin synthase gene confers tolerance to cadmium ions. Catalyzes phytochelatin (PC) synthesis from glutathione (GSH) in the presence of Cd2+, Zn2+, Cu2+ and Fe3+, but not by Co2+ or Ni2+., Phyto…
AT5G11710	NA	EPSIN1 plays an important role in the vacuolar trafficking of soluble proteins at the trans-Golgi network via its interaction with gamma-ADR, VTI11, VSR1, and clathrin. Associated with actin filaments and with the Golgi complex. Expressed in most tissues.
AT1G62570	FMO	flavin-containing monooxygenase family protein / FMO family protein; similar to flavin-containing monooxygenase family protein / FMO family protein [Arabidopsis thaliana] (TAIR:AT1G62560.1); similar to flavin-containing monooxygenase family protein / FMO family protein [Arabidopsis thaliana] (TAIR:AT1G62540.1); similar to flavin-containing monooxygenase family protein / FMO family protein [Arabid…
AT2G46225	ABIL1	Encodes a subunit of the WAVE complex. The WAVE complex is required for activation of ARP2/3 complex which functions in actin microfilament nucleation and branching.
AT4G34265	NA	similar to unknown protein [Arabidopsis thaliana] (TAIR:AT2G15000.3), similar to unknown protein [Arabidopsis thaliana] (TAIR:AT2G15000.5)
AT2G06520	PSBX	Encodes a protein with sequence similarity to the spinach photosystem II subunit PsbX.
AT4G28050	TET7	Member of TETRASPANIN family
AT4G03390	SRF3	leucine-rich repeat transmembrane protein kinase, putative; similar to SRF1, kinase [Arabidopsis thaliana] (TAIR:AT2G20850.1); similar to leucine-rich repeat transmembrane protein kinase 1 [Zea mays] (GB:AAC27894.1); similar to Os02g0176100 [Oryza sativa (japonica cultivar-group)] (GB:NP_001046061.1); similar to Os02g0190500 [Oryza sativa (japonica cultivar-group)] (GB:NP_001046150.1); contains I…
AT1G18040	AT;CDCKD;3, CAK2AT, CDKD1;3	AT;CDCKD;3/CAK2AT/CDKD1;3 (CYCLIN-DEPENDENT KINASE D1;3); kinase/ protein kinase; similar to AT,CDKD,1/CAK3AT/CDKD1,1 (CYCLIN-DEPENDENT KINASE D1,1), kinase [Arabidopsis thaliana] (TAIR:AT1G73690.1); similar to CDK-activating kinase [Medicago sativa subsp. x varia] (GB:AAK97227.1); contains InterPro domain Serine/threonine protein kinase; (InterPro:IPR002290); contains InterPro domain Protein kin…
AT2G27970	CKS2	CKS2 (CDK-SUBUNIT 2); cyclin-dependent protein kinase; similar to CKS1 (CDK-SUBUNIT 1), cyclin-dependent protein kinase [Arabidopsis thaliana] (TAIR:AT2G27960.1); similar to hypothetical protein [Ipomoea trifida] (GB:BAF36296.1); similar to putative CDK regulatory subunit [Ipomoea trifida] (GB:AAS79576.1); contains InterPro domain Cyclin-dependent kinase, regulatory subunit; (InterPro:IPR000789)
AT4G24780	NA	pectate lyase family protein; Identical to Probable pectate lyase 18 precursor (EC 4.2.2.2) (Pectate lyase A10) [Arabidopsis Thaliana] (GB:Q9C5M8;GB:O23667;GB:Q8LAW7;GB:Q9SB71); similar to pectate lyase family protein [Arabidopsis thaliana] (TAIR:AT1G67750.1); similar to pectate lyase family protein [Arabidopsis thaliana] (TAIR:AT5G63180.1); similar to pectate lyase family protein [Arabidopsis th…
AT5G37740	NA	C2 domain-containing protein; similar to C2 domain-containing protein [Arabidopsis thaliana] (TAIR:AT1G66360.1); similar to C2 [Medicago truncatula] (GB:ABE81436.1); contains InterPro domain C2; (InterPro:IPR000008); contains InterPro domain C2 calcium/lipid-binding region, CaLB; (InterPro:IPR008973)
AT4G30810	scpl29	SCPL29 (serine carboxypeptidase-like 29); serine carboxypeptidase; similar to SCPL26 (serine carboxypeptidase-like 26), serine carboxypeptidase [Arabidopsis thaliana] (TAIR:AT2G35780.1); similar to Serine carboxypeptidase II-2 precursor (CP-MII.2) [Contains: Serine carboxypeptidase II-2 chain A; Serine carboxypeptidase II-2 chain B] (GB:P55748); similar to Os06g0186400 [Oryza sativa (japonica cul…
AT5G20590	NA	similar to unknown protein [Arabidopsis thaliana] (TAIR:AT1G60790.1); similar to lustrin A-like [Oryza sativa (japonica cultivar-group)] (GB:BAD35858.1); similar to Os06g0659400 [Oryza sativa (japonica cultivar-group)] (GB:NP_001058264.1); similar to Os06g0207500 [Oryza sativa (japonica cultivar-group)] (GB:NP_001057100.1); contains InterPro domain Protein of unknown function DUF231, plant; (Inte…
AT3G62120	NA	tRNA synthetase class II (G, H, P and S) family protein; similar to OVA6 (OVULE ABORTION 6), ATP binding / aminoacyl-tRNA ligase [Arabidopsis thaliana] (TAIR:AT5G52520.1); similar to Bifunctional aminoacyl-tRNA synthetase, putative, expressed [Oryza sativa (japonica cultivar-group)] (GB:ABA97739.1); similar to Bifunctional aminoacyl-tRNA synthetase, putative, expressed [Oryza sativa (japonica cul…
AT1G13750	NA	calcineurin-like phosphoesterase family protein; similar to ATPAP24/PAP24 (purple acid phosphatase 24), acid phosphatase/ protein serine/threonine phosphatase [Arabidopsis thaliana] (TAIR:AT4G24890.1); similar to ATPAP27/PAP27 (purple acid phosphatase 27), acid phosphatase/ protein serine/threonine phosphatase [Arabidopsis thaliana] (TAIR:AT5G50400.1); similar to diphosphonucleotide phosphatase 1…
AT3G25040	ERD2B	ER lumen protein retaining receptor, putative / HDEL receptor, putative; similar to ERD2 (ER lumen protein retaining receptor 2), receptor [Arabidopsis thaliana] (TAIR:AT1G29330.1); similar to ER lumen protein retaining receptor (HDEL receptor) (PGP169-12) (GB:Q9ZTN2); contains InterPro domain ER lumen protein retaining receptor; (InterPro:IPR000133)
AT1G78300	14-3-3OMEGA, GF14, GRF2	G-box binding factor GF14 omega encoding a 14-3-3 protein, G-box binding factor GF14 omega encoding a 14-3-3 protein, G-box binding factor GF14 omega encoding a 14-3-3 protein
AT5G17770	ATCBR, CBR1	Encodes NADH:cytochrome (Cyt) b5 reductase that displayed strict specificity to NADH for the reduction of a recombinant Cyt b5 (AtB5-A), whereas no Cyt b5 reduction was observed when NADPH was used as the electron donor., Encodes NADH:cytochrome (Cyt) b5 reductase that displayed strict specificity to NADH for the reduction of a recombinant Cyt b5 (AtB5-A), whereas no Cyt b5 reduction was observed…
AT5G14040	PHT3;1	mitochondrial phosphate transporter; similar to mitochondrial phosphate transporter, putative [Arabidopsis thaliana] (TAIR:AT3G48850.1); similar to mitochondrial phosphate transporter [Glycine max] (GB:BAA31582.1); contains InterPro domain Adenine nucleotide translocator 1; (InterPro:IPR002113); contains InterPro domain Mitochondrial substrate carrier; (InterPro:IPR001993)
AT4G30400	NA	zinc finger (C3HC4-type RING finger) family protein; Identical to RING-H2 finger protein ATL4K (RING-H2 finger protein ATL13) (ATL4K) [Arabidopsis Thaliana] (GB:Q940Q4;GB:Q9M0C0); similar to MEE16 (maternal effect embryo arrest 16), protein binding / zinc ion binding [Arabidopsis thaliana] (TAIR:AT2G18650.1); similar to RING finger 1-like [Oryza sativa (japonica cultivar-group)] (GB:BAD36516.1); …
AT2G20680	NA	glycosyl hydrolase family 5 protein / cellulase family protein; similar to glycosyl hydrolase family 5 protein / cellulase family protein [Arabidopsis thaliana] (TAIR:AT4G28320.1); similar to putative (1-4)-beta-mannan endohydrolase [Oryza sativa (japonica cultivar-group)] (GB:BAB56016.1); similar to Os01g0746700 [Oryza sativa (japonica cultivar-group)] (GB:NP_001044230.1); contains InterPro doma…
AT2G26250	FDH, KCS10	epidermis-specific, encodes a putative beta-ketoacyl-CoA synthase. probably involved in the synthesis of long-chain lipids found in the cuticle., epidermis-specific, encodes a putative beta-ketoacyl-CoA synthase. probably involved in the synthesis of long-chain lipids found in the cuticle.
AT5G66920	sks17	SKS17 (SKU5 Similar 17); copper ion binding / oxidoreductase; similar to SKS15 (SKU5 Similar 15), copper ion binding [Arabidopsis thaliana] (TAIR:AT4G37160.1); similar to SKS4 (SKU5 Similar 4), copper ion binding / oxidoreductase [Arabidopsis thaliana] (TAIR:AT4G22010.1); similar to SKS16 (SKU5 Similar 16), copper ion binding / pectinesterase [Arabidopsis thaliana] (TAIR:AT2G23630.1); similar to …
AT1G05590	ATHEX3, HEXO2	glycosyl hydrolase family 20 protein; similar to glycosyl hydrolase family 20 protein [Arabidopsis thaliana] (TAIR:AT3G55260.1); similar to Os07g0575500 [Oryza sativa (japonica cultivar-group)] (GB:NP_001060078.1); similar to Glycoside hydrolase, family 20 [Medicago truncatula] (GB:ABE82127.1); similar to Os03g0219400 [Oryza sativa (japonica cultivar-group)] (GB:NP_001049401.1); contains InterPro…
AT3G06770	NA	glycoside hydrolase family 28 protein / polygalacturonase (pectinase) family protein; similar to glycoside hydrolase family 28 protein / polygalacturonase (pectinase) family protein [Arabidopsis thaliana] (TAIR:AT5G49215.1); similar to Os11g0658800 [Oryza sativa (japonica cultivar-group)] (GB:NP_001068399.1); similar to polygalacturonase-like protein-like [Solanum tuberosum] (GB:ABB55373.1); cont…
AT3G23210	NA	basic helix-loop-helix (bHLH) family protein; similar to basic helix-loop-helix (bHLH) family protein [Arabidopsis thaliana] (TAIR:AT4G14410.1); similar to Helix-loop-helix DNA-binding [Medicago truncatula] (GB:ABE96711.1); contains InterPro domain Helix-loop-helix DNA-binding; (InterPro:IPR011598); contains InterPro domain Basic helix-loop-helix dimerisation region bHLH; (InterPro:IPR001092)
AT1G69040	ACR4	ACT-domain containing protein involved in feedback regulation of amino acid metabolism
AT5G06000	ATEIF3G2, EIF3G2	One of the 2 genes that code for the G subunit of eukaryotic initiation factor 3 (EIF3)., One of the 2 genes that code for the G subunit of eukaryotic initiation factor 3 (EIF3).
AT5G23420	HMGB6	Encodes a protein belonging to the subgroup of HMGB (high mobility group B) proteins
AT1G02450	NIMIN-1, NIMIN1	NIMIN1 modulates PR gene expression according the following model: NPR1 forms a ternary complex with NIMIN1 and TGA factors upon SAR induction that binds to a positive regulatory cis-element of the PR-1 promoter, termed LS7. This leads to PR-1 gene induction. NIMIN1 decreases transcriptional activation, possibly through its EAR motif, which results in fine-tuning of PR-1 gene expression., NIMIN1 …
AT2G30320	NA	tRNA pseudouridine synthase family protein; Identical to Putative tRNA pseudouridine synthase (EC 5.4.99.-) (tRNA-uridine isomerase) (tRNA pseudouridylate synthase) [Arabidopsis Thaliana] (GB:O22928); similar to tRNA pseudouridine synthase family protein [Arabidopsis thaliana] (TAIR:AT1G76120.1); similar to tRNA pseudouridine synthase family protein, expressed [Oryza sativa (japonica cultivar-gro…
AT2G17280	NA	phosphoglycerate/bisphosphoglycerate mutase family protein; similar to unknown protein [Arabidopsis thaliana] (TAIR:AT5G64460.6); similar to phosphoglycerate mutase-like protein [Glycine max] (GB:AAG38144.1); contains InterPro domain Phosphoglycerate mutase; (InterPro:IPR013078)
AT2G40400	NA	similar to unknown protein [Arabidopsis thaliana] (TAIR:AT3G56140.1); similar to Trimeric LpxA-like [Medicago truncatula] (GB:ABE84885.1); similar to unknown protein [Oryza sativa (japonica cultivar-group)] (GB:AAU44243.1); similar to Os01g0826900 [Oryza sativa (japonica cultivar-group)] (GB:NP_001044677.1); contains InterPro domain Protein of unknown function DUF399; (InterPro:IPR007314)
AT2G24050	NA	MIF4G domain-containing protein / MA3 domain-containing protein; similar to eukaryotic translation initiation factor 4F, putative / eIF-4F, putative [Arabidopsis thaliana] (TAIR:AT5G57870.2); similar to Initiation factor eIF-4 gamma, middle; Initiation factor eIF-4 gamma, MA3 [Medicago truncatula] (GB:ABE79486.1); similar to Eukaryotic initiation factor iso-4F subunit p82-34 (eIF-(iso)4F p82-34) …
AT1G15810	NA	ribosomal protein S15 family protein; similar to ribosomal protein S15 family protein [Arabidopsis thaliana] (TAIR:AT1G80620.1); similar to Os02g0803200 [Oryza sativa (japonica cultivar-group)] (GB:NP_001048424.1); similar to ribosomal protein S15-like [Oryza sativa (japonica cultivar-group)] (GB:BAD44816.1); contains InterPro domain S15/NS1, RNA-binding; (InterPro:IPR009068); contains InterPro d…
AT5G14640	ATSK13, SK13	protein kinase family protein; Identical to Shaggy-related protein kinase epsilon (EC 2.7.11.1) (ASK-epsilon) (ASK5) [Arabidopsis Thaliana] (GB:Q8VZD5;GB:Q9LYJ6); similar to ATSK11 (Arabidopsis thaliana SHAGGY-related kinase 11), protein kinase [Arabidopsis thaliana] (TAIR:AT5G26751.1); similar to ATSK12 (Arabidopsis thaliana SHAGGY-like kinase 12), protein kinase [Arabidopsis thaliana] (TAIR:AT3…
AT1G56330	ATSAR1, ATSAR1B, ATSARA1B, SAR1	Encodes a small GTP-binding protein implicated in ER to cis-Golgi transport of other proteins. A member of ARF-like GTPase family. A thaliana has 21 members, in two subfamilies, ARF and ARF-like (ARL) GTPases. The protein is found associated to the ER and free in the cytosol., Encodes a small GTP-binding protein implicated in ER to cis-Golgi transport of other proteins. A member of ARF-like GTPas…
AT4G01270	NA	zinc finger (C3HC4-type RING finger) family protein; similar to unknown protein [Arabidopsis thaliana] (TAIR:AT4G01245.1); similar to potyviral helper component protease-interacting protein 1 [Solanum tuberosum subsp. andigena] (GB:CAD45374.1); contains InterPro domain Zinc finger, RING-type; (InterPro:IPR001841)
AT5G03300	ADK2	Encodes adenosine kinase 2 (ADK2), a typical, constitutively expressed housekeeping enzyme. Shows a high sequence identity with ADK1. Involved in salvage synthesis of adenylates and methyl recycling. Enzyme activity is substantially inhibited in roots, siliques and dry seeds by an unknown compound. May contribute to cytokinin interconversion.
AT2G19680	NA	hydrogen ion transporting ATP synthase, rotational mechanism / hydrogen ion transporting ATPase, rotational mechanism; similar to mitochondrial ATP synthase g subunit family protein [Arabidopsis thaliana] (TAIR:AT4G29480.1); similar to unknown [Solanum tuberosum] (GB:ABA40451.1); contains InterPro domain ATPase, F0 complex, subunit G, mitochondrial; (InterPro:IPR006808), mitochondrial ATP synthas…
AT3G16780	NA	60S ribosomal protein L19 (RPL19B); Identical to 60S ribosomal protein L19-2 (RPL19B) [Arabidopsis Thaliana] (GB:Q9LUQ6); similar to 60S ribosomal protein L19 (RPL19C) [Arabidopsis thaliana] (TAIR:AT4G02230.1); similar to 60S ribosomal protein L19 [Capsicum annuum] (GB:AAR83877.1); contains InterPro domain Ribosomal protein L19e; (InterPro:IPR000196)
AT1G64850	NA	calcium-binding EF hand family protein; similar to unknown protein [Arabidopsis thaliana] (TAIR:AT4G37445.1); similar to B0403H10-OSIGBa0105A11.11 [Oryza sativa (indica cultivar-group)] (GB:CAH67859.1); similar to Os04g0601400 [Oryza sativa (japonica cultivar-group)] (GB:NP_001053764.1); similar to Os04g0601500 [Oryza sativa (japonica cultivar-group)] (GB:NP_001053765.1); contains InterPro domain…
AT5G20790	NA	similar to unknown protein [Arabidopsis thaliana] (TAIR:AT3G43110.1); similar to conserved hypothetical protein [Medicago truncatula] (GB:ABE90972.1)
AT1G64980	NA	similar to conserved hypothetical protein [Medicago truncatula] (GB:ABE90022.1); contains domain Nucleotide-diphospho-sugar transferases (SSF53448)
AT4G34360	NA	protease-related; similar to catalytic [Arabidopsis thaliana] (TAIR:AT3G60910.1); similar to Os11g0557700 [Oryza sativa (japonica cultivar-group)] (GB:NP_001068093.1); similar to PREDICTED: similar to C17E4.11 isoform 1 [Canis familiaris] (GB:XP_545229.1); contains InterPro domain SAM (and some other nucleotide) binding motif; (InterPro:IPR000051); contains InterPro domain Methyltransferase type …
AT5G63140	ATPAP29, PAP29	ATPAP29/PAP29 (purple acid phosphatase 29); acid phosphatase/ protein serine/threonine phosphatase; similar to ATPAP14/PAP14, acid phosphatase/ protein serine/threonine phosphatase [Arabidopsis thaliana] (TAIR:AT2G46880.1); similar to putative PTS protein [Cicer arietinum] (GB:CAB76911.1); contains InterPro domain Phosphoesterase At2g46880; (InterPro:IPR011230); contains InterPro domain Metalloph…
AT1G30630	NA	coatomer protein epsilon subunit family protein / COPE family protein; similar to coatomer protein epsilon subunit family protein / COPE family protein [Arabidopsis thaliana] (TAIR:AT2G34840.1); similar to epsilon1-COP [Glycine max] (GB:BAA94964.1); contains InterPro domain Coatomer epsilon subunit; (InterPro:IPR006822); contains InterPro domain Protein prenyltransferase; (InterPro:IPR008940); co…
AT2G03760	ATST1, RAR047, ST, ST1	High similarity to flavonol sulfotransferases (FSTs). Differentially expressed during development, being more abundant in young seedlings and actively growing cell cultures. Expression induced in response to salicylic acid and methyl jasmonate and bacterial pathogens, High similarity to flavonol sulfotransferases (FSTs). Differentially expressed during development, being more abundant in young se…
AT1G77590	LACS9	Encodes major plastidic long chain acyl-CoA synthetase with a slight substrate preference of oleic acid over any of the other fatty acids.
AT2G31725	NA	similar to unknown protein [Arabidopsis thaliana] (TAIR:AT1G05730.1); similar to hypothetical protein LOC406709 [Danio rerio] (GB:NP_998565.1); similar to Os11g0256200 [Oryza sativa (japonica cultivar-group)] (GB:NP_001067634.1); contains InterPro domain Protein of unknown function DUF842, eukaryotic; (InterPro:IPR008560)
AT3G10610	NA	40S ribosomal protein S17 (RPS17C); Identical to 40S ribosomal protein S17-3 (RPS17C) [Arabidopsis Thaliana] (GB:Q9SQZ1); similar to structural constituent of ribosome [Arabidopsis thaliana] (TAIR:AT2G05220.2); similar to 40S ribosomal protein S17-like protein [Solanum tuberosum] (GB:ABA46777.1); contains InterPro domain Ribosomal protein S17e; (InterPro:IPR001210)
AT1G60600	ABC4	Encodes a protein similar to 1,4-dihydroxy-2-naphthoic acid phytyltransferase involved in phylloquinone and plastoquinone biosynthesis. Mutants are pale green and heterotrophic with defects in photosynthetic electron transport.
AT2G20875	EPF1	similar to unknown protein [Arabidopsis thaliana] (TAIR:AT1G34245.1); similar to OSJNBa0036B21.12 [Oryza sativa (japonica cultivar-group)] (GB:CAD40894.1); similar to OSJNBb0034I13.14 [Oryza sativa (japonica cultivar-group)] (GB:CAD41727.3)
AT3G57560	NAGK	encodes a N-acetylglutamate kinase, involved in arginine biosynthesis
AT4G39090	RD19, RD19A	Similar to cysteine proteinases, induced by desiccation but not abscisic acid., Similar to cysteine proteinases, induced by desiccation but not abscisic acid.
AT5G47190	NA	ribosomal protein L19 family protein; Identical to 50S ribosomal protein L19-2, chloroplast precursor [Arabidopsis Thaliana] (GB:Q8RXX5;GB:Q8LBV7;GB:Q9LVU0); similar to ribosomal protein L19 family protein [Arabidopsis thaliana] (TAIR:AT4G17560.1); similar to plastid ribosomal protein L19, putative [Brassica oleracea] (GB:ABD64915.1); contains InterPro domain Ribosomal protein L19; (InterPro:IPR0…
AT1G26850	NA	dehydration-responsive family protein; similar to dehydration-responsive family protein [Arabidopsis thaliana] (TAIR:AT4G18030.1); similar to Putative methyltransferase [Medicago truncatula] (GB:ABE90775.1); similar to unknown [Malus x domestica] (GB:AAF27920.1); similar to 9058 (GB:AAD14491.1); contains InterPro domain Protein of unknown function DUF248, methyltransferase putative; (InterPro:IPR…
AT1G60160	NA	potassium transporter family protein; Identical to Putative potassium transporter 12 (AtPOT12) (POT12) [Arabidopsis Thaliana] (GB:O80739); similar to KUP5 (K+ uptake permease 5), potassium ion transporter [Arabidopsis thaliana] (TAIR:AT4G33530.1); similar to KUP11 (K+ uptake permease 11), potassium ion transporter [Arabidopsis thaliana] (TAIR:AT2G35060.1); similar to KUP7 (K+ uptake permease 7), …
AT3G60370	NA	Encodes an immunophilin, FKBP20-2, that belongs to the FK-506 binding protein (FKBP) subfamily functioning as peptidyl-prolyl isomerases (PPIases) in protein folding. FKBP20-2 has a unique pair of cysteines at the C terminus and was found to be reduced by thioredoxin (Trx) (itself reduced by NADPH by means of NADP-Trx reductase). The FKBP20-2 protein, which contains only two of the five amino aci…
AT2G29560	ENOC	enolase, putative; similar to LOS2 (Low expression of osmotically responsive genes 1), phosphopyruvate hydratase [Arabidopsis thaliana] (TAIR:AT2G36530.1); similar to unknown protein [Oryza sativa (japonica cultivar-group)] (GB:AAP06877.1); contains InterPro domain Enolase; (InterPro:IPR000941)
AT2G02540	ATHB21, ZFHD4	Zinc finger homeobox protein. Expressed in vascular tissue., Zinc finger homeobox protein. Expressed in vascular tissue.
AT2G16460	NA	similar to unknown protein [Arabidopsis thaliana] (TAIR:AT3G51090.1); similar to Os06g0713100 [Oryza sativa (japonica cultivar-group)] (GB:NP_001058564.1); similar to conserved hypothetical protein [Medicago truncatula] (GB:ABE89621.1); contains InterPro domain Protein of unknown function DUF1640; (InterPro:IPR012439)
AT4G36890	IRX14	glycosyl transferase family 43 protein; similar to glycosyl transferase family 43 protein [Arabidopsis thaliana] (TAIR:AT5G67230.1); similar to glycosyltransferase [Gossypium raimondii] (GB:CAI93186.1); similar to glycosyltransferase [Poncirus trifoliata] (GB:CAI94901.1); similar to glycosyltransferase [Glycine max] (GB:CAI94900.1); contains InterPro domain Glycosyl transferase, family 43; (Inter…
AT1G63660	NA	GMP synthase (glutamine-hydrolyzing), putative / glutamine amidotransferase, putative; similar to GMP synthase (ISS) [Ostreococcus tauri] (GB:CAL58135.1); similar to Os08g0326600 [Oryza sativa (japonica cultivar-group)] (GB:NP_001061552.1); contains InterPro domain tRNA (5-methylaminomethyl-2-thiouridylate)-methyltransferase; (InterPro:IPR004506); contains InterPro domain Glutamine amidotransfera…
AT4G39280	NA	phenylalanyl-tRNA synthetase, putative / phenylalanine--tRNA ligase, putative; Identical to Probable phenylalanyl-tRNA synthetase alpha chain (EC 6.1.1.20) (Phenylalanine--tRNA ligase alpha chain) (PheRS) [Arabidopsis Thaliana] (GB:Q9T034;GB:Q8LPR1); similar to phenylalanyl-tRNA synthetase class IIc family protein [Arabidopsis thaliana] (TAIR:AT3G58140.1); similar to Phenylalanyl-tRNA synthetase,…
AT3G17820	ATGSKB6, GLN1.3, GLN1;3	encodes a cytosolic glutamine synthetase, the enzyme has low affinity with substrate ammonium, encodes a cytosolic glutamine synthetase, the enzyme has low affinity with substrate ammonium, encodes a cytosolic glutamine synthetase, the enzyme has low affinity with substrate ammonium
AT1G50630	NA	extracellular ligand-gated ion channel; similar to extracellular ligand-gated ion channel [Arabidopsis thaliana] (TAIR:AT3G20300.1); similar to AT3g20300/MQC12_5 [Medicago truncatula] (GB:ABD32643.1); contains InterPro domain Neurotransmitter-gated ion-channel ligand-binding; (InterPro:IPR006202)
AT2G02350	ATPP2-B9, AtPP2-B9, SKIP3	encodes a protein containing an F-box domain and physically interacts with SCF subunit SKP1/ASK1. The protein also exhibits similarity in sequence to phloem protein 2 (PP2) from cucumber., encodes a protein containing an F-box domain and physically interacts with SCF subunit SKP1/ASK1. The protein also exhibits similarity in sequence to phloem protein 2 (PP2) from cucumber., encodes a protein con…
AT1G75580	NA	auxin-responsive protein, putative; similar to auxin-responsive family protein [Arabidopsis thaliana] (TAIR:AT4G34760.1); similar to auxin-responsive protein, putative [Arabidopsis thaliana] (TAIR:AT1G19830.1); similar to Auxin responsive SAUR protein [Medicago truncatula] (GB:ABE79956.1); contains InterPro domain Auxin responsive SAUR protein; (InterPro:IPR003676)
AT5G60210	RIP5	cytoplasmic linker protein-related; similar to myosin heavy chain-related [Arabidopsis thaliana] (TAIR:AT2G37080.1); similar to Putative myosin heavy chain-like protein, related [Medicago truncatula] (GB:ABE85909.1)
AT1G54500	NA	rubredoxin family protein; similar to putative rubredoxin [Musa acuminata] (GB:ABI23729.1); similar to Os08g0323400 [Oryza sativa (japonica cultivar-group)] (GB:NP_001061541.1); contains InterPro domain Rubredoxin; (InterPro:IPR001052); contains InterPro domain Rubredoxin-type Fe(Cys)4 protein; (InterPro:IPR004039)
AT1G71020	NA	armadillo/beta-catenin repeat family protein / U-box domain-containing protein; similar to armadillo/beta-catenin repeat family protein / U-box domain-containing protein [Arabidopsis thaliana] (TAIR:AT1G23030.1); similar to Os03g0275900 [Oryza sativa (japonica cultivar-group)] (GB:NP_001049711.1); similar to Os02g0732200 [Oryza sativa (japonica cultivar-group)] (GB:NP_001048024.1); similar to put…
AT1G14810	NA	encodes an aspartate semialdehyde dehydrogenase, which produces the branch point intermediate for lysine and threonine/methionine biosynthesis
AT2G32380	NA	similar to unknown protein [Arabidopsis thaliana] (TAIR:AT1G05210.1); similar to hypothetical protein [Oryza sativa (japonica cultivar-group)] (GB:BAC57387.1); similar to Os07g0458700 [Oryza sativa (japonica cultivar-group)] (GB:NP_001059570.1)
AT4G00860	AT0ZI1, ATOZI1	putative pathogenesis-related protein whose transcript level is induced in response to ozone and pathogenic Pseudomonas strains., putative pathogenesis-related protein whose transcript level is induced in response to ozone and pathogenic Pseudomonas strains.
AT1G67480	NA	kelch repeat-containing F-box family protein; similar to kelch repeat-containing F-box family protein [Arabidopsis thaliana] (TAIR:AT1G27420.1); similar to Cyclin-like F-box; Serine/threonine protein phosphatase, BSU1 [Medicago truncatula] (GB:ABE78679.1); similar to Os04g0380300 [Oryza sativa (japonica cultivar-group)] (GB:NP_001052597.1); similar to Os02g0504900 [Oryza sativa (japonica cultivar…
AT5G25100	NA	endomembrane protein 70, putative; similar to endomembrane protein 70, putative [Arabidopsis thaliana] (TAIR:AT5G10840.1); similar to endomembrane protein 70, putative [Arabidopsis thaliana] (TAIR:AT2G24170.1); similar to endomembrane protein 70, putative [Arabidopsis thaliana] (TAIR:AT3G13772.1); similar to putative PHG1A protein [Oryza sativa (japonica cultivar-group)] (GB:BAD10383.1); similar …
AT5G48060	NA	C2 domain-containing protein; similar to C2 domain-containing protein [Arabidopsis thaliana] (TAIR:AT1G51570.1); similar to C2 domain-containing protein [Arabidopsis thaliana] (TAIR:AT5G12970.1); similar to C2 domain-containing protein [Arabidopsis thaliana] (TAIR:AT3G57880.1); similar to C2 [Medicago truncatula] (GB:ABD33426.1); similar to C2 [Medicago truncatula] (GB:ABE89860.1); similar to C2 …
AT1G12370	PHR1, UVR2	encodes an amino acid sequence with significant homology to the recently characterized type II photolyases. The uvr2-1 mutant is unable to remove CPDs in vivo, and plant extracts lack detectable photolyase activity , is sensitive to UV-B and is an allele, encodes an amino acid sequence with significant homology to the recently characterized type II photolyases. The uvr2-1 mutant is unable to remo…
AT5G16390	BCCP, BCCP-1, BCCP1, CAC1, CAC1-A, CAC1A	Encodes for the biotin carboxyl-carrier subunit of the multi-enzyme plastidial acetyl-coenzyme A carboxylase complex., Encodes for the biotin carboxyl-carrier subunit of the multi-enzyme plastidial acetyl-coenzyme A carboxylase complex., Encodes for the biotin carboxyl-carrier subunit of the multi-enzyme plastidial acetyl-coenzyme A carboxylase complex., Encodes for the biotin carboxyl-carrier su…
AT5G18520	NA	similar to unknown protein [Arabidopsis thaliana] (TAIR:AT3G09570.1); similar to Os01g0836800 [Oryza sativa (japonica cultivar-group)] (GB:NP_001044733.1); similar to Os05g0462500 [Oryza sativa (japonica cultivar-group)] (GB:NP_001055767.1); similar to unknown [Sorghum bicolor] (GB:AAQ06259.1); contains InterPro domain Lung seven transmembrane receptor; (InterPro:IPR009637)
AT1G17200	NA	integral membrane family protein; similar to integral membrane family protein [Arabidopsis thaliana] (TAIR:AT3G14380.1); similar to hypothetical protein [Gossypium hirsutum] (GB:CAC84114.1); contains InterPro domain Protein of unknown function DUF588; (InterPro:IPR006702); contains InterPro domain Conserved hypothetical protein CHP1569, integral membrane plant; (InterPro:IPR006459)
AT2G42770	NA	peroxisomal membrane 22 kDa family protein; similar to peroxisomal membrane 22 kDa family protein [Arabidopsis thaliana] (TAIR:AT5G43140.1); similar to Mpv17/PMP22 [Medicago truncatula] (GB:ABE89007.1); contains InterPro domain Mpv17/PMP22; (InterPro:IPR007248)
AT5G15770	AtGNA1	Encodes a putative glucose-6-phosphate acetyltransferase involved in UDP-N-acetylglucosamine biosynthesis.
AT3G50110	ATPEN3	phosphatase-related; similar to phosphoric monoester hydrolase [Arabidopsis thaliana] (TAIR:AT3G19420.1); similar to GA19047-PA [Drosophila pseudoobscura] (GB:EAL29329.1); similar to Os12g0407500 [Oryza sativa (japonica cultivar-group)] (GB:NP_001066634.1); contains InterPro domain Dual specificity protein phosphatase; (InterPro:IPR000340); contains InterPro domain Tyrosine specific protein phosp…
AT2G43360	BIO2, BIOB	Catalyzes the conversion of dethiobiotin to biotin., Catalyzes the conversion of dethiobiotin to biotin.
AT3G16500	IAA26, PAP1	phytochrome-associated protein 1 (PAP1), phytochrome-associated protein 1 (PAP1)
AT4G34740	ATASE2, ATPURF2, CIA1	Encodes glutamine 5-phosphoribosylpyrophosphate amidotransferase. Mutants are deficient in leaf, but not cotyledon, plastid and palisade cell development. Mutants exhibit defective chloroplast development under non-low light, suggesting that the defect in chloroplast development is caused by photo-oxidative damage., Encodes glutamine 5-phosphoribosylpyrophosphate amidotransferase. Mutants are def…
AT2G33255	NA	hydrolase; similar to Os02g0816100 [Oryza sativa (japonica cultivar-group)] (GB:NP_001048509.1); similar to haloacid dehalogenase-like hydrolase-like [Oryza sativa (japonica cultivar-group)] (GB:BAD22006.1); contains InterPro domain HAD-superfamily hydrolase, subfamily IA, variant 1; (InterPro:IPR006439); contains InterPro domain Haloacid dehalogenase-like hydrolase; (InterPro:IPR005834)
AT3G29760	NA	NLI interacting factor (NIF) family protein; similar to NLI interacting factor (NIF) family protein [Arabidopsis thaliana] (TAIR:AT2G36540.1); similar to unknown protein [Sorghum bicolor] (GB:AAM47581.1); contains InterPro domain NLI interacting factor; (InterPro:IPR004274)
AT4G29680	NA	type I phosphodiesterase/nucleotide pyrophosphatase family protein; similar to type I phosphodiesterase/nucleotide pyrophosphatase family protein [Arabidopsis thaliana] (TAIR:AT4G29690.1); similar to Type I phosphodiesterase/nucleotide pyrophosphatase [Medicago truncatula] (GB:ABE79240.1); similar to nucleotide pyrophosphatase-like protein [Spinacia oleracea] (GB:BAB20681.1); similar to Type I ph…
AT4G31030	NA	unknown protein
AT4G17600	LIL3:1	Encodes Lil3:1 (light-harvesting-like) protein. Belongs to the Lhc super-gene family encodes the light-harvesting chlorophyll a/b-binding (LHC) proteins that constitute the antenna system of the photosynthetic apparatus. A generic LHC motif is present in Lil3:1.
AT1G67950	NA	RNA recognition motif (RRM)-containing protein; similar to RNA recognition motif (RRM)-containing protein [Arabidopsis thaliana] (TAIR:AT4G17720.1); similar to Os03g0713600 [Oryza sativa (japonica cultivar-group)] (GB:NP_001051073.1); similar to putative RNA recognition motif (RRM)-containing protein [Oryza sativa (japonica cultivar-group)] (GB:BAD67779.1); similar to Os04g0594400 [Oryza sativa (…
AT3G09810	NA	isocitrate dehydrogenase, putative / NAD+ isocitrate dehydrogenase, putative; Identical to Isocitrate dehydrogenase [NAD] catalytic subunit 6, mitochondrial precursor (EC 1.1.1.41) (Isocitric dehydrogenase 6) (NAD(+)-specific ICDH 6) (IDH-VI) (IDH6) [Arabidopsis Thaliana] (GB:Q8LG77;GB:Q9SF84); similar to isocitrate dehydrogenase, putative / NAD+ isocitrate dehydrogenase, putative [Arabidopsis th…
AT4G34120	CDCP1, LEJ1	LEJ1 (LOSS OF THE TIMING OF ET AND JA BIOSYNTHESIS 1); similar to LEJ2 (LOSS OF THE TIMING OF ET AND JA BIOSYNTHESIS 2) [Arabidopsis thaliana] (TAIR:AT4G36910.1); similar to CBS [Medicago truncatula] (GB:ABE82274.1); contains InterPro domain CBS; (InterPro:IPR000644), LEJ1 (LOSS OF THE TIMING OF ET AND JA BIOSYNTHESIS 1); similar to LEJ2 (LOSS OF THE TIMING OF ET AND JA BIOSYNTHESIS 2) [Arabidops…
AT1G69030	NA	similar to BSD domain-containing protein [Arabidopsis thaliana] (TAIR:AT1G26300.1); similar to Os04g0662000 [Oryza sativa (japonica cultivar-group)] (GB:NP_001054153.1); similar to Os02g0726400 [Oryza sativa (japonica cultivar-group)] (GB:NP_001047990.1); contains InterPro domain BSD; (InterPro:IPR005607)
AT5G50000	NA	protein kinase, putative; similar to protein kinase, putative [Arabidopsis thaliana] (TAIR:AT3G01490.1); similar to flag-tagged protein kinase domain of putative mitogen-activated protein kinase kinase kinase [synthetic construct] (GB:ABK06451.1); contains InterPro domain Protein kinase-like; (InterPro:IPR011009); contains InterPro domain Protein kinase; (InterPro:IPR000719); contains InterPro do…
AT1G47750	PEX11A	member of the peroxin11 (PEX11) gene family, integral to peroxisome membrane, controls peroxisome proliferation.
AT1G10780	NA	F-box family protein; similar to F-box family protein [Arabidopsis thaliana] (TAIR:AT1G67190.1); similar to Os09g0454300 [Oryza sativa (japonica cultivar-group)] (GB:NP_001063351.1); similar to Os08g0469500 [Oryza sativa (japonica cultivar-group)] (GB:NP_001062012.1); similar to Cyclin-like F-box [Medicago truncatula] (GB:ABE77844.1); contains InterPro domain Cyclin-like F-box; (InterPro:IPR00181…
AT3G15080	NA	exonuclease family protein; similar to exonuclease [Arabidopsis thaliana] (TAIR:AT3G27970.1); similar to exonuclease family protein [Arabidopsis thaliana] (TAIR:AT5G40310.1); similar to PREDICTED: similar to XPMC2 prevents mitotic catastrophe 2 homolog [Danio rerio] (GB:XP_700471.1); similar to Os08g0377400 [Oryza sativa (japonica cultivar-group)] (GB:NP_001061683.1); contains InterPro domain Exo…
AT4G10770	ATOPT7, OPT7	oligopeptide transporter, oligopeptide transporter
AT2G37630	AS1, ATMYB91, ATPHAN, MYB91	Encodes a MYB-domain protein involved in specification of the leaf proximodistal axis. Mutation results in lobed and dissected leaves with a characteristic asymmetry. Homologous to the Antirrhinum PHANTASTICA (PHAN) and maize ROUGH SHEATH2 (RS2) genes Asymmetric placement of auxin response at the distal leaf tip precedes visible asymmetric leaf growth. Acts alongside AXR1 to exclude BP expression…
AT1G21070	NA	transporter-related; similar to transporter-related [Arabidopsis thaliana] (TAIR:AT1G76670.1); similar to Os07g0581000 [Oryza sativa (japonica cultivar-group)] (GB:NP_001060103.1); similar to transporter, putative, expressed [Oryza sativa (japonica cultivar-group)] (GB:ABA95848.2); contains InterPro domain Protein of unknown function DUF250; (InterPro:IPR004853); contains InterPro domain Terpenoi…
AT2G30970	ASP1	ASPARTATE AMINOTRANSFERASE 1
AT1G77750	NA	30S ribosomal protein S13, chloroplast, putative; Identical to Small ribosomal subunit protein S13, mitochondrial precursor (mS13) (RPS13) [Arabidopsis Thaliana] (GB:Q9CA19); similar to 30S ribosomal protein S13, chloroplast (CS13) [Arabidopsis thaliana] (TAIR:AT5G14320.1); similar to Small ribosomal subunit protein S13, mitochondrial precursor (GB:Q8LPW2); contains InterPro domain Ribosomal prot…
AT4G39980	DHS1	Encodes a 2-deoxy-D-arabino-heptulosonate 7-phosphate (DAHP) synthase, which catalyzes the first committed step in aromatic amino acid biosynthesis. Gene expression is induced by wounding and pathogenic bacteria Pseudomonas syringae.
AT5G65270	AtRABA4a	AtRABA4a (Arabidopsis Rab GTPase homolog A4a); GTP binding; similar to ATGB3 (GTP-BINDING PROTEIN 3), GTP binding [Arabidopsis thaliana] (TAIR:AT4G39990.1); similar to 80A08_30 [Brassica rapa subsp. pekinensis] (GB:AAZ67615.1); contains InterPro domain Small GTP-binding protein domain; (InterPro:IPR005225); contains InterPro domain Ras small GTPase, Rab type; (InterPro:IPR003579); contains InterP…
AT5G13610	NA	similar to unknown protein [Arabidopsis thaliana] (TAIR:AT1G69380.1); similar to Os07g0694800 [Oryza sativa (japonica cultivar-group)] (GB:NP_001060742.1); similar to unnamed protein product [Ostreococcus tauri] (GB:CAL53488.1); similar to Os01g0764300 [Oryza sativa (japonica cultivar-group)] (GB:NP_001044340.1); contains InterPro domain Protein of unknown function DUF155; (InterPro:IPR003734)
AT1G03980	ATPCS2	Encodes a protein with phytochelatin synthase activity which binds Cd2+ and Cd-glutathione complexes with high affinity. The protein has been postulated to be involved in Cd2+ tolerance. AtPCS2 expression appears to be less than that of AtPCS1, explaining the inability of endogenous AtPCS2 to substitute for AtPCS1 in the cad1-3 mutant (AtPCS1 null).
AT1G51070	NA	basic helix-loop-helix (bHLH) family protein; similar to ILR3 (IAA-LEUCINE RESISTANT3), DNA binding / transcription factor [Arabidopsis thaliana] (TAIR:AT5G54680.1); similar to Prefoldin; Helix-loop-helix DNA-binding [Medicago truncatula] (GB:ABE93168.1); contains InterPro domain Helix-loop-helix DNA-binding; (InterPro:IPR011598); contains InterPro domain Basic helix-loop-helix dimerisation regio…
AT5G67130	NA	phospholipase C; Identical to PI-PLC X-domain containing protein At5g67130 precursor [Arabidopsis Thaliana] (GB:Q93XX5;GB:Q8LAF6;GB:Q9FHA0); similar to phospholipase C [Arabidopsis thaliana] (TAIR:AT4G36945.1); similar to Os09g0115600 [Oryza sativa (japonica cultivar-group)] (GB:NP_001062585.1); similar to MAP3K-like protein kinase, putative, expressed [Oryza sativa (japonica cultivar-group)] (GB…
AT1G74850	PTAC2	Present in transcriptionally active plastid chromosomes. Involved in plastid gene expression.
AT3G15110	NA	similar to Os02g0307800 [Oryza sativa (japonica cultivar-group)] (GB:NP_001046643.1)
AT3G62720	ATXT1, XT1, XXT1	Encodes a protein with xylosyltransferase activity, which is specific for UDP-xylose as donor substrate and for oligosaccharides with a degree of polymerization >4. Although the enzyme utilizes either cellopentaose or cellohexaose, its activity is four-fold higher with cellohexaose as an acceptor compared to cellopentaose. The enzyme is able to add several xylosyl residues to the acceptor forming…
AT1G04340	NA	lesion inducing protein-related; similar to lesion inducing protein-related [Arabidopsis thaliana] (TAIR:AT5G43460.1); similar to putative lesion-inducing protein [Capsicum annuum] (GB:AAR83861.1); contains InterPro domain Surfeit locus 4-related; (InterPro:IPR011592); contains InterPro domain HR-like lesion-inducer; (InterPro:IPR008637)
AT3G58140	NA	phenylalanyl-tRNA synthetase class IIc family protein; similar to phenylalanyl-tRNA synthetase, putative / phenylalanine--tRNA ligase, putative [Arabidopsis thaliana] (TAIR:AT4G39280.1); similar to Os12g0533700 [Oryza sativa (japonica cultivar-group)] (GB:NP_001066926.1); similar to phenylalanyl-tRNA synthetase class IIc family protein, putative, expressed [Oryza sativa (japonica cultivar-group)]…
AT2G39290	PGP1, PGPS1, PGS1	Encodes a phosphatidylglycerolphosphate synthase 2C which is dual-targeted into chloroplasts and mitochondria. Mutant plants have mutant chloroplasts but normal mitochondria., Encodes a phosphatidylglycerolphosphate synthase 2C which is dual-targeted into chloroplasts and mitochondria. Mutant plants have mutant chloroplasts but normal mitochondria., Encodes a phosphatidylglycerolphosphate synthas…
AT5G56030	ERD8, HSP81-2, HSP90.2	a member of heat shock protein 90 (HSP90) gene family. Expressed in all tissues and abundant in root apical meristem, pollen and tapetum. Expression is NOT heat-induced but induced by IAA and NaCl., a member of heat shock protein 90 (HSP90) gene family. Expressed in all tissues and abundant in root apical meristem, pollen and tapetum. Expression is NOT heat-induced but induced by IAA and NaCl., a…
AT5G04660	CYP77A4	encodes a protein with cytochrome P450 domain
AT1G47620	CYP96A8	member of CYP96A
AT3G47490	NA	HNH endonuclease domain-containing protein; similar to HNH endonuclease domain-containing protein [Arabidopsis thaliana] (TAIR:AT1G18680.1); similar to HNH endonuclease family protein [Tetrahymena thermophila SB210] (GB:XP_001023127.1); similar to Os03g0169800 [Oryza sativa (japonica cultivar-group)] (GB:NP_001049103.1); similar to Os10g0335200 [Oryza sativa (japonica cultivar-group)] (GB:NP_0010…
AT3G02050	ATKT4, ATKUP3, KUP3	potassium transporter KUP3p (KUP3), potassium transporter KUP3p (KUP3), potassium transporter KUP3p (KUP3)
AT3G55410	NA	2-oxoglutarate dehydrogenase E1 component, putative / oxoglutarate decarboxylase, putative / alpha-ketoglutaric dehydrogenase, putative; similar to 2-oxoglutarate dehydrogenase E1 component, putative / oxoglutarate decarboxylase, putative / alpha-ketoglutaric dehydrogenase, putative [Arabidopsis thaliana] (TAIR:AT5G65750.1); similar to oxoglutarate dehydrogenase (succinyl-transferring) [Cryptococ…
AT3G52930	NA	fructose-bisphosphate aldolase, putative; similar to fructose-bisphosphate aldolase, putative [Arabidopsis thaliana] (TAIR:AT2G36460.1); similar to Fructose-bisphosphate aldolase, class-I [Medicago truncatula] (GB:ABE84500.1); contains InterPro domain Fructose-bisphosphate aldolase, class-I; (InterPro:IPR000741)
AT3G04120	GAPC, GAPC-1, GAPC1	encodes cytosolic GADPH (C subunit) involved in the glycolytic pathway but also interacts with H2O2 potentially placing it in a signalling cascade induced by ROS., encodes cytosolic GADPH (C subunit) involved in the glycolytic pathway but also interacts with H2O2 potentially placing it in a signalling cascade induced by ROS., encodes cytosolic GADPH (C subunit) involved in the glycolytic pathway …
AT3G54090	NA	pfkB-type carbohydrate kinase family protein; similar to pfkB-type carbohydrate kinase family protein [Arabidopsis thaliana] (TAIR:AT1G69200.1); similar to Os01g0851000 [Oryza sativa (japonica cultivar-group)] (GB:NP_001044818.1); similar to putative kinase [Oryza sativa (japonica cultivar-group)] (GB:AAT81682.1); contains InterPro domain PfkB; (InterPro:IPR011611); contains InterPro domain Carbo…
AT3G03710	PNP, RIF10	Mutants impaired in the expression of this gene have been selected through their resistance to fosmidomycin, a strong inhibitor of DXR, an enzyme of the methylerythritol-dependent IPP biosynthesis pathway. The pathway enzymes were upregulated in the mutant seedlings., Mutants impaired in the expression of this gene have been selected through their resistance to fosmidomycin, a strong inhibitor of…
AT1G73590	ATPIN1, PIN1	Encodes a putative auxin efflux carrier involved in shoot and root development. It is involved in the maintenance of embryonic auxin gradients. Loss of function severely affects organ initiation, pin1 mutants are characterised by an inflorescence meristem that does not initiate any flowers, resulting in the formation of a naked inflorescence stem. PIN1 is involved in the determination of leaf sha…
AT2G24240	NA	potassium channel tetramerisation domain-containing protein; similar to potassium channel tetramerisation domain-containing protein [Arabidopsis thaliana] (TAIR:AT4G30940.1); similar to BTB/POZ [Medicago truncatula] (GB:ABE85429.1); contains InterPro domain K+ channel tetramerisation; (InterPro:IPR003131); contains InterPro domain WD40-like; (InterPro:IPR011046); contains InterPro domain BTB; (In…
AT5G13710	CPH, SMT1	SMT1 controls the level of cholesterol in plants, SMT1 controls the level of cholesterol in plants
AT4G23740	NA	leucine-rich repeat transmembrane protein kinase, putative; similar to leucine-rich repeat transmembrane protein kinase, putative [Arabidopsis thaliana] (TAIR:AT1G64210.1); similar to putative receptor-like kinase [Oryza sativa (japonica cultivar-group)] (GB:BAA94519.1); contains InterPro domain Protein kinase-like; (InterPro:IPR011009); contains InterPro domain Leucine-rich repeat; (InterPro:IPR…
AT4G39390	ATNST-KT1, NST-K1	transporter-related; similar to transporter-related [Arabidopsis thaliana] (TAIR:AT1G34020.1); similar to transporter-related [Arabidopsis thaliana] (TAIR:AT4G09810.1); similar to Protein of unknown function DUF250 [Medicago truncatula] (GB:ABE94615.1); contains InterPro domain Protein of unknown function DUF250; (InterPro:IPR004853), transporter-related; similar to transporter-related [Arabidops…
AT4G39620	ATPPR5, EMB2453	EMB2453 (EMBRYO DEFECTIVE 2453); binding; similar to EMB2750 (EMBRYO DEFECTIVE 2750), binding [Arabidopsis thaliana] (TAIR:AT3G06430.1); similar to Pentatricopeptide repeat [Medicago truncatula] (GB:ABE94500.1); contains InterPro domain Pentatricopeptide repeat; (InterPro:IPR002885); contains InterPro domain Protein prenyltransferase; (InterPro:IPR008940); contains InterPro domain Tetratricopepti…
AT5G59290	ATUXS3, UXS3	Encodes an isoform of UDP-glucuronic acid decarboxylase, which is predicted to be cytosolic by PSORT. This enzyme produces UDP-xylose, which is a substrate for many cell wall carbohydrates including hemicellulose and pectin. UDP-xylose is also known to feedback regulate several cell wall biosynthetic enzymes., Encodes an isoform of UDP-glucuronic acid decarboxylase, which is predicted to be cytos…
AT1G50670	NA	OTU-like cysteine protease family protein; similar to Myosin class II heavy chain (ISS) [Ostreococcus tauri] (GB:CAL55371.1); contains InterPro domain Ovarian tumour, otubain; (InterPro:IPR003323)
AT5G26850	NA	similar to cyclin-related [Arabidopsis thaliana] (TAIR:AT2G41830.1); similar to Os03g0308200 [Oryza sativa (japonica cultivar-group)] (GB:NP_001049903.1); similar to cyclin, putative, expressed [Oryza sativa (japonica cultivar-group)] (GB:ABF95548.1); contains domain ARM repeat (SSF48371); contains domain UNCHARACTERIZED (PTHR12444)
AT2G03350	NA	similar to unknown protein [Arabidopsis thaliana] (TAIR:AT3G08890.2); similar to cp protein, putative [Oryza sativa (japonica cultivar-group)] (GB:ABF94591.1); contains InterPro domain Protein of unknown function DUF538; (InterPro:IPR007493)
AT5G48830	NA	similar to unknown protein [Oryza sativa (japonica cultivar-group)] (GB:BAD22996.1)
AT5G14600	NA	similar to OSJNBb0033P05.9 [Oryza sativa (japonica cultivar-group)] (GB:CAE05670.3); similar to PREDICTED: similar to MGC53312 protein [Gallus gallus] (GB:XP_421386.2); similar to OSJNBb0026L04.5 [Oryza sativa (japonica cultivar-group)] (GB:CAE01500.2); contains InterPro domain SAM (and some other nucleotide) binding motif; (InterPro:IPR000051)
AT5G40830	NA	similar to unknown protein [Arabidopsis thaliana] (TAIR:AT3G27230.1); similar to hypothetical protein [Prunus persica] (GB:AAO14627.1); contains InterPro domain Methyltransferase type 11; (InterPro:IPR013216)
AT4G30960	ATCIPK6, CIPK6, SIP3, SNRK3.14	Encodes CBL-interacting protein kinase 6 (CIPK6)., Encodes CBL-interacting protein kinase 6 (CIPK6)., Encodes CBL-interacting protein kinase 6 (CIPK6)., Encodes CBL-interacting protein kinase 6 (CIPK6).
AT4G29350	PFN2, PRF2, PRO2	Encodes profilin2, a low-molecular weight, actin monomer-binding protein that regulates the organization of actin cytoskeleton. Expressed in vegetative organs. The first intron of PRF2 enhances gene expression., Encodes profilin2, a low-molecular weight, actin monomer-binding protein that regulates the organization of actin cytoskeleton. Expressed in vegetative organs. The first intron of PRF2 en…
AT1G71850	NA	similar to unknown protein [Arabidopsis thaliana] (TAIR:AT4G24320.1); similar to Os03g0646200 [Oryza sativa (japonica cultivar-group)] (GB:NP_001050767.1); similar to Protein of unknown function DUF860, plant [Medicago truncatula] (GB:ABE93198.1); contains InterPro domain Protein of unknown function DUF860, plant; (InterPro:IPR008578)
AT5G24650	NA	mitochondrial import inner membrane translocase subunit Tim17/Tim22/Tim23 family protein; similar to mitochondrial import inner membrane translocase subunit Tim17/Tim22/Tim23 family protein [Arabidopsis thaliana] (TAIR:AT3G49560.1); similar to H0502B11.8 [Oryza sativa (indica cultivar-group)] (GB:CAH66528.1); contains InterPro domain Mitochondrial import inner membrane translocase, subunit Tim17/…
AT3G22150	NA	pentatricopeptide (PPR) repeat-containing protein; similar to pentatricopeptide (PPR) repeat-containing protein [Arabidopsis thaliana] (TAIR:AT3G57430.1); similar to B0403H10-OSIGBa0105A11.20 [Oryza sativa (indica cultivar-group)] (GB:CAH67868.1); similar to Os04g0602600 [Oryza sativa (japonica cultivar-group)] (GB:NP_001053774.1); contains InterPro domain Pentatricopeptide repeat; (InterPro:IPR0…
AT3G43960	NA	cysteine proteinase, putative; Identical to Probable cysteine proteinase At3g43960 precursor (EC 3.4.22.-) [Arabidopsis Thaliana] (GB:Q9LXW3); similar to cysteine proteinase, putative [Arabidopsis thaliana] (TAIR:AT3G19400.1); similar to senescence-associated cysteine protease [Brassica oleracea] (GB:AAL60578.1); contains InterPro domain Peptidase, cysteine peptidase active site; (InterPro:IPR000…
AT5G55120	VTC5	similar to VTC2 (VITAMIN C DEFECTIVE 2) [Arabidopsis thaliana] (TAIR:AT4G26850.1); similar to unknown [Xerophyta humilis] (GB:AAT45011.1); similar to Os12g0190000 [Oryza sativa (japonica cultivar-group)] (GB:NP_001066338.1); contains domain SUBFAMILY NOT NAMED (PTHR20884:SF3); contains domain FAMILY NOT NAMED (PTHR20884)
AT5G05740	ATEGY2, EGY2	S2P-like putative metalloprotease, also contain transmembrane helices near their C-termini and many of them, five of seven, contain a conserved zinc-binding motif HEXXH. Homolog of EGY1. Each of the EGY1 and EGY-like proteins share two additional highly conserved motifs, the previously reported NPDG motif (aa 442–454 in EGY1, Rudner et al., 1999) and a newly defined GNLR motif (aa 171–179 in EGY1…
AT5G18970	NA	AWPM-19-like membrane family protein; similar to AWPM-19-like membrane family protein [Arabidopsis thaliana] (TAIR:AT1G29520.1); similar to unknown protein [Oryza sativa (japonica cultivar-group)] (GB:AAT85140.1); contains InterPro domain AWPM-19-like; (InterPro:IPR008390)
AT1G29470	NA	dehydration-responsive protein-related; similar to dehydration-responsive protein-related [Arabidopsis thaliana] (TAIR:AT3G51070.1); similar to dehydration-responsive protein-related [Arabidopsis thaliana] (TAIR:AT5G64030.1); similar to dehydration-responsive protein-related [Arabidopsis thaliana] (TAIR:AT2G34300.2); similar to dehydration-responsive protein, putative [Oryza sativa (japonica cult…
AT1G55130	NA	endomembrane protein 70, putative; similar to endomembrane protein 70, putative [Arabidopsis thaliana] (TAIR:AT5G25100.1); similar to endomembrane protein 70, putative [Arabidopsis thaliana] (TAIR:AT5G10840.1); similar to endomembrane protein 70, putative [Arabidopsis thaliana] (TAIR:AT3G13772.1); similar to putative PHG1A protein [Oryza sativa (japonica cultivar-group)] (GB:BAD10383.1); similar …
AT1G15860	NA	calcium ion binding; similar to unknown protein [Arabidopsis thaliana] (TAIR:AT3G12760.1); similar to hypothetical protein DDBDRAFT_0185973 [Dictyostelium discoideum AX4] (GB:XP_638588.1); contains InterPro domain EF-Hand type; (InterPro:IPR011992); contains InterPro domain Protein of unknown function DUF298; (InterPro:IPR005176)
AT3G16870	GATA17	zinc finger (GATA type) family protein; Identical to GATA transcription factor 17 [Arabidopsis Thaliana] (GB:Q9LIB5); similar to unknown protein [Arabidopsis thaliana] (TAIR:AT4G16141.1); similar to zinc finger protein-like [Oryza sativa (japonica cultivar-group)] (GB:BAD87039.1); similar to Os03g0831200 [Oryza sativa (japonica cultivar-group)] (GB:NP_001051792.1); contains InterPro domain Zinc f…
AT5G11000	NA	similar to unknown protein [Arabidopsis thaliana] (TAIR:AT2G25200.1); similar to Os08g0439600 [Oryza sativa (japonica cultivar-group)] (GB:NP_001061898.1); similar to unknown protein [Oryza sativa (japonica cultivar-group)] (GB:BAD28921.1); contains InterPro domain Protein of unknown function DUF868, plant; (InterPro:IPR008586)
AT3G57520	AtSIP2	ATSIP2 (ARABIDOPSIS THALIANA SEED IMBIBITION 2); hydrolase, hydrolyzing O-glycosyl compounds; similar to ATSIP1 (ARABIDOPSIS THALIANA SEED IMBIBITION 1), hydrolase, hydrolyzing O-glycosyl compounds [Arabidopsis thaliana] (TAIR:AT1G55740.1); similar to DIN10 (DARK INDUCIBLE 10), hydrolase, hydrolyzing O-glycosyl compounds [Arabidopsis thaliana] (TAIR:AT5G20250.3); similar to putative imbibition pr…
AT2G31750	UGT74D1	UGT74D1 (UDP-glucosyl transferase 74D1); UDP-glycosyltransferase/ abscisic acid glucosyltransferase/ transferase, transferring glycosyl groups / transferase, transferring hexosyl groups; similar to UDP-glucoronosyl/UDP-glucosyl transferase family protein [Arabidopsis thaliana] (TAIR:AT1G05680.1); similar to UDP-glucose:salicylic acid glucosyltransferase [Nicotiana tabacum] (GB:AAF61647.1); contai…
AT4G12060	NA	Clp amino terminal domain-containing protein; similar to Clp amino terminal domain-containing protein [Arabidopsis thaliana] (TAIR:AT4G25370.1); similar to ATPase AAA-2 [Trichodesmium erythraeum IMS101] (GB:YP_722954.1); similar to negative regulator of genetic competence clpC/mecB [Carboxydothermus hydrogenoformans Z-2901] (GB:YP_361153.1); similar to Os03g0247000 [Oryza sativa (japonica cultiva…
AT3G04940	ATCYSD1, CYSD1	Encodes cysteine synthase AtcysD1., Encodes cysteine synthase AtcysD1.
AT4G25840	GPP1	GPP1 (GLYCEROL-3-PHOSPHATASE 1); hydrolase; similar to GS1 (GLYCEROL-3-PHOSPHATASE 2), hydrolase [Arabidopsis thaliana] (TAIR:AT5G57440.1); similar to HAD-superfamily hydrolase subfamily IA, variant 3; Epoxide hydrolase N-terminal domain-like phosphatase [Medicago truncatula] (GB:ABE82173.1); contains InterPro domain HAD-superfamily hydrolase subfamily IA, variant 3; (InterPro:IPR006402); contain…
AT2G23150	ATNRAMP3, NRAMP3	Encodes a member of the Nramp2 metal transporter family; like its homolog Atnramp4, localized in vacuolar membrane. Seedlings of double mutant, atnramp3-1 atnramp4-1, were arrested at early germination., Encodes a member of the Nramp2 metal transporter family; like its homolog Atnramp4, localized in vacuolar membrane. Seedlings of double mutant, atnramp3-1 atnramp4-1, were arrested at early germi…
AT2G01170	BAT1, BAT1	amino acid permease family protein; similar to CAT3 (CATIONIC AMINO ACID TRANSPORTER 3), cationic amino acid transporter [Arabidopsis thaliana] (TAIR:AT5G36940.1); similar to Os01g0607200 [Oryza sativa (japonica cultivar-group)] (GB:NP_001043529.1); similar to putative GABA-specific permease [Oryza sativa (japonica cultivar-group)] (GB:BAD88019.1); similar to Os01g0945300 [Oryza sativa (japonica …
AT4G17610	NA	tRNA/rRNA methyltransferase (SpoU) family protein; similar to RNA methyltransferase, TrmH family protein, expressed [Oryza sativa (japonica cultivar-group)] (GB:ABF93471.1); contains InterPro domain Armadillo-like helical; (InterPro:IPR011989); contains InterPro domain tRNA/rRNA methyltransferase, SpoU; (InterPro:IPR001537)
AT5G32450	NA	RNA recognition motif (RRM)-containing protein; similar to RNA recognition motif (RRM)-containing protein [Arabidopsis thaliana] (TAIR:AT4G17720.1); similar to RNA-binding re (GB:ABD28433.1); contains InterPro domain Nucleotide-binding, alpha-beta plait; (InterPro:IPR012677); contains InterPro domain RNA-binding region RNP-1 (RNA recognition motif); (InterPro:IPR000504)
AT3G06740	GATA15	zinc finger (GATA type) family protein; Identical to GATA transcription factor 16 [Arabidopsis Thaliana] (GB:Q8LG10;GB:Q8VZR1;GB:Q9M7Y0); similar to zinc finger (GATA type) family protein [Arabidopsis thaliana] (TAIR:AT5G49300.1); similar to zinc finger protein-like [Oryza sativa (japonica cultivar-group)] (GB:BAD87039.1); similar to Os03g0831200 [Oryza sativa (japonica cultivar-group)] (GB:NP_00…
AT4G32915	NA	glutamyl-tRNA(Gln) amidotransferase; similar to Os03g0651000 [Oryza sativa (japonica cultivar-group)] (GB:NP_001050789.1); similar to glutamyl-tRNA(Gln) and/or aspartyl-tRNA(Asn) amidotransferase, C subunit, putative [Medicago truncatula] (GB:ABE77872.1); contains InterPro domain Glu-tRNAGln amidotransferase, C subunit; (InterPro:IPR003837)
AT2G30060	NA	Ran-binding protein 1b (RanBP1b); Identical to Ran-binding protein 1 homolog b (RANBP1B) [Arabidopsis Thaliana] (GB:Q8RWG8;GB:O04150;GB:O64739); similar to SIRANBP (Ran-binding protein 1a), Ran GTPase binding [Arabidopsis thaliana] (TAIR:AT1G07140.1); similar to unknown [Brassica rapa] (GB:ABB97039.1); contains InterPro domain RanBP1; (InterPro:IPR000156); contains InterPro domain Pleckstrin homo…
AT4G20130	PTAC14	PTAC14 (PLASTID TRANSCRIPTIONALLY ACTIVE14); similar to SET domain-containing protein [Arabidopsis thaliana] (TAIR:AT1G24610.1); similar to Os05g0587200 [Oryza sativa (japonica cultivar-group)] (GB:NP_001056468.1); similar to Ribulose-1,5 bisphosphate carboxylase/oxygenase large subunit N-methyltransferase, chloroplast precursor ([Ribulose-bisphosphate carboxylase]-lysine N-methyltransferase) (Ru…
AT1G16000	NA	similar to unknown protein [Arabidopsis thaliana] (TAIR:AT1G80890.1); similar to Os12g0556400 [Oryza sativa (japonica cultivar-group)] (GB:NP_001067003.1); similar to hypothetical protein LOC_Os12g36930 [Oryza sativa (japonica cultivar-group)] (GB:ABA99557.1)
AT3G56870	NA	similar to Os03g0594700 [Oryza sativa (japonica cultivar-group)] (GB:NP_001050593.1)
AT2G20650	NA	zinc finger (C3HC4-type RING finger) family protein; similar to zinc ion binding [Arabidopsis thaliana] (TAIR:AT4G28370.1); similar to hypothetical protein DDBDRAFT_0205494 [Dictyostelium discoideum AX4] (GB:XP_642403.1); similar to Os07g0501900 [Oryza sativa (japonica cultivar-group)] (GB:NP_001059722.1); contains InterPro domain Zinc finger, RING-type; (InterPro:IPR001841)
AT3G23800	SBP3	selenium-binding family protein; similar to EDA38 (embryo sac development arrest 38), selenium binding [Arabidopsis thaliana] (TAIR:AT4G14040.1); similar to selenium-binding protein, putative [Arabidopsis thaliana] (TAIR:AT4G14030.1); similar to selenium binding protein [Lotus japonicus] (GB:CAC67491.1); similar to selenium binding protein [Glycine max] (GB:CAC67472.1); similar to selenium bindin…
AT1G59720	CRR28	pentatricopeptide (PPR) repeat-containing protein; similar to binding [Arabidopsis thaliana] (TAIR:AT4G21065.1); similar to Pancreatic ribonuclease; Tetratricopeptide-like helical [Medicago truncatula] (GB:ABE87347.1); similar to Os07g0191500 [Oryza sativa (japonica cultivar-group)] (GB:NP_001059094.1); similar to Os03g0795200 [Oryza sativa (japonica cultivar-group)] (GB:NP_001051546.1); contains…
AT4G10450	NA	60S ribosomal protein L9 (RPL90D); Identical to 60S ribosomal protein L9-2 (RPL9D) [Arabidopsis Thaliana] (GB:Q9SZX9); similar to 60S ribosomal protein L9 (RPL90B) [Arabidopsis thaliana] (TAIR:AT1G33120.1); similar to 60S ribosomal protein L9 (RPL90A/C) [Arabidopsis thaliana] (TAIR:AT1G33140.1); similar to unknown [Solanum tuberosum] (GB:ABA81856.1); contains InterPro domain Ribosomal protein L6;…
AT1G66820	NA	glycine-rich protein; similar to glycine-rich protein [Arabidopsis thaliana] (TAIR:AT4G10330.1); similar to Os11g0242700 [Oryza sativa (japonica cultivar-group)] (GB:NP_001067592.1); similar to hypothetical protein Bpse11_03001995 [Burkholderia pseudomallei 1106a] (GB:ZP_01489329.1); similar to hypothetical protein Bpse4_03000890 [Burkholderia pseudomallei 406e] (GB:ZP_01336410.1)
AT3G52950	NA	CBS domain-containing protein / octicosapeptide/Phox/Bemp1 (PB1) domain-containing protein; similar to CBS domain-containing protein / octicosapeptide/Phox/Bemp1 (PB1) domain-containing protein [Arabidopsis thaliana] (TAIR:AT2G36500.1); similar to Octicosapeptide/Phox/Bem1p; CBS [Medicago truncatula] (GB:ABE86173.1); similar to Os12g0169400 [Oryza sativa (japonica cultivar-group)] (GB:NP_00106626…
AT5G65990	NA	amino acid transporter family protein; similar to amino acid transporter family protein [Arabidopsis thaliana] (TAIR:AT4G38250.1); similar to amino acid transporter family protein [Arabidopsis thaliana] (TAIR:AT2G42005.1); similar to amino acid transport protein (GB:AAB82307.1); similar to OSIGBa0158F05.8 [Oryza sativa (indica cultivar-group)] (GB:CAH66759.1); similar to OSJNBa0017B10.14 [Oryza s…
AT3G03420	NA	Ku70-binding family protein; similar to Os04g0482700 [Oryza sativa (japonica cultivar-group)] (GB:NP_001053118.1); similar to H0525D09.10 [Oryza sativa (indica cultivar-group)] (GB:CAH66970.1); similar to Os12g0288900 [Oryza sativa (japonica cultivar-group)] (GB:NP_001066595.1)
AT3G47860	CHL	apolipoprotein D-related; similar to chloroplast lipocalin [Glycine max] (GB:ABB02412.1); contains InterPro domain Lipocalin-related protein and Bos/Can/Equ allergen; (InterPro:IPR000566); contains InterPro domain Lipocalin; (InterPro:IPR002345); contains InterPro domain Calycin-like; (InterPro:IPR011038); contains InterPro domain Calycin; (InterPro:IPR012674)
AT3G24550	ATPERK1	encodes an ortholog of Brassica napus proline extensin-like receptor kinase. Expression of the brassica gene is induced by wounding and fungal infection.
AT3G13860	HSP60-3A	chaperonin, putative; Identical to Chaperonin CPN60-like 2, mitochondrial precursor (HSP60-like 2) [Arabidopsis Thaliana] (GB:Q93ZM7;GB:Q9LRW0); similar to HSP60 (Heat shock protein 60), ATP binding / protein binding / unfolded protein binding [Arabidopsis thaliana] (TAIR:AT3G23990.1); similar to chaperonin, putative [Arabidopsis thaliana] (TAIR:AT2G33210.1); similar to GroEL-like chaperone, ATPa…
AT1G28600	NA	carboxylic ester hydrolase; similar to GDSL-motif lipase, putative [Arabidopsis thaliana] (TAIR:AT1G28610.2); similar to lipase 1 [Brassica napus] (GB:AAX59709.1); contains InterPro domain Lipolytic enzyme, G-D-S-L; (InterPro:IPR001087), lipase, putative; similar to GDSL-motif lipase, putative [Arabidopsis thaliana] (TAIR:AT1G28610.2); similar to lipase 1 [Brassica napus] (GB:AAX59709.1); contain…
AT4G33530	KUP5	potassium transporter
AT2G22250	AAT, ATAAT, MEE17	AAT/ATAAT/MEE17 (maternal effect embryo arrest 17); aspartate transaminase; similar to aminotransferase class I and II family protein [Arabidopsis thaliana] (TAIR:AT1G77670.1); similar to aspartate aminotransferase [Pinus pinaster] (GB:CAF31327.1); similar to Os01g0871300 [Oryza sativa (japonica cultivar-group)] (GB:NP_001044936.1); contains InterPro domain Aminotransferases class-I pyridoxal-pho…
AT2G28430	NA	similar to unknown [Hyacinthus orientalis] (GB:AAT08697.1)
AT3G55350	NA	similar to unknown protein [Arabidopsis thaliana] (TAIR:AT3G63270.1); similar to expressed protein [Oryza sativa (japonica cultivar-group)] (GB:ABA95488.2); similar to Os11g0702700 [Oryza sativa (japonica cultivar-group)] (GB:NP_001068533.1); contains InterPro domain Trp repressor/replication initiator; (InterPro:IPR010921)
AT5G67440	NPY3	phototropic-responsive NPH3 family protein; similar to phototropic-responsive NPH3 family protein [Arabidopsis thaliana] (TAIR:AT4G37590.1); similar to Os12g0583500 [Oryza sativa (japonica cultivar-group)] (GB:NP_001067147.1); similar to transposon protein, putative, Mutator sub-class, expressed [Oryza sativa (japonica cultivar-group)] (GB:ABF94544.1); similar to Os03g0609800 [Oryza sativa (japon…
AT2G47780	NA	rubber elongation factor (REF) protein-related; Identical to REF/SRPP-like protein At2g47780 [Arabidopsis Thaliana] (GB:O82246); similar to rubber elongation factor (REF) family protein [Arabidopsis thaliana] (TAIR:AT3G05500.1); similar to Stress-related protein (GB:Q9SW70); contains InterPro domain Rubber elongation factor; (InterPro:IPR008802)
AT3G54080	NA	sugar binding; similar to legume lectin family protein [Arabidopsis thaliana] (TAIR:AT5G01090.1); similar to Concanavalin A-like lectin/glucanase [Medicago truncatula] (GB:ABE83853.1); contains InterPro domain Concanavalin A-like lectin/glucanase, subgroup; (InterPro:IPR013320); contains InterPro domain Concanavalin A-like lectin/glucanase; (InterPro:IPR008985); contains InterPro domain Legume le…
AT5G61790	ATCNX1, CNX1	calnexin 1 (CNX1); Identical to Calnexin homolog 1 precursor (CNX1) [Arabidopsis Thaliana] (GB:P29402); similar to calnexin, putative [Arabidopsis thaliana] (TAIR:AT5G07340.1); similar to calnexin homolog (GB:AAA17742.1); similar to Concanavalin A-like lectin/glucanase [Medicago truncatula] (GB:ABE80216.1); similar to putative papillar cell-specific calnexin [Brassica napus] (GB:AAK84429.1); cont…
AT3G51460	RHD4	phosphoinositide phosphatase family protein; similar to ATSAC1B/IBS2 (IMPAIRED IN BABA-INDUCED STERILITY 2), phosphoinositide 5-phosphatase [Arabidopsis thaliana] (TAIR:AT5G66020.1); similar to Os11g0309000 [Oryza sativa (japonica cultivar-group)] (GB:NP_001067755.1); similar to Os02g0554300 [Oryza sativa (japonica cultivar-group)] (GB:NP_001047117.1); similar to MGC84016 protein [Xenopus laevis]…
AT4G32410	CESA1, RSW1	cellulose synthase catalytic subunit, cellulose synthase catalytic subunit
AT3G15710	NA	signal peptidase, putative; similar to signal peptidase, putative [Arabidopsis thaliana] (TAIR:AT1G52600.1); similar to Peptidase S24, S26A and S26B [Medicago truncatula] (GB:ABD28715.1); contains InterPro domain Peptidase S26B, eukaryotic signal peptidase; (InterPro:IPR001733); contains InterPro domain Peptidase S24 and S26, C-terminal region; (InterPro:IPR011056); contains InterPro domain Pepti…
AT1G18480	NA	calcineurin-like phosphoesterase family protein; similar to calcineurin-like phosphoesterase family protein [Arabidopsis thaliana] (TAIR:AT1G07010.1); similar to Putative [Brassica oleracea] (GB:AAW81738.1); contains InterPro domain Serine/threonine-specific protein phosphatase and bis(5-nucleosyl)-tetraphosphatase; (InterPro:IPR006186); contains InterPro domain Metallophosphoesterase; (InterPro:…
AT5G67510	NA	60S ribosomal protein L26 (RPL26B); Identical to 60S ribosomal protein L26-2 (RPL26B) [Arabidopsis Thaliana] (GB:Q9FJX2); similar to 60S ribosomal protein L26 (RPL26A) [Arabidopsis thaliana] (TAIR:AT3G49910.1); similar to Ribosomal protein L24/L26 [Medicago truncatula] (GB:ABE77438.1); contains InterPro domain Ribosomal protein L24/L26; (InterPro:IPR005825); contains InterPro domain Ribosomal pro…
AT5G47630	mtACP3	acyl carrier family protein / ACP family protein; similar to mtACP-1 (MITOCHONDRIAL ACYL CARRIER PROTEIN 1), acyl carrier [Arabidopsis thaliana] (TAIR:AT2G44620.1); similar to acyl carrier protein, putative [Brassica oleracea] (GB:ABD64990.1); contains InterPro domain Acyl carrier protein-like; (InterPro:IPR009081); contains InterPro domain Acyl carrier protein (ACP); (InterPro:IPR003231); contai…
AT5G17630	NA	glucose-6-phosphate/phosphate translocator, putative; similar to GPT1 (glucose-6-phosphate transporter 1), antiporter/ glucose-6-phosphate transporter [Arabidopsis thaliana] (TAIR:AT5G54800.1); similar to Glucose-6-phosphate/phosphate and phosphoenolpyruvate/phosphate antiporter (ISS) [Ostreococcus tauri] (GB:CAL52819.1); contains InterPro domain Protein of unknown function DUF250; (InterPro:IPR0…
AT1G31920	NA	pentatricopeptide (PPR) repeat-containing protein; similar to pentatricopeptide (PPR) repeat-containing protein [Arabidopsis thaliana] (TAIR:AT5G66520.1); similar to Tetratricopeptide-like helical [Medicago truncatula] (GB:ABD32557.1); contains InterPro domain Pentatricopeptide repeat; (InterPro:IPR002885); contains InterPro domain Protein prenyltransferase; (InterPro:IPR008940); contains InterPr…
AT3G04770	RPSAb	RPSAB (40S ribosomal protein SA B); structural constituent of ribosome; Identical to 40S ribosomal protein Sa-2 (p40 protein homolog) (RPSaB) [Arabidopsis Thaliana] (GB:Q8H173;GB:Q8LB49;GB:Q8S9I1;GB:Q96317); similar to P40 (40S ribosomal protein SA), structural constituent of ribosome [Arabidopsis thaliana] (TAIR:AT1G72370.2); similar to 40S ribosomal protein SA (p40) (Laminin receptor-like prote…
AT2G19385	NA	nucleic acid binding / zinc ion binding; similar to RNA recognition motif (RRM)-containing protein [Arabidopsis thaliana] (TAIR:AT2G19380.1); similar to Os01g0583200 [Oryza sativa (japonica cultivar-group)] (GB:NP_001043416.1); similar to RNA-binding protein-like [Oryza sativa (japonica cultivar-group)] (GB:BAD53164.1); contains InterPro domain Zinc finger, U1-type; (InterPro:IPR003604)
AT5G61780	NA	tudor domain-containing protein / nuclease family protein; similar to tudor domain-containing protein / nuclease family protein [Arabidopsis thaliana] (TAIR:AT5G07350.1); similar to Tudor; Staphylococcus nuclease subtype [Medicago truncatula] (GB:ABE80217.1); similar to TUDOR protein with multiple SNc domains [Picea abies] (GB:CAL38976.1); similar to 110 kDa 4SNc-Tudor domain protein [Pisum sativ…
AT5G66950	NA	similar to unknown protein [Arabidopsis thaliana] (TAIR:AT2G23520.1); similar to unknown protein [Arabidopsis thaliana] (TAIR:AT4G37100.1); similar to Os03g0765800 [Oryza sativa (japonica cultivar-group)] (GB:NP_001051377.1); similar to Os12g0590900 [Oryza sativa (japonica cultivar-group)] (GB:NP_001067168.1); similar to expressed protein [Oryza sativa (japonica cultivar-group)] (GB:ABF99048.1); …
AT4G16970	NA	kinase; similar to casein kinase II alpha chain, putative [Arabidopsis thaliana] (TAIR:AT2G23070.1); similar to Protein kinase domain containing protein, expressed [Oryza sativa (japonica cultivar-group)] (GB:ABB47989.1); contains InterPro domain Serine/threonine protein kinase; (InterPro:IPR002290); contains InterPro domain Protein kinase-like; (InterPro:IPR011009); contains InterPro domain Prot…
AT5G67220	NA	nitrogen regulation family protein; similar to FAD binding / oxidoreductase [Arabidopsis thaliana] (TAIR:AT3G49640.1); similar to Os06g0712900 [Oryza sativa (japonica cultivar-group)] (GB:NP_001058562.1); similar to putative PP35 [Oryza sativa (japonica cultivar-group)] (GB:BAD54069.1); contains InterPro domain Dihydrouridine synthase, DuS; (InterPro:IPR001269); contains InterPro domain FMN/relat…
AT5G15470	GAUT14	Encodes a protein with putative galacturonosyltransferase activity.
AT1G05055	ATGTF2H2, GTF2H2	Member of transcription factor TFIIH complex. Involved in transcription and DNA repair and interacts with AtXPD., Member of transcription factor TFIIH complex. Involved in transcription and DNA repair and interacts with AtXPD.
AT3G45310	NA	cysteine proteinase, putative; Identical to Thiol protease aleurain-like precursor (EC 3.4.22.16) [Arabidopsis Thaliana] (GB:Q8RWQ9;GB:Q9M3E7); similar to AALP (ARABIDOPSIS ALEURAIN-LIKE PROTEASE), cysteine-type peptidase [Arabidopsis thaliana] (TAIR:AT5G60360.1); similar to senescence-associated cysteine protease [Brassica oleracea] (GB:AAL60582.1); contains InterPro domain Peptidase, cysteine p…
AT1G32200	ACT1, ATS1	Encodes a chloroplast glycerol-3-phosphate acyltransferase.Involved in the biosynthesis of chloroplast phosphatidylglycerol., Encodes a chloroplast glycerol-3-phosphate acyltransferase.Involved in the biosynthesis of chloroplast phosphatidylglycerol.
AT5G10160	NA	beta-hydroxyacyl-ACP dehydratase, putative; similar to beta-hydroxyacyl-ACP dehydratase, putative [Arabidopsis thaliana] (TAIR:AT2G22230.1); similar to 4D11_17 [Brassica rapa subsp. pekinensis] (GB:AAZ67531.1); similar to putative 3-keto-acyl-ACP dehydratase [Brassica napus] (GB:AAK60545.1); contains InterPro domain Beta-hydroxyacyl-(acyl-carrier-protein) dehydratase FabZ; (InterPro:IPR010084); c…
AT1G67940	ATNAP3	member of NAP subfamily
AT4G23710	VAG2, VATG2, VHA-G2	(VACUOLAR ATP SYNTHASE SUBUNIT G 2, VACUOLAR ATP SYNTHASE SUBUNIT G2); unknown protein; Identical to Vacuolar ATP synthase subunit G 2 (EC 3.6.3.14) (V-ATPase G subunit 2) (Vacuolar proton pump G subunit 2) (VATG2) [Arabidopsis Thaliana] (GB:O82629;GB:Q9SUQ6); similar to VMA10 (VACUOLAR MEMBRANE ATPASE 10) [Arabidopsis thaliana] (TAIR:AT3G01390.2); similar to Vacuolar ATP synthase subunit G 1 (V-…
AT1G67250	NA	proteasome maturation factor UMP1 family protein; similar to proteasome maturation factor UMP1 family protein [Arabidopsis thaliana] (TAIR:AT5G38650.1); similar to hypothetical protein [Picea mariana] (GB:AAC32110.1); contains InterPro domain Proteasome maturation factor UMP1; (InterPro:IPR008012)
AT5G12250	TUB6	Encodes a beta-tubulin. Expression of TUB6 has been shown to decrease in response to cold treatment.
AT3G18040	MPK9	MAP KINASE 9
AT4G12650	NA	endomembrane protein 70, putative; similar to endomembrane protein 70, putative [Arabidopsis thaliana] (TAIR:AT5G35160.1); similar to endosomal protein-like [Oryza sativa (japonica cultivar-group)] (GB:BAD01346.1); similar to Os02g0722300 [Oryza sativa (japonica cultivar-group)] (GB:NP_001047965.1); similar to Os08g0496900 [Oryza sativa (japonica cultivar-group)] (GB:NP_001062138.1); contains Int…
AT1G52220	NA	similar to TMP14 (THYLAKOID MEMBRANE PHOSPHOPROTEIN OF 14 KDA) [Arabidopsis thaliana] (TAIR:AT2G46820.2); similar to P0460E08.25 [Oryza sativa (japonica cultivar-group)] (GB:BAB61215.1); similar to Os01g0761000 [Oryza sativa (japonica cultivar-group)] (GB:NP_001044320.1)
AT2G27030	ACAM-2, CAM5	encodes a calmodulin that has higher affinity to kinesin-like calmodulin binding motor protein than CAM4 or CAM6., encodes a calmodulin that has higher affinity to kinesin-like calmodulin binding motor protein than CAM4 or CAM6.
AT1G12790	NA	similar to unknown protein [Oryza sativa (japonica cultivar-group)] (GB:AAT37994.1); similar to Os05g0588200 [Oryza sativa (japonica cultivar-group)] (GB:NP_001056473.1); similar to Proteinase inhibitor I25, cystatin [Medicago truncatula] (GB:ABE86846.1); contains InterPro domain RuvA domain 2-like; (InterPro:IPR010994)
AT5G20500	NA	glutaredoxin, putative; Identical to Glutaredoxin-C4 precursor (AtGrxC4) (GRXC4) [Arabidopsis Thaliana] (GB:Q8LFQ6;GB:Q9M457); similar to glutaredoxin, putative [Arabidopsis thaliana] (TAIR:AT1G77370.1); similar to glutaredoxin [Populus tremula x Populus tremuloides] (GB:AAL90750.1); contains InterPro domain Thioredoxin-like fold; (InterPro:IPR012336); contains InterPro domain Glutaredoxin, eukar…
AT5G60730	NA	anion-transporting ATPase family protein; similar to anion-transporting ATPase family protein [Arabidopsis thaliana] (TAIR:AT3G10350.1); similar to putative ATPase [Oryza sativa (japonica cultivar-group)] (GB:BAD15543.1); contains InterPro domain Anion-transporting ATPase; (InterPro:IPR003348)
AT1G34430	EMB3003	EMB3003 (EMBRYO DEFECTIVE 3003); dihydrolipoyllysine-residue acetyltransferase; similar to LTA2 (PLASTID E2 SUBUNIT OF PYRUVATE DECARBOXYLASE), dihydrolipoyllysine-residue acetyltransferase [Arabidopsis thaliana] (TAIR:AT3G25860.1); similar to Os12g0182200 [Oryza sativa (japonica cultivar-group)] (GB:NP_001066319.1); similar to dihydrolipoamide S-acetyltransferase, putative, expressed [Oryza sati…
AT2G41770	NA	similar to unknown protein [Arabidopsis thaliana] (TAIR:AT3G57420.1); similar to hypothetical protein [Oryza sativa (japonica cultivar-group)] (GB:BAC16125.1); similar to Os07g0656400 [Oryza sativa (japonica cultivar-group)] (GB:NP_001060503.1)
AT3G25230	ATFKBP62, FKBP62, ROF1	Encodes a a high molecular weight member of the FK506 binding protein (FKBP) family. It has three FKBP12-like domains, tetratricopeptide repeats, and a putative calmodulin binding domain., Encodes a a high molecular weight member of the FK506 binding protein (FKBP) family. It has three FKBP12-like domains, tetratricopeptide repeats, and a putative calmodulin binding domain., Encodes a a high mole…
AT1G48140	NA	dolichol-phosphate mannosyltransferase-related; similar to unknown [Vitis vinifera] (GB:AAP30738.1); contains InterPro domain Dolichol-phosphate mannosyltransferase subunit 3; (InterPro:IPR013174)
AT4G26510	UKL4	uracil phosphoribosyltransferase / UMP pyrophosphorylase (UPT1); Identical to Uracil phosphoribosyltransferase (EC 2.4.2.9) (UMP pyrophosphorylase) (UPRTase) (UPT1) [Arabidopsis Thaliana] (GB:O65583;GB:Q9SYU2); similar to ATUK/UPRT1, ATP binding / kinase/ uracil phosphoribosyltransferase/ uridine kinase [Arabidopsis thaliana] (TAIR:AT5G40870.1); similar to uracil phosphoribosyltransferase, putati…
AT5G11240	NA	transducin family protein / WD-40 repeat family protein; similar to unknown protein [Arabidopsis thaliana] (TAIR:AT1G15420.1); similar to Unknown (protein for IMAGE:8332239) [Xenopus laevis] (GB:AAI25999.1); similar to LOC398447 protein [Xenopus laevis] (GB:AAH79723.1); similar to Os03g0300300 [Oryza sativa (japonica cultivar-group)] (GB:NP_001049856.1); contains InterPro domain WD-40 repeat; (In…
AT3G43600	AAO2	Encodes aldehyde oxidase AAO2.
AT4G17486	NA	Identical to UPF0326 protein At4g17486 [Arabidopsis Thaliana] (GB:Q93VG8;GB:O23591;GB:Q9FPJ0); similar to unknown protein [Arabidopsis thaliana] (TAIR:AT5G47310.1); similar to hypothetical protein 40.t00020 [Brassica oleracea] (GB:ABD65143.1); contains InterPro domain Protein of unknown function DUF862, eukaryotic; (InterPro:IPR008580)
AT1G68650	NA	similar to unknown protein [Arabidopsis thaliana] (TAIR:AT1G25520.1); similar to Os08g0433100 [Oryza sativa (japonica cultivar-group)] (GB:NP_001061871.1); similar to PREDICTED: similar to conserved hypothetical protein [Strongylocentrotus purpuratus] (GB:XP_798718.2); contains InterPro domain Protein of unknown function UPF0016; (InterPro:IPR001727)
AT4G12690	NA	similar to unknown protein [Arabidopsis thaliana] (TAIR:AT2G04220.1); similar to Protein of unknown function DUF868, plant [Medicago truncatula] (GB:ABE92686.1); contains InterPro domain Protein of unknown function DUF868, plant; (InterPro:IPR008586)
AT2G42870	HLH1, PAR1	similar to unknown protein [Arabidopsis thaliana] (TAIR:AT3G58850.1); similar to hypothetical protein [Oryza sativa (japonica cultivar-group)] (GB:BAB89478.1); contains InterPro domain Helix-loop-helix DNA-binding; (InterPro:IPR011598), similar to unknown protein [Arabidopsis thaliana] (TAIR:AT3G58850.1); similar to hypothetical protein [Oryza sativa (japonica cultivar-group)] (GB:BAB89478.1); co…
AT5G50375	CPI1	Converts pentacyclic cyclopropyl sterols to conventional tetracyclic sterols.
AT1G60070	NA	clathrin binding; similar to GAMMA-ADAPTIN 1 (GAMMA-ADAPTIN 1), clathrin binding [Arabidopsis thaliana] (TAIR:AT1G23900.2); similar to adaptor-related protein complex 1, gamma 1 subunit isoform a [Homo sapiens] (GB:NP_001025178.1); similar to PREDICTED: similar to adaptor protein complex AP-1, gamma 1 subunit isoform 2 [Rattus norve (GB:XP_341687.2); similar to Putative gamma-adaptin 1 [Oryza sat…
AT1G56340	CRT1	Encodes calreticulin CRT1.
AT4G11100	NA	similar to unknown protein [Arabidopsis thaliana] (TAIR:AT5G03060.1); similar to hypothetical protein PY04214 [Plasmodium yoelii yoelii str. 17XNL] (GB:XP_724473.1)
AT4G23650	CDPK6, CPK3, CDPK6, CPK3	Encodes calcium dependent protein kinase 3 (CPK3), a member of the Arabidopsis CDPK gene family. CDPKs contain an intrinsic Ca2+-activation domain with four EF hand Ca2+-binding sites. CDPKs protein kinases have been proposed to function in multiple plant signal transduction pathways downstream of [Ca2+]cyt elevations, thus transducing various physiological responses. CPK3 is expressed in both gu…
AT2G40490	HEME2	HEME2; uroporphyrinogen decarboxylase; Identical to Uroporphyrinogen decarboxylase, chloroplast precursor (EC 4.1.1.37) (URO-D) (UPD) [Arabidopsis Thaliana] (GB:O22886); similar to HEME1, uroporphyrinogen decarboxylase [Arabidopsis thaliana] (TAIR:AT3G14930.2); similar to Uroporphyrinogen decarboxylase, chloroplast precursor (URO-D) (UPD) (GB:Q42967); contains InterPro domain Uroporphyrinogen dec…
AT1G14210	NA	ribonuclease T2 family protein; similar to ribonuclease T2 family protein [Arabidopsis thaliana] (TAIR:AT1G14220.1); similar to wounding-induced ribonuclease gene (GB:AAC49326.1); contains InterPro domain Ribonuclease T2; (InterPro:IPR001568)
AT2G38720	MAP65-5	microtubule associated protein (MAP65/ASE1) family protein; similar to ATMAP65-1 (MICROTUBULE-ASSOCIATED PROTEINS 65-1), microtubule binding [Arabidopsis thaliana] (TAIR:AT5G55230.1); similar to MAP65/ASE1; t-snare [Medicago truncatula] (GB:ABE78419.1); contains InterPro domain MAP65/ASE1; (InterPro:IPR007145); contains InterPro domain Spectrin repeat; (InterPro:IPR002017)
AT2G32220	NA	60S ribosomal protein L27 (RPL27A); Identical to 60S ribosomal protein L27-1 (RPL27A) [Arabidopsis Thaliana] (GB:Q9SKX8); similar to 60S ribosomal protein L27 (RPL27B) [Arabidopsis thaliana] (TAIR:AT3G22230.1); similar to Ribosomal protein L27e; KOW [Medicago truncatula] (GB:ABE87742.1); contains InterPro domain Ribosomal protein L27e; (InterPro:IPR001141)
AT5G27430	NA	signal peptidase subunit family protein; similar to signal peptidase subunit family protein [Arabidopsis thaliana] (TAIR:AT3G05230.1); similar to Signal peptidase 22 kDa subunit [Medicago truncatula] (GB:ABD32389.1); contains InterPro domain Signal peptidase 22 kDa subunit; (InterPro:IPR007653)
AT4G36420	NA	ribosomal protein L12 family protein; similar to ribosomal protein L12 family protein [Arabidopsis thaliana] (TAIR:AT1G70190.1); similar to Ribosomal protein L7/12, oligomerisation [Medicago truncatula] (GB:ABE84067.1); contains InterPro domain Ribosomal protein L7/12, oligomerisation; (InterPro:IPR008932); contains InterPro domain Ribosomal protein L7/L12; (InterPro:IPR000206)
AT5G37480	NA	similar to Os03g0748600 [Oryza sativa (japonica cultivar-group)] (GB:NP_001051270.1)
AT1G27700	NA	similar to unknown protein [Arabidopsis thaliana] (TAIR:AT4G30240.1); similar to t-snare [Medicago truncatula] (GB:ABD33270.1); contains InterPro domain t-snare; (InterPro:IPR010989)
AT5G61170	NA	40S ribosomal protein S19 (RPS19C); Identical to 40S ribosomal protein S19-3 (RPS19C) [Arabidopsis Thaliana] (GB:Q9FNP8); similar to 40S ribosomal protein S19 (RPS19B) [Arabidopsis thaliana] (TAIR:AT5G15520.1); similar to 40S ribosomal protein S19 (RPS19A) [Arabidopsis thaliana] (TAIR:AT3G02080.1); similar to 40S ribosomal protein S19-like [Solanum tuberosum] (GB:ABB87116.1); contains InterPro do…
AT2G15820	OTP51	pentatricopeptide (PPR) repeat-containing protein; similar to pentatricopeptide (PPR) repeat-containing protein [Arabidopsis thaliana] (TAIR:AT5G61990.1); similar to pentatricopeptide (PPR) repeat-containing protein-like [Oryza sativa (japonica cultivar-group)] (GB:BAD07548.1); contains InterPro domain Pentatricopeptide repeat; (InterPro:IPR002885); contains InterPro domain Protein prenyltransfer…
AT3G14080	NA	small nuclear ribonucleoprotein, putative / snRNP, putative / Sm protein, putative; similar to small nuclear ribonucleoprotein, putative / snRNP, putative / Sm protein, putative [Arabidopsis thaliana] (TAIR:AT1G19120.1); similar to Like-Sm ribonucleoprotein-related, core [Medicago truncatula] (GB:ABE78228.1); contains InterPro domain Like-Sm ribonucleoprotein-related, core; (InterPro:IPR010920); …
AT1G10630	ATARFA1F	A member of ARF GTPase family. A thaliana has 21 members of this family, known to be essential for vesicle coating and uncoating and functions in GTP-binding. Gene encoding ADP-ribosylation factor and similar to other ARFs and ARF-like proteins. The gene is shown to play a role in cell division, cell expansion and cellulose production using antisense construct.
AT3G61550	NA	zinc finger (C3HC4-type RING finger) family protein; Identical to RING-H2 finger protein ATL3K (ATL3K) [Arabidopsis Thaliana] (GB:Q9M313); similar to zinc finger (C3HC4-type RING finger) family protein [Arabidopsis thaliana] (TAIR:AT2G46160.1); similar to Zinc finger, RING-type; RINGv [Medicago truncatula] (GB:ABD28581.1); contains InterPro domain Zinc finger, RING-type; (InterPro:IPR001841)
AT2G37550	AGD7, ASP1	A member of ARF GAP domain (AGD), A thaliana has 15 members, grouped into four classes., A member of ARF GAP domain (AGD), A thaliana has 15 members, grouped into four classes.
AT3G06060	NA	short-chain dehydrogenase/reductase (SDR) family protein; similar to short-chain dehydrogenase/reductase (SDR) family protein [Arabidopsis thaliana] (TAIR:AT5G19200.1); similar to Short-chain dehydrogenase/reductase SDR [Medicago truncatula] (GB:ABE89395.1); contains InterPro domain Short-chain dehydrogenase/reductase SDR; (InterPro:IPR002198); contains InterPro domain Glucose/ribitol dehydrogena…
AT1G44100	AAP5	amino acid permease 5
AT5G59850	NA	40S ribosomal protein S15A (RPS15aF); Identical to 40S ribosomal protein S15a-1 (RPS15AF) [Arabidopsis Thaliana] (GB:P42798;GB:Q7GD83); similar to RPS15A (RIBOSOMAL PROTEIN S15A), structural constituent of ribosome [Arabidopsis thaliana] (TAIR:AT1G07770.2); similar to unknown [Solanum tuberosum] (GB:ABA46758.1); contains InterPro domain Ribosomal protein S8; (InterPro:IPR000630)
AT2G19720	rps15ab	RPS15AB (ribosomal protein S15A B); structural constituent of ribosome; Identical to 40S ribosomal protein S15a-2 (RPS15AB) [Arabidopsis Thaliana] (GB:O82205); similar to RPS15AE (ribosomal protein S15A E), structural constituent of ribosome [Arabidopsis thaliana] (TAIR:AT4G29430.1); similar to 40S ribosomal protein S15a (GB:Q9AT34); similar to Os02g0255200 [Oryza sativa (japonica cultivar-group)…
AT1G68060	ATMAP70-1	Encodes a microtubule associated protein (MAP70-1). Expressed in all tissues.
AT5G38690	NA	similar to unknown protein [Arabidopsis thaliana] (TAIR:AT1G67780.1); similar to PREDICTED: hypothetical protein [Strongylocentrotus purpuratus] (GB:XP_001188312.1); similar to PREDICTED: hypothetical protein, partial [Strongylocentrotus purpuratus] (GB:XP_788723.2); similar to Os05g0300700 [Oryza sativa (japonica cultivar-group)] (GB:NP_001055133.1); contains InterPro domain DDT; (InterPro:IPR00…
AT4G17540	NA	similar to Os10g0563400 [Oryza sativa (japonica cultivar-group)] (GB:NP_001065401.1)
AT4G17770	ATTPS5, TPS5	Encodes an enzyme putatively involved in trehalose biosynthesis. The protein has a trehalose synthase (TPS)-like domain that may or may not be active as well as a trehalose phosphatase (TPP)-like domain., Encodes an enzyme putatively involved in trehalose biosynthesis. The protein has a trehalose synthase (TPS)-like domain that may or may not be active as well as a trehalose phosphatase (TPP)-lik…
AT4G20760	NA	short-chain dehydrogenase/reductase (SDR) family protein; similar to ABA2 (ABA DEFICIENT 2), oxidoreductase [Arabidopsis thaliana] (TAIR:AT1G52340.1); similar to oxidoreductase, short chain dehydrogenase/reductase family protein, expressed [Oryza sativa (japonica cultivar-group)] (GB:ABA99281.1); similar to Os12g0609500 [Oryza sativa (japonica cultivar-group)] (GB:NP_001067243.1); contains InterP…
AT3G21190	NA	similar to unknown protein [Arabidopsis thaliana] (TAIR:AT1G51630.1); similar to Os09g0498800 [Oryza sativa (japonica cultivar-group)] (GB:NP_001063569.1); similar to unknown [Flaveria brownii] (GB:AAW56451.1); contains InterPro domain Protein of unknown function DUF246, plant; (InterPro:IPR004348)
AT1G15690	ATAVP3, AVP-3, AVP1	Encodes a H(+)-translocating (pyrophosphate-energized) inorganic pyrophosphatase (H(+)-PPase; EC 3.6.1.1) located in the vacuolar membrane. Expression is found in all tissues examined, including meristems and floral organ primordium. Expression is particularly enhanced in pollen, and is repressed by light. Over expression and loss of function phenotypes suggest AVP1 is involved in regulation of a…
AT1G48520	GATB	Encodes Glu-tRNA(Gln) amidotransferase subunit B (from Genbank record AF239836).
AT2G45070	SEC61	Sec61 Beta Subunit
AT2G37510	NA	RNA-binding protein, putative; similar to RNA recognition motif (RRM)-containing protein [Arabidopsis thaliana] (TAIR:AT5G54580.1); similar to RNA-binding re (GB:ABE82094.1); contains InterPro domain Nucleotide-binding, alpha-beta plait; (InterPro:IPR012677); contains InterPro domain RNA-binding region RNP-1 (RNA recognition motif); (InterPro:IPR000504)
AT4G09810	NA	transporter-related; similar to transporter-related [Arabidopsis thaliana] (TAIR:AT1G34020.1); similar to Protein of unknown function DUF250 [Medicago truncatula] (GB:ABE81202.1); contains InterPro domain Protein of unknown function DUF250; (InterPro:IPR004853)
AT4G32120	NA	galactosyltransferase family protein; similar to transferase, transferring glycosyl groups / transferase, transferring hexosyl groups [Arabidopsis thaliana] (TAIR:AT2G25300.1); similar to Os06g0176200 [Oryza sativa (japonica cultivar-group)] (GB:NP_001056954.1); similar to beta 1,3-glycosyltransferase-like protein II [Oryza sativa] (GB:CAD44838.2); contains InterPro domain Glycosyl transferase, f…
AT1G26880	NA	60S ribosomal protein L34 (RPL34A); Identical to 60S ribosomal protein L34-1 (RPL34A) [Arabidopsis Thaliana] (GB:Q42351;GB:Q8L9D3); similar to RPL34 (RIBOSOMAL PROTEIN L34), structural constituent of ribosome [Arabidopsis thaliana] (TAIR:AT1G69620.1); similar to 60S ribosomal protein L34 (GB:P41098); contains InterPro domain Ribosomal protein L34e; (InterPro:IPR008195), 60S ribosomal protein L34 …
AT3G03060	NA	ATPase; similar to AAA-type ATPase family protein [Arabidopsis thaliana] (TAIR:AT4G36580.1); similar to AAA-type ATPase family protein [Arabidopsis thaliana] (TAIR:AT5G16930.1); similar to AAA-type ATPase family protein [Arabidopsis thaliana] (TAIR:AT2G18330.1); similar to Os02g0697600 [Oryza sativa (japonica cultivar-group)] (GB:NP_001047821.1); similar to Os02g0706500 [Oryza sativa (japonica cu…
AT3G28040	NA	leucine-rich repeat transmembrane protein kinase, putative; similar to leucine-rich repeat transmembrane protein kinase, putative [Arabidopsis thaliana] (TAIR:AT5G01890.1); similar to leucine-rich repeat transmembrane protein kinase, putative [Arabidopsis thaliana] (TAIR:AT3G56370.1); similar to putative receptor-like protein kinase [Oryza sativa (japonica cultivar-group)] (GB:BAB92869.1); simila…
AT4G16140	NA	proline-rich family protein; similar to hydroxyproline-rich glycoprotein family protein [Arabidopsis thaliana] (TAIR:AT5G49280.1); similar to OJ1116_C07.3 [Oryza sativa (japonica cultivar-group)] (GB:BAC00686.1); similar to Os01g0309100 [Oryza sativa (japonica cultivar-group)] (GB:NP_001042851.1)
AT2G29540	ATRPAC14, ATRPC14	RNA polymerase I(A) and III(C) 14 kDa subunit, RNA polymerase I(A) and III(C) 14 kDa subunit
AT3G61770	NA	similar to unknown protein [Arabidopsis thaliana] (TAIR:AT1G67600.1); similar to Os05g0534100 [Oryza sativa (japonica cultivar-group)] (GB:NP_001056147.1); similar to hypothetical protein DSY2350 [Desulfitobacterium hafniense Y51] (GB:YP_518583.1); contains InterPro domain Acid phosphatase/vanadium-dependent haloperoxidase; (InterPro:IPR008934); contains InterPro domain Acid phosphatase/vanadium-…
AT4G25630	ATFIB2, FIB2	encodes a fibrillarin, a key nucleolar protein in eukaryotes which associates with box C/D small nucleolar RNAs (snoRNAs) directing 2'-O-ribose methylation of the rRNA. This gene also encodes a novel box C/D snoRNA, U60.2f in its fifth intron that accumulates in seedlings and that their targeted residue on the 25 S rRNA is methylated., encodes a fibrillarin, a key nucleolar protein in eukaryotes …
AT4G30620	NA	similar to unknown protein [Arabidopsis thaliana] (TAIR:AT2G24020.1); similar to Conserved hypothetical protein 103 [Medicago truncatula] (GB:ABE78786.1); contains InterPro domain Conserved hypothetical protein 103; (InterPro:IPR004401)
AT2G29690	ASA2, ATHANSYNAB	anthranilate synthase - alpha subunit, anthranilate synthase - alpha subunit
AT2G38810	HTA8	histone H2A, putative; Identical to Probable histone H2A variant 2 (H2A.F/Z 2) (HTA8) [Arabidopsis Thaliana] (GB:Q9SII0); similar to histone H2A.F/Z [Arabidopsis thaliana] (TAIR:AT3G54560.1); similar to Os03g0162200 [Oryza sativa (japonica cultivar-group)] (GB:NP_001049049.1); similar to Os10g0418000 [Oryza sativa (japonica cultivar-group)] (GB:NP_001064611.1); similar to H2A protein [Oryza sativ…
AT5G50210	OLD5, QS, SUFE3	Quinolinate synthase (QS) activity of At5g50210 has been demonstrated by functional complementation of corresponding E. coli mutants and complementation of embryo-lethal phenotypes of the QS homozygous null allele in Arabidopsis., Quinolinate synthase (QS) activity of At5g50210 has been demonstrated by functional complementation of corresponding E. coli mutants and complementation of embryo-letha…
AT1G32990	PRPL11	mutant has Decreased effective quantum yield of photosystem II; Pale green plants; Reduced growth rate; Plastid Ribosomal Protein L11
AT1G58360	AAP1, NAT2	neutral amino acid transporter expressed in seeds, neutral amino acid transporter expressed in seeds
AT4G01660	ATABC1, ATATH10	Encodes an ABC1-like protein, member of the ATH subfamily; putative ABC transporter; isolated by functional complementation of a yeast abc1 mutant, Encodes an ABC1-like protein, member of the ATH subfamily; putative ABC transporter; isolated by functional complementation of a yeast abc1 mutant
AT3G60980	NA	pentatricopeptide (PPR) repeat-containing protein; similar to GRP23 (GLUTAMINE-RICH PROTEIN23), binding [Arabidopsis thaliana] (TAIR:AT1G10270.1); similar to ACT11D09.4 [Cucumis melo] (GB:AAS80150.1); contains InterPro domain Pentatricopeptide repeat; (InterPro:IPR002885); contains InterPro domain Protein prenyltransferase; (InterPro:IPR008940); contains InterPro domain Tetratricopeptide-like hel…
AT2G22475	GEM	GRAM domain-containing protein / ABA-responsive protein-related; similar to ABA-responsive protein-related [Arabidopsis thaliana] (TAIR:AT4G40100.1); similar to putative ABA-responsive protein [Oryza sativa (japonica cultivar-group)] (GB:BAD36095.1); similar to Os03g0187600 [Oryza sativa (japonica cultivar-group)] (GB:NP_001049211.1); contains InterPro domain GRAM; (InterPro:IPR004182)
AT1G15260	NA	similar to unknown protein [Arabidopsis thaliana] (TAIR:AT3G16070.1)
AT2G17240	NA	similar to unknown protein [Arabidopsis thaliana] (TAIR:AT3G24506.1); similar to conserved hypothetical protein [Medicago truncatula] (GB:ABE77731.1)
AT4G20270	BAM3	Encodes a CLAVATA1-related receptor kinase-like protein required for both shoot and flower meristem function. It has a broad expression pattern and is involved in vascular strand development in the leaf, control of leaf shape, size and symmetry, male gametophyte development and ovule specification and function.
AT5G47840	AMK2	adenylate kinase, chloroplast, putative / ATP-AMP transphosphorylase, putative; Identical to Probable adenylate kinase 2, chloroplast precursor (EC 2.7.4.3) (ATP- AMP transphosphorylase) [Arabidopsis Thaliana] (GB:Q9FIJ7); similar to nucleotide kinase [Arabidopsis thaliana] (TAIR:AT5G35170.2); similar to Os08g0109300 [Oryza sativa (japonica cultivar-group)] (GB:NP_001060810.1); similar to Adenyla…
AT3G57610	ADSS	encoding adenylosuccinate synthetase (AdSS), the enzyme involved in the first step of the formation of the purine nucleotide AMP (conversion of IMP to adenylo-succinate)
AT4G34990	AtMYB32	Member of the R2R3 factor gene family.
AT2G18990	TXND9	TXND9 (THIOREDOXIN DOMAIN-CONTAINING PROTEIN 9 HOMOLOG); Identical to Thioredoxin domain-containing protein 9 homolog [Arabidopsis Thaliana] (GB:O64628); similar to thioredoxin-related [Arabidopsis thaliana] (TAIR:AT3G25580.1); similar to PREDICTED: similar to ATP binding protein isoform 1 [Gallus gallus] (GB:XP_001232595.1); similar to Os08g0250700 [Oryza sativa (japonica cultivar-group)] (GB:NP…
AT5G63890	ATHDH	Encodes histidinol dehydrogenase. Up-regulated in response to UV-B.
AT2G20980	MCM10	similar to hypothetical protein [Hordeum vulgare] (GB:CAG30729.1); similar to Os09g0539400 [Oryza sativa (japonica cultivar-group)] (GB:NP_001063804.1); contains domain gb def: Hypothetical protein (PTHR13454:SF4); contains domain FAMILY NOT NAMED (PTHR13454)
AT3G54920	PMR6	Powdery mildew resistant mutant encodes a pectate lyase-like protein
AT4G24920	NA	protein transport protein SEC61 gamma subunit, putative; Identical to Protein transport protein SEC61 gamma-1 subunit (SEC61G2) [Arabidopsis Thaliana] (GB:Q9SW34); similar to protein transport protein SEC61 gamma subunit, putative [Arabidopsis thaliana] (TAIR:AT5G50460.1); similar to Os02g0178400 [Oryza sativa (japonica cultivar-group)] (GB:NP_001046076.1); similar to Protein transport protein SE…
AT2G32580	NA	similar to unknown protein [Arabidopsis thaliana] (TAIR:AT1G05070.1); similar to unknown protein [Phytophthora sojae] (GB:AAO24648.1); contains InterPro domain Protein of unknown function DUF1068; (InterPro:IPR010471)
AT1G64090	NA	reticulon family protein (RTNLB3); similar to BTI3 (VIRB2-INTERACTING PROTEIN 3) [Arabidopsis thaliana] (TAIR:AT5G41600.1); similar to Os05g0526400 [Oryza sativa (japonica cultivar-group)] (GB:NP_001056102.1); similar to Os01g0736900 [Oryza sativa (japonica cultivar-group)] (GB:NP_001044177.1); similar to putative 24 kDa seed maturation protein-like protein [Solanum tuberosum] (GB:ABC01908.1); co…
AT5G63150	NA	similar to conserved hypothetical protein [Medicago truncatula] (GB:ABE90666.1); contains InterPro domain Protein of unknown function DUF1713, mitochondria; (InterPro:IPR013177)
AT4G04940	NA	transducin family protein / WD-40 repeat family protein; similar to WD-40 repeat family protein / katanin p80 subunit, putative [Arabidopsis thaliana] (TAIR:AT1G61210.1); similar to Os06g0644600 [Oryza sativa (japonica cultivar-group)] (GB:NP_001058188.1); similar to PREDICTED: similar to WD repeat domain 36 [Bos taurus] (GB:XP_592093.2); contains InterPro domain WD-40 repeat; (InterPro:IPR001680…
AT2G38650	GAUT7, LGT7	GAUT7/LGT7 (Galacturonosyltransferase 7); polygalacturonate 4-alpha-galacturonosyltransferase/ transferase, transferring glycosyl groups; similar to GAUT4 (Galacturonosyltransferase 4), polygalacturonate 4-alpha-galacturonosyltransferase/ transferase, transferring glycosyl groups [Arabidopsis thaliana] (TAIR:AT5G47780.1); similar to putative glycosyltransferase [Oryza sativa (japonica cultivar-gr…
AT5G17490	RGL3	DELLA subfamily member involved in GA signal transduction
AT1G69330	NA	zinc finger (C3HC4-type RING finger) family protein; similar to unknown protein [Arabidopsis thaliana] (TAIR:AT3G29270.2); similar to Os03g0211100 [Oryza sativa (japonica cultivar-group)] (GB:NP_001049345.1); similar to Os03g0427100 [Oryza sativa (japonica cultivar-group)] (GB:NP_001050412.1); contains InterPro domain Zinc finger, RING-type; (InterPro:IPR001841)
AT5G04820	ATOFP13, OFP13	ATOFP13/OFP13 (Arabidopsis thaliana ovate family protein 13); similar to ATOFP18/OFP18 (Arabidopsis thaliana ovate family protein 18) [Arabidopsis thaliana] (TAIR:AT3G52540.1); similar to Os11g0156300 [Oryza sativa (japonica cultivar-group)] (GB:NP_001065794.1); similar to Os12g0158300 [Oryza sativa (japonica cultivar-group)] (GB:NP_001066202.1); similar to hypothetical protein [Oryza sativa (jap…
AT1G60230	NA	radical SAM domain-containing protein; similar to radical SAM domain-containing protein [Arabidopsis thaliana] (TAIR:AT3G19630.1); similar to Os01g0640800 [Oryza sativa (japonica cultivar-group)] (GB:NP_001043681.1); similar to florfenicol resistance protein-like [Oryza sativa (japonica cultivar-group)] (GB:BAD68852.1); contains InterPro domain Radical SAM; (InterPro:IPR007197); contains InterPro…
AT1G17500	NA	haloacid dehalogenase-like hydrolase family protein; Identical to Putative phospholipid-transporting ATPase 4 (EC 3.6.3.1) (Aminophospholipid flippase 4) (ALA4) [Arabidopsis Thaliana] (GB:Q9LNQ4); similar to haloacid dehalogenase-like hydrolase family protein [Arabidopsis thaliana] (TAIR:AT3G13900.1); similar to haloacid dehalogenase-like hydrolase family protein [Arabidopsis thaliana] (TAIR:AT1G…
AT3G09780	ATCRR1, CCR1	protein kinase family protein; similar to protein kinase family protein [Arabidopsis thaliana] (TAIR:AT2G39180.1); similar to Os03g0637800 [Oryza sativa (japonica cultivar-group)] (GB:NP_001050726.1); similar to Putative receptor protein kinase CRINKLY4 precursor (GB:O24585); contains InterPro domain Protein kinase-like; (InterPro:IPR011009); contains InterPro domain Protein kinase; (InterPro:IPR…
AT5G02270	ATNAP9, NAP9	member of NAP subfamily, member of NAP subfamily
AT5G47435	NA	formyltetrahydrofolate deformylase, putative; similar to formyltetrahydrofolate deformylase, putative [Arabidopsis thaliana] (TAIR:AT4G17360.1); similar to formyltetrahydrofolate deformylase, putative [Brassica oleracea] (GB:ABD64983.1); contains InterPro domain Formyltetrahydrofolate deformylase; (InterPro:IPR004810); contains InterPro domain Formyl transferase, N-terminal; (InterPro:IPR002376)
AT4G36180	NA	leucine-rich repeat family protein; similar to leucine-rich repeat family protein / protein kinase family protein [Arabidopsis thaliana] (TAIR:AT1G75640.1); similar to Os04g0576900 [Oryza sativa (japonica cultivar-group)] (GB:NP_001053628.1); similar to H0404F02.1 [Oryza sativa (indica cultivar-group)] (GB:CAH66725.1); similar to OSJNBa0020J04.8 [Oryza sativa (japonica cultivar-group)] (GB:CAD413…
AT1G34010	NA	similar to unknown protein [Arabidopsis thaliana] (TAIR:AT1G22790.2); similar to conserved hypothetical protein [Medicago truncatula] (GB:ABE81200.1)
AT1G34350	NA	similar to conserved hypothetical protein [Medicago truncatula] (GB:ABE84251.1); contains domain FAMILY NOT NAMED (PTHR22593); contains domain SUBFAMILY NOT NAMED (PTHR22593:SF2)
AT5G64290	DCT, DIT2.1	DCT/DIT2.1 (DICARBOXYLATE TRANSPORT); oxoglutarate:malate antiporter; similar to DIT2.2 (DICARBOXYLATE TRANSPORTER 2.2), oxoglutarate:malate antiporter [Arabidopsis thaliana] (TAIR:AT5G64280.1); similar to glutamate/malate translocator [Spinacia oleracea] (GB:AAM89396.1); similar to glutamate/malate translocator [Nicotiana tabacum] (GB:AAM89397.1); similar to glutamate/malate translocator [Flaver…
AT4G22190	NA	similar to conserved hypothetical protein [Medicago truncatula] (GB:ABD32666.1)
AT2G05755	NA	integral membrane family protein; similar to hypothetical protein VAS14_11394 [Vibrio angustum S14] (GB:ZP_01233459.1); contains InterPro domain Protein of unknown function DUF6, transmembrane; (InterPro:IPR000620)
AT3G24350	ATSYP32, SYP32	member of Glycoside Hydrolase Family 17, member of Glycoside Hydrolase Family 17
AT5G46580	NA	pentatricopeptide (PPR) repeat-containing protein; similar to chloroplastic RNA-binding protein P67, putative [Arabidopsis thaliana] (TAIR:AT4G16390.1); similar to putative chloroplastic RNA-binding protein, with alternative splicing isoforms [Oryza sativa (japonica cultivar-group)] (GB:AAS01974.1); similar to hypothetical protein MtrDRAFT_AC146791g19v2 [Medicago truncatula] (GB:ABE88021.1); cont…
AT3G25480	NA	rhodanese-like domain-containing protein; similar to hydroxyproline-rich glycoprotein family protein [Arabidopsis thaliana] (TAIR:AT4G01050.1); similar to rhodanese domain-containing protein-like [Oryza sativa (japonica cultivar-group)] (GB:BAD82378.1); similar to Os01g0889800 [Oryza sativa (japonica cultivar-group)] (GB:NP_001045047.1); contains domain CHITINASE (PTHR11177:SF3); contains domain …
AT2G03240	NA	EXS family protein / ERD1/XPR1/SYG1 family protein; similar to EXS family protein / ERD1/XPR1/SYG1 family protein [Arabidopsis thaliana] (TAIR:AT2G03260.1); similar to EXS family protein / ERD1/XPR1/SYG1 family protein [Arabidopsis thaliana] (TAIR:AT2G03250.1); similar to unknown protein [Arabidopsis thaliana] (TAIR:AT1G14040.1); similar to SPX, N-terminal; EXS, C-terminal [Medicago truncatula] (…
AT2G17340	NA	pantothenate kinase-related; Identical to Protein At2g17340 [Arabidopsis Thaliana] (GB:Q949P3;GB:Q7XJS9;GB:Q8LCJ8); similar to pantothenate kinase family protein [Arabidopsis thaliana] (TAIR:AT4G35360.1); similar to pantothenate kinase-related [Arabidopsis thaliana] (TAIR:AT2G17320.1); similar to Os06g0325500 [Oryza sativa (japonica cultivar-group)] (GB:NP_001057524.1); similar to unnamed protein…
AT1G20440	COR47, RD17	Belongs to the dehydrin protein family, which contains highly conserved stretches of 7-17 residues that are repetitively scattered in their sequences, the K-, S-, Y- and lysine rich segments. Cold regulated gene, amino acid sequence homology with Group II LEA (late embryogenesis abundant) proteins. Also responds to osmotic stress, ABA, dehydration and inhibits e.coli growth while overexpressed. C…
AT3G01800	NA	ribosome recycling factor family protein / ribosome releasing factor family protein; similar to ribosome recycling factor, chloroplast, putative / ribosome releasing factor, chloroplast, putative [Arabidopsis thaliana] (TAIR:AT3G63190.1); similar to ribosome recycling factor [Bacillus clausii KSM-K16] (GB:YP_175735.1); similar to Os04g0490400 [Oryza sativa (japonica cultivar-group)] (GB:NP_001053…
AT2G33250	NA	similar to unknown protein [Arabidopsis thaliana] (TAIR:AT3G04310.1); similar to Os01g0680600 [Oryza sativa (japonica cultivar-group)] (GB:NP_001043873.1)
AT5G58480	NA	glycosyl hydrolase family 17 protein; Identical to Putative glucan endo-1,3-beta-glucosidase 9 precursor (EC 3.2.1.39) ((1->3)-beta-glucan endohydrolase 9) ((1->3)-beta-glucanase 9) (Beta- 1,3-endoglucanase 9) (Beta-1,3-glucanase 9) [Arabidopsis Thaliana] (GB:Q9FGH4); similar to glycosyl hydrolase family 17 protein [Arabidopsis thaliana] (TAIR:AT4G17180.1); similar to Glycosyl hydrolases family 1…
AT1G14830	ADL1C, ADL5, DRP1C	Encodes a dynamin-like protein that is involved in mitochondrial morphogenesis and pollen development. Protein is localized as speckles in the cytoplasm, partially co-localizes with mitochondrial markers, cell plate of dividing cells, and the tip of root hairs, root cap cells, and expanding part of trichoblasts., Encodes a dynamin-like protein that is involved in mitochondrial morphogenesis and p…
AT4G17890	AGD8	A member of ARF GAP domain (AGD), A thaliana has 15 members, grouped into four classes.
AT5G01090	NA	legume lectin family protein; similar to legume lectin family protein [Arabidopsis thaliana] (TAIR:AT3G09035.1); similar to Concanavalin A-like lectin/glucanase [Medicago truncatula] (GB:ABE83853.1); contains InterPro domain Concanavalin A-like lectin/glucanase, subgroup; (InterPro:IPR013320); contains InterPro domain Concanavalin A-like lectin/glucanase; (InterPro:IPR008985); contains InterPro d…
AT5G27470	NA	seryl-tRNA synthetase / serine--tRNA ligase; Identical to Seryl-tRNA synthetase (EC 6.1.1.11) (Serine--tRNA ligase) (SerRS) [Arabidopsis Thaliana] (GB:Q39230); similar to AtSRS (OVULE ABORTION 7), serine-tRNA ligase [Arabidopsis thaliana] (TAIR:AT1G11870.1); similar to Seryl-tRNA synthetase (Serine--tRNA ligase) (SerRS) (GB:O81983); similar to Os03g0198400 [Oryza sativa (japonica cultivar-group)]…
AT2G43130	ARA-4, ARA4, ATRAB11F, ATRABA5C, RABA5C	encodes a protein belonging to the Rab/Ypt family of small GTPases, which are implicated in intracellular vesicular traffic., encodes a protein belonging to the Rab/Ypt family of small GTPases, which are implicated in intracellular vesicular traffic., encodes a protein belonging to the Rab/Ypt family of small GTPases, which are implicated in intracellular vesicular traffic., encodes a protein bel…
AT1G42480	NA	similar to Saposin B [Medicago truncatula] (GB:ABE83256.1); contains InterPro domain Endoplasmic reticulum targeting sequence; (InterPro:IPR000886)
AT5G45590	NA	structural constituent of ribosome; similar to Os10g0579500 [Oryza sativa (japonica cultivar-group)] (GB:NP_001065508.1); similar to unknown protein [Oryza sativa] (GB:AAG46165.1); contains InterPro domain Ribosomal protein L35; (InterPro:IPR001706)
AT5G64670	NA	ribosomal protein L15 family protein; similar to RPL15 (ribosomal protein L15) [Arabidopsis thaliana] (TAIR:AT3G25920.1); similar to Os08g0310100 [Oryza sativa (japonica cultivar-group)] (GB:NP_001061512.1); similar to Mitochondrial/chloroplast ribosomal protein L15/L10 (ISS) [Ostreococcus tauri] (GB:CAL57979.1); contains InterPro domain Ribosomal protein L15, bacterial form; (InterPro:IPR005749)…
AT4G39960	NA	DNAJ heat shock family protein; similar to DNAJ heat shock family protein [Arabidopsis thaliana] (TAIR:AT2G22360.1); similar to Os05g0333500 [Oryza sativa (japonica cultivar-group)] (GB:NP_001055227.1); similar to DNAJ homologue [Oryza sativa] (GB:BAB70509.1); contains InterPro domain DnaJ central region; (InterPro:IPR001305); contains InterPro domain HSP40/DnaJ peptide-binding; (InterPro:IPR0089…
AT5G65170	NA	VQ motif-containing protein; similar to VQ motif-containing protein [Arabidopsis thaliana] (TAIR:AT4G39720.1); similar to VQ [Medicago truncatula] (GB:ABE94086.1); contains InterPro domain VQ; (InterPro:IPR008889)
AT1G54780	TLP18.3	thylakoid lumen 18.3 kDa protein; similar to Os05g0401100 [Oryza sativa (japonica cultivar-group)] (GB:NP_001055486.1); similar to unnamed protein product [Ostreococcus tauri] (GB:CAL57312.1); contains InterPro domain Protein of unknown function DUF477; (InterPro:IPR007621)
AT4G28890	NA	zinc finger (C3HC4-type RING finger) family protein; Identical to RING-H2 finger protein ATL4J precursor (ATL4J) [Arabidopsis Thaliana] (GB:Q5XF85;GB:Q9SV57); similar to zinc finger (C3HC4-type RING finger) family protein [Arabidopsis thaliana] (TAIR:AT2G20030.1); similar to RING zinc finger protein-like [Oryza sativa (japonica cultivar-group)] (GB:BAD53905.1); similar to Os05g0596500 [Oryza sati…
AT4G37910	mtHsc70-1	MTHSC70-1 (mitochondrial heat shock protein 70-1); ATP binding / unfolded protein binding; similar to mtHSC70-2 (HEAT SHOCK PROTEIN 70), ATP binding / unfolded protein binding [Arabidopsis thaliana] (TAIR:AT5G09590.1); similar to CPHSC70-1 (chloroplast heat shock protein 70-1), ATP binding / unfolded protein binding [Arabidopsis thaliana] (TAIR:AT4G24280.1); similar to cpHSC70-2 (HEAT SHOCK PROTE…
AT2G19600	ATKEA4, KEA4	member of Putative potassium proton antiporter family, member of Putative potassium proton antiporter family
AT5G14000	anac084	ANAC084 (Arabidopsis NAC domain containing protein 84); transcription factor; similar to ANAC083 (Arabidopsis NAC domain containing protein 83), transcription factor [Arabidopsis thaliana] (TAIR:AT5G13180.1); similar to unknown [Solanum lycopersicum] (GB:CAA99760.1); contains InterPro domain No apical meristem (NAM) protein; (InterPro:IPR003441)
AT3G15640	NA	cytochrome c oxidase family protein; similar to cytochrome c oxidase family protein [Arabidopsis thaliana] (TAIR:AT1G80230.1); similar to cytochrome c oxidase family protein-like [Solanum tuberosum] (GB:ABB87114.1); contains InterPro domain Cytochrome c oxidase, subunit Vb; (InterPro:IPR002124)
AT1G33800	NA	similar to unknown protein [Arabidopsis thaliana] (TAIR:AT4G09990.1); similar to Os12g0204500 [Oryza sativa (japonica cultivar-group)] (GB:NP_001066378.1); similar to hypothetical protein MA4_111B14.64 [Musa acuminata] (GB:ABF72010.1); similar to Os11g0242600 [Oryza sativa (japonica cultivar-group)] (GB:NP_001067591.1); contains InterPro domain Protein of unknown function DUF579, plant; (InterPro…
AT5G65700	BAM1	Encodes a CLAVATA1-related receptor kinase-like protein required for both shoot and flower meristem function. Very similar to BAM2,with more than 85% a.a. identity. It has a broad expression pattern and is involved in vascular strand development in the leaf, control of leaf shape, size and symmetry, male gametophyte development and ovule specification and function. Anthers of double mutants (bam1…
AT2G38120	AUX1, MAP1, PIR1, WAV5	Encodes an auxin influx transporter. AUX1 resides at the apical plasma membrane of protophloem cells and at highly dynamic subpopulations of Golgi apparatus and endosomes in all cell types. AUX1 action in the lateral root cap and/or epidermal cells influences lateral root initiation and positioning., Encodes an auxin influx transporter. AUX1 resides at the apical plasma membrane of protophloem ce…
AT2G31190	RUS2	similar to EMB1879 (EMBRYO DEFECTIVE 1879) [Arabidopsis thaliana] (TAIR:AT5G49820.1); similar to Os04g0517300 [Oryza sativa (japonica cultivar-group)] (GB:NP_001053319.1); similar to Protein of unknown function DUF647 [Medicago truncatula] (GB:ABE91893.1); similar to OSJNBa0073E02.7 [Oryza sativa (japonica cultivar-group)] (GB:CAE05447.3); contains InterPro domain Protein of unknown function DUF6…
AT2G38400	AGT3	alanine:glyoxylate aminotransferase 2 homolog (AGT3) mRNA,
AT3G13674	NA	similar to unknown protein [Arabidopsis thaliana] (TAIR:AT1G55205.1); similar to Os06g0332500 [Oryza sativa (japonica cultivar-group)] (GB:NP_001057545.1); similar to Os02g0273900 [Oryza sativa (japonica cultivar-group)] (GB:NP_001046534.1)
AT4G33360	NA	terpene cyclase/mutase-related; similar to cinnamyl-alcohol dehydrogenase family / CAD family [Arabidopsis thaliana] (TAIR:AT1G09490.1); similar to Putative dihydroflavonal-4-reductase [Oryza sativa] (GB:AAK92621.1); contains InterPro domain NAD-dependent epimerase/dehydratase; (InterPro:IPR001509)
AT5G59160	PPO, TOPP2	Encodes the catalytic subunit of a Type 1 phosphoprotein Ser/Thr phosphatase, expressed in roots, shoots and flowers., Encodes the catalytic subunit of a Type 1 phosphoprotein Ser/Thr phosphatase, expressed in roots, shoots and flowers.
AT1G19710	NA	glycosyl transferase family 1 protein; similar to glycosyl transferase family 1 protein [Arabidopsis thaliana] (TAIR:AT1G75420.1); similar to Os01g0262600 [Oryza sativa (japonica cultivar-group)] (GB:NP_001042653.1); similar to Putative first mannosyl transferase, WbaZ [Burkholderia xenovorans LB400] (GB:YP_558793.1); contains InterPro domain Glycosyl transferase, group 1; (InterPro:IPR001296)
AT2G37975	NA	similar to unknown protein [Arabidopsis thaliana] (TAIR:AT3G54085.1); similar to conserved hypothetical protein [Medicago truncatula] (GB:ABE83862.1); contains domain UNCHARACTERIZED (PTHR15858); contains domain SUBFAMILY NOT NAMED (PTHR15858:SF1)
AT4G26300	emb1027	EMB1027 (EMBRYO DEFECTIVE 1027); ATP binding / arginine-tRNA ligase; similar to arginyl-tRNA synthetase, putative / arginine--tRNA ligase, putative [Arabidopsis thaliana] (TAIR:AT1G66530.1); similar to unnamed protein product [Oryza sativa (japonica cultivar-group)] (GB:BAB08191.1); similar to ar (GB:ABE90423.1); similar to Ar (GB:ABE80787.1); contains InterPro domain Arginyl-tRNA synthetase, cla…
AT4G09720	ATRABG3A, ATRABG3A	AtRABG3a; GTP binding; similar to RAB7 (Ras-related protein 7), GTP binding [Arabidopsis thaliana] (TAIR:AT1G22740.1); similar to RAB7A [Lotus japonicus] (GB:CAA98168.1); contains InterPro domain Ras small GTPase, Rab type; (InterPro:IPR003579); contains InterPro domain Ras GTPase; (InterPro:IPR001806); contains InterPro domain Ras; (InterPro:IPR013753), AtRABG3a; GTP binding; similar to RAB7 (Ra…
AT1G28440	HSL1	HSL1 (HAESA-LIKE 1); ATP binding / kinase/ protein serine/threonine kinase; similar to HAESA (RECEPTOR-LIKE PROTEIN KINASE 5), ATP binding / kinase/ protein serine/threonine kinase [Arabidopsis thaliana] (TAIR:AT4G28490.1); similar to leucine-rich repeat transmembrane protein kinase, putative [Arabidopsis thaliana] (TAIR:AT1G09970.1); similar to HSL2 (HAESA-LIKE 2), ATP binding / kinase/ protein …
AT5G47930	NA	40S ribosomal protein S27 (RPS27D); Identical to 40S ribosomal protein S27-3 (RPS27D) [Arabidopsis Thaliana] (GB:Q8L953;GB:Q9FGV6); similar to ARS27A (ARABIDOPSIS RIBOSOMAL PROTEIN S27), structural constituent of ribosome [Arabidopsis thaliana] (TAIR:AT3G61110.1); similar to ribosomal protein S27-like protein [Solanum tuberosum] (GB:ABA40465.1); contains InterPro domain Ribosomal protein S27E; (I…
AT1G79110	NA	protein binding / zinc ion binding; similar to protein binding / zinc ion binding [Arabidopsis thaliana] (TAIR:AT3G12920.1); similar to Zinc finger, RING-type [Medicago truncatula] (GB:ABE88778.1); contains InterPro domain Zinc finger, RING-type; (InterPro:IPR001841)
AT3G14900	NA	similar to zinc finger protein-related [Arabidopsis thaliana] (TAIR:AT5G63740.1); similar to unknown protein [Arabidopsis thaliana] (TAIR:AT3G17160.1); similar to Os04g0497900 [Oryza sativa (japonica cultivar-group)] (GB:NP_001053209.1); similar to OSIGBa0092E01.12 [Oryza sativa (indica cultivar-group)] (GB:CAH67517.1); similar to hypothetical protein [Plasmodium falciparum 3D7] (GB:NP_703434.1);…
AT1G71860	ATPTP1, PTP1	Encodes a protein with tyrosine phosphatase activity that is downregulated in response to cold and upregulated in response to salt stress., Encodes a protein with tyrosine phosphatase activity that is downregulated in response to cold and upregulated in response to salt stress.
AT4G39500	CYP96A11	member of CYP96A
AT1G54770	NA	similar to unknown protein [Arabidopsis thaliana] (TAIR:AT5G30495.1); similar to Os02g0730500 [Oryza sativa (japonica cultivar-group)] (GB:NP_001048014.1); similar to hypothetical protein SNOG_09025 [Phaeosphaeria nodorum SN15] (GB:EAT83217.1)
AT1G44835	NA	YbaK/prolyl-tRNA synthetase family protein; similar to 25.7 kDa protein [Cicer arietinum] (GB:CAB81546.1); similar to Os02g0767700 [Oryza sativa (japonica cultivar-group)] (GB:NP_001048233.1); contains InterPro domain YbaK/prolyl-tRNA synthetase associated region; (InterPro:IPR007214)
AT3G57330	ACA11	calcium-transporting ATPase, plasma membrane-type, putative / Ca2+-ATPase, putative (ACA11); Identical to Putative calcium-transporting ATPase 11, plasma membrane-type (EC 3.6.3.8) (Ca(2+)-ATPase isoform 11) (ACA11) [Arabidopsis Thaliana] (GB:Q9M2L4); similar to ACA2 (CALCIUM ATPASE 2), calmodulin binding [Arabidopsis thaliana] (TAIR:AT4G37640.1); similar to calcium-transporting ATPase, plasma me…
AT4G14130	XTR7	xyloglucan endotransglycosylase-related protein (XTR7)
AT1G73430	NA	sec34-like family protein; similar to Subunit of cis-Gol (GB:CAL52453.1); similar to Os08g0451000 [Oryza sativa (japonica cultivar-group)] (GB:NP_001061944.1); contains InterPro domain Sec34-like protein; (InterPro:IPR007265)
AT3G25670	NA	leucine-rich repeat family protein; similar to leucine-rich repeat family protein [Arabidopsis thaliana] (TAIR:AT1G13230.1); similar to unnamed protein product; contains similarity to elicitor-inducible receptor EIR gene_id:T5M7.12 [Medicago truncatula] (GB:ABE90677.1); contains InterPro domain Leucine-rich repeat; (InterPro:IPR001611); contains InterPro domain Leucine-rich repeat, plant specific…
AT5G10020	NA	leucine-rich repeat transmembrane protein kinase, putative; similar to ATP binding / protein serine/threonine kinase [Arabidopsis thaliana] (TAIR:AT2G27060.1); similar to 52O08_19 [Brassica rapa subsp. pekinensis] (GB:AAZ67565.1); similar to 117M18_5 [Brassica rapa] (GB:AAZ66924.1); similar to 80A08_1 [Brassica rapa subsp. pekinensis] (GB:AAZ67586.1); contains InterPro domain Serine/threonine pro…
AT1G72810	NA	threonine synthase, putative; similar to MTO2 (METHIONINE OVER-ACCUMULATOR), threonine synthase [Arabidopsis thaliana] (TAIR:AT4G29840.1); similar to Threonine synthase, chloroplast precursor (TS) (GB:Q9MT28); similar to Pyridoxal-5-phosphate-dependent enzyme, beta subunit [Medicago truncatula] (GB:ABE81529.1); similar to threonine synthase (GB:AAB04607.1); contains InterPro domain Serine/threoni…
AT3G15680	NA	zinc finger (Ran-binding) family protein; similar to zinc finger (Ran-binding) family protein [Arabidopsis thaliana] (TAIR:AT5G25490.1); similar to zinc finger protein-like protein [Gossypium hirsutum] (GB:AAZ94630.1); contains InterPro domain Zinc finger, RanBP2-type; (InterPro:IPR001876)
AT1G76260	NA	transducin family protein / WD-40 repeat family protein; similar to transducin family protein / WD-40 repeat family protein [Arabidopsis thaliana] (TAIR:AT1G20540.1); similar to transducin / WD-40 repeat protein-like [Oryza sativa (japonica cultivar-group)] (GB:BAD10224.1); similar to Os08g0554000 [Oryza sativa (japonica cultivar-group)] (GB:NP_001062463.1); contains InterPro domain WD-40 repeat;…
AT3G25100	CDC45	Required for normal meiosis, may act in the last round of DNA replication prior to meiosis, sequence similar to yeast CDC45
AT3G04600	NA	tRNA synthetase class I (W and Y) family protein; similar to Tryptophanyl-tRNA synthetase, putative, expressed [Oryza sativa (japonica cultivar-group)] (GB:ABA99449.2); similar to Os12g0540900 [Oryza sativa (japonica cultivar-group)] (GB:NP_001066951.1); contains InterPro domain Aminoacyl-tRNA synthetase, class I; (InterPro:IPR001412); contains InterPro domain Tryptophanyl-tRNA synthetase, class …
AT5G04740	NA	ACT domain-containing protein; similar to uridylyltransferase-related [Arabidopsis thaliana] (TAIR:AT1G16880.1); similar to unnamed protein product [Ostreococcus tauri] (GB:CAL58487.1); similar to Os08g0242700 [Oryza sativa (japonica cultivar-group)] (GB:NP_001061342.1); similar to Os12g0152700 [Oryza sativa (japonica cultivar-group)] (GB:NP_001066177.1); contains InterPro domain Amino acid-bindi…
AT5G01810	ATPK10, CIPK15, PKS3, SIP2, SNRK3.1	Encodes a CBL-interacting serine/threonine protein kinase, also has similarities to SOS2 kinase., Encodes a CBL-interacting serine/threonine protein kinase, also has similarities to SOS2 kinase., Encodes a CBL-interacting serine/threonine protein kinase, also has similarities to SOS2 kinase., Encodes a CBL-interacting serine/threonine protein kinase, also has similarities to SOS2 kinase., Encodes…
AT5G55280	ATFTSZ1-1, CPFTSZ, FTSZ1-1	Encodes one of two FtsZ proteins, tubulin-like proteins, in Arabidopsis. It is involved in chloroplast division., Encodes one of two FtsZ proteins, tubulin-like proteins, in Arabidopsis. It is involved in chloroplast division., Encodes one of two FtsZ proteins, tubulin-like proteins, in Arabidopsis. It is involved in chloroplast division.
AT3G06600	NA	unknown protein
AT3G61130	GAUT1, LGT1	Encodes a protein with putative galacturonosyltransferase activity., Encodes a protein with putative galacturonosyltransferase activity.
AT3G47420	ATPS3	glycerol-3-phosphate transporter, putative / glycerol 3-phosphate permease, putative; similar to transporter, putative [Arabidopsis thaliana] (TAIR:AT4G25220.1); similar to putative Glycerol-3-phosphate transporter [Oryza sativa (japonica cultivar-group)] (GB:BAC99502.1); similar to Os04g0555300 [Oryza sativa (japonica cultivar-group)] (GB:NP_001053515.1); similar to putative glycerol 3-phosphate…
AT5G17870	PSRP6	plastid-specific ribosomal protein 6 precursor (Psrp-6) - like
AT1G53240	NA	malate dehydrogenase (NAD), mitochondrial; Identical to Malate dehydrogenase 1, mitochondrial precursor (EC 1.1.1.37) (mNAD- MDH 1) [Arabidopsis Thaliana] (GB:Q9ZP06;GB:Q8LBB9;GB:Q9MAH7); similar to malate dehydrogenase (NAD), mitochondrial, putative [Arabidopsis thaliana] (TAIR:AT3G15020.1); similar to Malate dehydrogenase, mitochondrial precursor (GB:Q43744); contains InterPro domain Lactate/ma…
AT3G60380	NA	similar to hydroxyproline-rich glycoprotein family protein [Arabidopsis thaliana] (TAIR:AT4G16790.1); similar to conserved hypothetical protein [Medicago truncatula] (GB:ABE83694.1)
AT5G20080	NA	NADH-cytochrome b5 reductase, putative; Identical to NADH-cytochrome b5 reductase-like protein (EC 1.6.2.2) (B5R) [Arabidopsis Thaliana] (GB:P83291;GB:Q8LBD3); similar to ATCBR (NADH:CYTOCHROME B5 REDUCTASE 1) [Arabidopsis thaliana] (TAIR:AT5G17770.1); similar to Flavoprotein pyridine nucleotide cytochrome reductase [Medicago truncatula] (GB:ABE86503.1); contains InterPro domain Oxidoreductase FA…
AT3G62400	NA	unknown protein
AT4G32390	NA	phosphate translocator-related; similar to phosphate translocator-related [Arabidopsis thaliana] (TAIR:AT2G25520.1); similar to Protein of unknown function DUF250 [Medicago truncatula] (GB:ABE88491.1); contains InterPro domain Protein of unknown function DUF250; (InterPro:IPR004853)
AT1G77060	NA	mutase family protein; Identical to Putative carboxyvinyl-carboxyphosphonate phosphorylmutase (EC 2.7.8.23) (Carboxyphosphonoenolpyruvate phosphonomutase) (CPEP phosphonomutase) [Arabidopsis Thaliana] (GB:O49290); similar to mutase family protein [Arabidopsis thaliana] (TAIR:AT1G21440.1); similar to Carboxyvinyl-carboxyphosphonate phosphorylmutase, putative, expressed [Oryza sativa (japonica cult…
AT4G31790	NA	diphthine synthase, putative (DPH5); Identical to Probable diphthine synthase (EC 2.1.1.98) (Diphthamide biosynthesis methyltransferase) [Arabidopsis Thaliana] (GB:O81769); similar to novel protein similar to human and mouse CGI-30 protein (CGI-30) [Danio rerio] (GB:CAK04874.1); similar to Os03g0355800 [Oryza sativa (japonica cultivar-group)] (GB:NP_001050137.1); contains InterPro domain Uroporph…
AT1G17020	ATSRG1, SRG1	Encodes a novel member of the Fe(II)/ascorbate oxidase gene family; senescence-related gene., Encodes a novel member of the Fe(II)/ascorbate oxidase gene family; senescence-related gene.
AT5G26710	NA	glutamate-tRNA ligase, putative / glutamyl-tRNA synthetase, putatuve / GluRS, putative; similar to OVA9 (OVULE ABORTION 9), glutamine-tRNA ligase [Arabidopsis thaliana] (TAIR:AT1G25350.1); similar to putative tRNA synthetase [Oryza sativa (japonica cultivar-group)] (GB:AAN08648.1); similar to Os10g0369000 [Oryza sativa (japonica cultivar-group)] (GB:NP_001064451.1); similar to Glutamyl-tRNA synth…
AT5G55610	NA	similar to conserved hypothetical protein [Medicago truncatula] (GB:ABE92111.1)
AT1G13230	NA	leucine-rich repeat family protein; similar to leucine-rich repeat family protein [Arabidopsis thaliana] (TAIR:AT3G25670.1); similar to unnamed protein product; contains similarity to elicitor-inducible receptor EIR gene_id:T5M7.12 [Medicago truncatula] (GB:ABE90677.1); contains InterPro domain Leucine-rich repeat; (InterPro:IPR001611); contains InterPro domain Leucine-rich repeat, plant specific…
AT3G17390	MAT4, MTO3, SAMS3	S-adenosylmethionine synthetase, S-adenosylmethionine synthetase, S-adenosylmethionine synthetase
AT1G01430	NA	similar to unknown protein [Arabidopsis thaliana] (TAIR:AT4G01080.1); similar to unknown protein Cr17 [Brassica napus] (GB:AAX51387.1); contains InterPro domain Protein of unknown function DUF231, plant; (InterPro:IPR004253)
AT4G00570	NA	malate oxidoreductase, putative; similar to malate oxidoreductase, putative [Arabidopsis thaliana] (TAIR:AT2G13560.1); similar to putative mitochondrial NAD+-dependent malic enzyme protein [Oryza sativa (japonica cultivar-group)] (GB:AAG13628.1); similar to NAD-dependent malic enzyme 59 kDa isoform, mitochondrial precursor (NAD-ME) (GB:P37225); similar to NAD-dependent malic enzyme 59 kDa isoform…
AT1G07070	NA	60S ribosomal protein L35a (RPL35aA); Identical to 60S ribosomal protein L35a-1 (RPL35AA) [Arabidopsis Thaliana] (GB:Q9LMK0); similar to 60S ribosomal protein L35a (RPL35aC) [Arabidopsis thaliana] (TAIR:AT1G74270.1); similar to ribosomal protein L33 [Castanea sativa] (GB:AAK25760.1); contains InterPro domain Ribosomal protein L35Ae; (InterPro:IPR001780)
AT1G70090	GATL9, LGT8	Encodes a protein with putative galacturonosyltransferase activity., Encodes a protein with putative galacturonosyltransferase activity.
AT2G38700	ATMVD1, MVD1	Encodes mevalonate diphosphate decarboxylase, the enzyme that catalyzes the synthesis of isopentenyl diphosphate, used in sterol and isoprenoid biosynthesis. The protein appears to form a homodimeric complex. Incidentally, it was shown that the Arabidopsis MVD protein could also interact with its yeast homolog to form a heterodimer., Encodes mevalonate diphosphate decarboxylase, the enzyme that c…
AT4G27600	NARA5	pfkB-type carbohydrate kinase family protein; similar to pfkB-type carbohydrate kinase family protein [Arabidopsis thaliana] (TAIR:AT1G19600.1); similar to carbohydrate kinase, putative, expressed [Oryza sativa (japonica cultivar-group)] (GB:ABG66284.1); similar to Os10g0573000 [Oryza sativa (japonica cultivar-group)] (GB:NP_001065468.1); contains InterPro domain PfkB; (InterPro:IPR011611); conta…
AT1G12310	NA	calmodulin, putative; similar to calmodulin, putative [Arabidopsis thaliana] (TAIR:AT1G62820.1); similar to putative serine/threonine kinase [Vitis vinifera] (GB:AAO49473.1); similar to EF hand family protein [Solanum demissum] (GB:AAT40490.1); contains InterPro domain EF-Hand type; (InterPro:IPR011992); contains InterPro domain Calcium-binding EF-hand; (InterPro:IPR002048)
AT1G08470	SSL3	strictosidine synthase family protein; similar to strictosidine synthase family protein [Arabidopsis thaliana] (TAIR:AT5G22020.1); similar to putative strictosidine synthase [Oryza sativa (japonica cultivar-group)] (GB:AAR87254.1); similar to Os03g0750700 [Oryza sativa (japonica cultivar-group)] (GB:NP_001051286.1); contains InterPro domain Strictosidine synthase; (InterPro:IPR004141)
AT4G14960	TUA6	Encodes an alpha-tubulin isoform required for right handed helical growth.
AT1G30820	NA	CTP synthase, putative / UTP--ammonia ligase, putative; similar to CTP synthase, putative / UTP--ammonia ligase, putative [Arabidopsis thaliana] (TAIR:AT2G34890.1); similar to EMB2742 (EMBRYO DEFECTIVE 2742), CTP synthase [Arabidopsis thaliana] (TAIR:AT3G12670.1); similar to unknown protein [Arabidopsis thaliana] (TAIR:AT4G20320.2); similar to putative CTP synthetase [Oryza sativa (japonica culti…
AT3G49180	RID3	transducin family protein / WD-40 repeat family protein; similar to guanine nucleotide-binding family protein / activated protein kinase C receptor, putative / RACK, putative [Arabidopsis thaliana] (TAIR:AT1G48630.1); similar to WD40-like [Medicago truncatula] (GB:ABD33342.1); contains InterPro domain WD-40 repeat; (InterPro:IPR001680)
AT3G52380	CP33, PDE322	chloroplast RNA-binding protein, chloroplast RNA-binding protein
AT5G11630	NA	similar to transcription factor [Arabidopsis thaliana] (TAIR:AT4G17310.2); similar to conserved hypothetical protein [Medicago truncatula] (GB:ABE78369.1), similar to unknown protein [Arabidopsis thaliana] (TAIR:AT4G17310.1); similar to conserved hypothetical protein [Medicago truncatula] (GB:ABE78369.1)
AT3G56270	NA	similar to unknown protein [Arabidopsis thaliana] (TAIR:AT2G40480.1); similar to IMP dehydrogenase/GMP reductase [Medicago truncatula] (GB:ABE88908.1); similar to Os07g0677900 [Oryza sativa (japonica cultivar-group)] (GB:NP_001060633.1); similar to Os03g0339700 [Oryza sativa (japonica cultivar-group)] (GB:NP_001050061.1); contains InterPro domain Protein of unknown function DUF827, plant; (InterP…
AT3G24530	NA	AAA-type ATPase family protein / ankyrin repeat family protein; similar to ankyrin repeat family protein [Arabidopsis thaliana] (TAIR:AT4G19150.1); similar to probable CbbX protein [Sinorhizobium meliloti 1021] (GB:NP_436729.1); similar to Os02g0266300 [Oryza sativa (japonica cultivar-group)] (GB:NP_001046505.1); contains InterPro domain Ankyrin; (InterPro:IPR002110); contains InterPro domain AAA…
AT1G29880	NA	glycyl-tRNA synthetase / glycine--tRNA ligase; Identical to Glycyl-tRNA synthetase 1, mitochondrial precursor (EC 6.1.1.14) (Glycine--tRNA ligase 1) (GlyRS 1) (GLYRS-1) [Arabidopsis Thaliana] (GB:O23627;GB:Q8LBY0;GB:Q949T7); similar to tRNA synthetase class II (G, H, P and S) family protein [Arabidopsis thaliana] (TAIR:AT1G29870.1); similar to PREDICTED: similar to glycyl-tRNA synthetase [Rattus …
AT1G05190	emb2394	EMB2394 (EMBRYO DEFECTIVE 2394); structural constituent of ribosome; Identical to 50S ribosomal protein L6, chloroplast precursor (RPL6) [Arabidopsis Thaliana] (GB:O23049); similar to ribosomal protein L6 family protein [Arabidopsis thaliana] (TAIR:AT2G18400.1); similar to Os03g0751400 [Oryza sativa (japonica cultivar-group)] (GB:NP_001051292.1); similar to putative ribosomal protein CtrL6e, 5'-p…
AT1G67630	POLA2	DNA polymerase alpha subunit B family; similar to Os12g0242900 [Oryza sativa (japonica cultivar-group)] (GB:NP_001066483.1); similar to DNA polymerase alpha subunit B family protein, expressed [Oryza sativa (japonica cultivar-group)] (GB:ABA97199.2); contains InterPro domain DNA polymerase epsilon subunit B; (InterPro:IPR007185)
AT4G02400	NA	similar to U3 ribonucleoprotein (Utp) family protein [Arabidopsis thaliana] (TAIR:AT5G08600.1); similar to hypothetical protein DEHA0A03355g [Debaryomyces hansenii CBS767] (GB:XP_456468.1); similar to Os03g0343300 [Oryza sativa (japonica cultivar-group)] (GB:NP_001050076.1); contains InterPro domain Utp14 protein; (InterPro:IPR006709)
AT5G47100	ATCBL9, CBL9	member of AtCBLs (Calcineurin B-like Calcium Sensor Proteins), member of AtCBLs (Calcineurin B-like Calcium Sensor Proteins)
AT2G31400	NA	pentatricopeptide (PPR) repeat-containing protein; similar to PTAC2 (PLASTID TRANSCRIPTIONALLY ACTIVE2), binding [Arabidopsis thaliana] (TAIR:AT1G74850.1); similar to expressed protein [Oryza sativa (japonica cultivar-group)] (GB:ABA98950.2); similar to Os12g0562300 [Oryza sativa (japonica cultivar-group)] (GB:NP_001067027.1); contains InterPro domain Pentatricopeptide repeat; (InterPro:IPR002885…
AT5G18500	NA	kinase; similar to GPK1 (Glyoxysomal protein kinase 1), kinase [Arabidopsis thaliana] (TAIR:AT3G17420.1); similar to putative receptor-like protein kinase 3 [Glycine max] (GB:AAU10525.1); contains InterPro domain Protein kinase-like; (InterPro:IPR011009); contains InterPro domain Protein kinase; (InterPro:IPR000719); contains InterPro domain Serine/threonine protein kinase, active site; (InterPro…
AT5G10400	NA	histone H3; Identical to Histone H3.2 (Histone H3.1) (HTR1) [Arabidopsis Thaliana] (GB:P59226); similar to histone H3 [Arabidopsis thaliana] (TAIR:AT5G10390.1); similar to histone H3 [Arabidopsis thaliana] (TAIR:AT5G65360.1); similar to histone H3 [Arabidopsis thaliana] (TAIR:AT3G27360.1); similar to Histone H3.2 (GB:P68427); contains InterPro domain Histone-fold; (InterPro:IPR009072); contains I…
AT4G37130	NA	hydroxyproline-rich glycoprotein family protein; similar to structural constituent of nuclear pore [Arabidopsis thaliana] (TAIR:AT2G45000.1); similar to hypothetical protein [Oryza sativa (japonica cultivar-group)] (GB:AAP50947.1); similar to Os09g0453500 [Oryza sativa (japonica cultivar-group)] (GB:NP_001063345.1); contains domain UNCHARACTERIZED (PTHR23245:SF2); contains domain UNCHARACTERIZED …
AT4G35000	APX3	Encodes a microsomal ascorbate peroxidase APX3. Ascorbate peroxidases are enzymes that scavenge hydrogen peroxide in plant cells. Eight types of APX have been described for Arabidopsis: three cytosolic (APX1, APX2, APX6), two chloroplastic types (stromal sAPX, thylakoid tAPX), and three microsomal (APX3, APX4, APX5) isoforms. The APX3 protein interacts with AKR2 (ankyrin-containing protein that i…
AT5G04320	NA	similar to unknown protein [Arabidopsis thaliana] (TAIR:AT3G10440.1); similar to hypothetical protein [Oryza sativa (japonica cultivar-group)] (GB:BAD36062.1); contains InterPro domain Shugoshin, C-terminal; (InterPro:IPR011515)
AT3G27160	GHS1	GHS1 encodes plastid ribosomal protein S21
AT1G50010	TUA2	Encodes alpha-2,4 tubulin. TUA2 and TUA4 encode identical proteins.
AT3G27050	NA	similar to expressed protein [Oryza sativa (japonica cultivar-group)] (GB:ABA93800.1)
AT4G29430	rps15ae	RPS15AE (ribosomal protein S15A E); structural constituent of ribosome; Identical to 40S ribosomal protein S15a-5 (RPS15AE) [Arabidopsis Thaliana] (GB:Q9M0E0); similar to RPS15AB (ribosomal protein S15A B), structural constituent of ribosome [Arabidopsis thaliana] (TAIR:AT2G19720.1); similar to 40S ribosomal protein S15a (GB:Q9AT34); similar to Os02g0255200 [Oryza sativa (japonica cultivar-group)…
AT5G05920	DHS, EDA22	Encodes a deoxyhypusine synthase., Encodes a deoxyhypusine synthase.
AT5G57230	NA	similar to Os06g0482200 [Oryza sativa (japonica cultivar-group)] (GB:NP_001057653.1); contains InterPro domain Thioredoxin-like fold; (InterPro:IPR012336); contains InterPro domain Thioredoxin fold; (InterPro:IPR012335)
AT5G57490	ATVDAC4, VDAC4	porin, putative; similar to porin, putative [Arabidopsis thaliana] (TAIR:AT5G67500.1); similar to porin, putative / voltage-dependent anion-selective channel protein, putative [Arabidopsis thaliana] (TAIR:AT5G15090.1); similar to VDAC3.1 [Lotus corniculatus var. japonicus] (GB:AAQ87023.1); contains InterPro domain Porin, eukaryotic type; (InterPro:IPR001925), porin, putative; similar to porin, pu…
AT4G38160	pde191, pde191	PDE191 (PIGMENT DEFECTIVE 191); similar to mitochondrial transcription termination factor family protein / mTERF family protein [Arabidopsis thaliana] (TAIR:AT4G02990.1); similar to Os08g0515800 [Oryza sativa (japonica cultivar-group)] (GB:NP_001062235.1); similar to mTERF [Medicago truncatula] (GB:ABE87961.1); contains InterPro domain Mitochodrial transcription termination factor-related; (Inter…
AT2G18040	PIN1AT	phosphorylation-specific peptidyl prolyl cis/trans isomerase (PPIase) with specificity for phosphoserine-proline bonds
AT5G55740	CRR21	Encodes a member of the E+ subgroup of the PPR protein family, containing the E and E+ motifs following a tandem array of PPR motifs. It also contains an unknown motif consisting of 15 aa, which is highly conserved in some PPR proteins, including CRR4. CRR21 is involved in RNA editing of the site 2 of ndhD (ndhD-2),which encodes a subunit of the NDH complex. The RNA editing changes aa 128 from Se…
AT1G62020	NA	coatomer protein complex, subunit alpha, putative; similar to coatomer protein complex, subunit alpha, putative [Arabidopsis thaliana] (TAIR:AT2G21390.1); similar to coatomer alpha subunit-like protein [Lotus japonicus] (GB:CAE45585.1); similar to Coatomer WD associated re (GB:ABE89536.1); similar to putative alpha-coat protein [Oryza sativa] (GB:AAK18837.1); contains InterPro domain WD-40 repeat…
AT1G17840	ABCG11, ATWBC11, COF1, DSO, WBC11	ABC transporter family protein; Identical to White-brown complex homolog protein 11 (WBC11) [Arabidopsis Thaliana] (GB:Q8RXN0;GB:Q9LMU4); similar to CER5 (ECERIFERUM 5), ATPase, coupled to transmembrane movement of substances [Arabidopsis thaliana] (TAIR:AT1G51500.1); similar to ABC transporter family protein [Arabidopsis thaliana] (TAIR:AT1G51460.1); similar to ABC transporter family protein [Ar…
AT1G73100	SDG19, SUVH3	Encodes a SU(VAR)3-9 homolog, a SET domain protein. Known SET domain proteins are involved in epigenetic control of gene expression. There are 10 SUVH genes in Arabidopsis and this subfamily of the SET proteins have an additional conserved RING finger motif called YDG domain., Encodes a SU(VAR)3-9 homolog, a SET domain protein. Known SET domain proteins are involved in epigenetic control of gene …
AT3G13110	ATSERAT2;2, SAT-1, SAT-A, SAT-M, SAT3	Encodes a mitochondrial serine O-acetyltransferase involved in sulfur assimilation and cysteine biosynthesis. Expressed in the vascular system., Encodes a mitochondrial serine O-acetyltransferase involved in sulfur assimilation and cysteine biosynthesis. Expressed in the vascular system., Encodes a mitochondrial serine O-acetyltransferase involved in sulfur assimilation and cysteine biosynthesis.…
AT4G21410	CRK29	protein kinase family protein; similar to protein kinase family protein [Arabidopsis thaliana] (TAIR:AT4G21400.1); similar to protein kinase family protein [Arabidopsis thaliana] (TAIR:AT4G00970.1); similar to receptor-like protein kinase homolog RK20-1 [Phaseolus vulgaris] (GB:AAD21872.1); contains InterPro domain Protein kinase-like; (InterPro:IPR011009); contains InterPro domain Protein kinase…
AT1G30300	NA	similar to phosphonate metabolism protein-related [Arabidopsis thaliana] (TAIR:AT4G03610.1); similar to Os03g0643200 [Oryza sativa (japonica cultivar-group)] (GB:NP_001050752.1); similar to Os12g0615500 [Oryza sativa (japonica cultivar-group)] (GB:NP_001067275.1); similar to hypothetical protein LOC_Os12g42100 [Oryza sativa (japonica cultivar-group)] (GB:ABA99850.1); contains domain no descriptio…
AT2G35470	NA	similar to unknown [Solanum tuberosum] (GB:ABC01887.1)
AT5G19690	STT3A	encodes an oligosaccharyl transferase involved response to high salt. Mutants are hypersensitive to high salt conditions
AT4G37380	NA	pentatricopeptide (PPR) repeat-containing protein; similar to pentatricopeptide (PPR) repeat-containing protein [Arabidopsis thaliana] (TAIR:AT5G66520.1); similar to Tetratricopeptide-like helical [Medicago truncatula] (GB:ABE82964.1); similar to Os07g0113500 [Oryza sativa (japonica cultivar-group)] (GB:NP_001058748.1); similar to Tetratricopeptide-like helical [Medicago truncatula] (GB:ABE88515.…
AT4G14800	PBD2	Encodes 20S proteasome beta subunit PBD2 (PBD2).
AT4G24190	HSP90.7, SHD	encodes an ortholog of GRP94, an ER-resident HSP90-like protein and is involved in regulation of meristem size and organization. Single and double mutant analyses suggest that SHD may be required for the correct folding and/or complex formation of CLV proteins. Lines carrying recessive mutations in this locus exhibits expanded shoot meristems, disorganized root meristems, and defective pollen tub…
AT3G20210	DELTA-VPE, DELTAVPE	Encodes a vacuolar processing enzyme with caspase-1-like activity that is specifically expressed in inner integument of developing seeds. Mutants display abnormal seed coat development. It is speculated to be involved in cell death of limited cell layers, the purpose of which is to form a seed coat., Encodes a vacuolar processing enzyme with caspase-1-like activity that is specifically expressed …
AT1G22520	NA	similar to unknown protein [Arabidopsis thaliana] (TAIR:AT1G72170.1); similar to Os03g0840900 [Oryza sativa (japonica cultivar-group)] (GB:NP_001051850.1); similar to hypothetical protein MtrDRAFT_AC125481g48v1 [Medicago truncatula] (GB:ABE94329.1); contains InterPro domain Protein of unknown function DUF543; (InterPro:IPR007512)
AT1G31850	NA	dehydration-responsive protein, putative; similar to ERD3 (EARLY-RESPONSIVE TO DEHYDRATION 3) [Arabidopsis thaliana] (TAIR:AT4G19120.2); similar to Generic methyltransferase [Medicago truncatula] (GB:ABE86303.1); contains InterPro domain Protein of unknown function DUF248, methyltransferase putative; (InterPro:IPR004159)
AT5G45750	AtRABA1c	AtRABA1c (Arabidopsis Rab GTPase homolog A1c); GTP binding; similar to AtRABA1d/AtRab11B/AthSGBP (Arabidopsis Rab GTPase homolog A1d), GTP binding [Arabidopsis thaliana] (TAIR:AT4G18800.1); similar to putative GTP-binding protein [Gossypium hirsutum] (GB:AAT64010.1); contains InterPro domain Small GTP-binding protein domain; (InterPro:IPR005225); contains InterPro domain Ras small GTPase, Rab typ…
AT1G18640	PSP	3-phosphoserine phosphatase acting in the last step of serine biosynthesis within the chloroplast
AT3G44590	NA	60S acidic ribosomal protein P2 (RPP2D); Identical to 60S acidic ribosomal protein P2-4 (RPP2D) [Arabidopsis Thaliana] (GB:Q9LXM8); similar to 60S acidic ribosomal protein P2 (RPP2A) [Arabidopsis thaliana] (TAIR:AT2G27720.1); similar to 60s acidic ribosomal protein [Prunus dulcis] (GB:AAL91663.1); contains InterPro domain Putative DNA binding; (InterPro:IPR009061); contains InterPro domain Riboso…
AT1G70330	ATENT1, ENT1,AT	encodes an adenosine transporter that catalyze a proton-dependent adenosine transport., encodes an adenosine transporter that catalyze a proton-dependent adenosine transport.
AT5G02500	AT-HSC70-1, HSC70, HSC70-1, HSP70-1	encodes a member of heat shock protein 70 family., encodes a member of heat shock protein 70 family., encodes a member of heat shock protein 70 family., encodes a member of heat shock protein 70 family.
AT1G80720	NA	mitochondrial glycoprotein family protein / MAM33 family protein; similar to mitochondrial glycoprotein family protein / MAM33 family protein [Arabidopsis thaliana] (TAIR:AT1G15870.1); similar to Os09g0557400 [Oryza sativa (japonica cultivar-group)] (GB:NP_001063903.1); similar to aerobic respiration-related protein [Cryptococcus neoformans var. neoformans JEC21] (GB:XP_566661.1); similar to Os08…
AT1G27460	NPGR1	encodes a calmodulin-binding protein that is expressed in pollen, suspension culture cells, flowers, and fruits.
AT1G14730	NA	similar to ACYB-2 (Arabidopsis cytochrome b561 -2), carbon-monoxide oxygenase [Arabidopsis thaliana] (TAIR:AT4G25570.1); similar to cytochrome [Mesembryanthemum crystallinum] (GB:AAD11424.1); contains InterPro domain Cytochrome b561 / ferric reductase transmembrane; (InterPro:IPR006593); contains InterPro domain Cytochrome b561; (InterPro:IPR004877)
AT3G05320	NA	similar to protein-O-fucosyltransferase 1 [Saccharum officinarum] (GB:CAH40838.1)
AT1G31817	NFD3	NFD3 (NUCLEAR FUSION DEFECTIVE 3); structural constituent of ribosome; similar to small subunit ribosomal protein, putative [Oryza sativa (japonica cultivar-group)] (GB:AAT85310.1); similar to Os03g0385900 [Oryza sativa (japonica cultivar-group)] (GB:NP_001050253.1); contains InterPro domain Ribosomal protein S11; (InterPro:IPR001971)
AT3G06530	NA	BAP28-related; Identical to Hypothetical protein At3g06530 [Arabidopsis Thaliana] (GB:Q9C8Z4); similar to protein BAP28 (FLJ10359) [Homo sapiens] (GB:CAI13776.1); similar to OSIGBa0106P14.4 [Oryza sativa (indica cultivar-group)] (GB:CAH67614.1); similar to OSJNBa0065H10.9 [Oryza sativa (japonica cultivar-group)] (GB:CAI64490.1); contains InterPro domain BP28, C-terminal; (InterPro:IPR012954); con…
AT5G58420	NA	40S ribosomal protein S4 (RPS4D); Identical to 40S ribosomal protein S4-1 (RPS4A) [Arabidopsis Thaliana] (GB:Q93VH9;GB:Q7XJS7); Identical to 40S ribosomal protein S4-3 (RPS4D) [Arabidopsis Thaliana] (GB:Q8VYK6;GB:Q944M1;GB:Q9FGI0); Identical to 40S ribosomal protein S4-2 (RPS4B) [Arabidopsis Thaliana] (GB:P49204;GB:Q42346;GB:Q9FL39;GB:Q9LYQ6); similar to 40S ribosomal protein S4 (RPS4B) [Arabidop…
AT5G05470	ATEIF2-A2, EIF2, EIF2-A2	protein synthesis initiation factor eIF2 alpha, protein synthesis initiation factor eIF2 alpha, protein synthesis initiation factor eIF2 alpha
AT5G18570	ATOBGC, EMB269	GTP1/OBG family protein; similar to GTP binding [Arabidopsis thaliana] (TAIR:AT1G07615.1); similar to putative GTP-binding protein [Oryza sativa (japonica cultivar-group)] (GB:BAC83597.1); similar to Os07g0669200 [Oryza sativa (japonica cultivar-group)] (GB:NP_001060586.1); contains InterPro domain GTP-binding protein, HSR1-related; (InterPro:IPR002917); contains InterPro domain GTP1/OBG; (InterP…
AT2G02810	ATUTR1, UTR1	Encodes a multitransmembrane hydrophobic protein that functions as transporter of UDP-galactose and UDP-glucose into the Golgi. Localized in the ER. Involved in the unfolded protein response, a mechanism that controls proper protein folding in the ER., Encodes a multitransmembrane hydrophobic protein that functions as transporter of UDP-galactose and UDP-glucose into the Golgi. Localized in the E…
AT3G25580	NA	thioredoxin-related; similar to TXND9 (THIOREDOXIN DOMAIN-CONTAINING PROTEIN 9 HOMOLOG) [Arabidopsis thaliana] (TAIR:AT2G18990.1); similar to PREDICTED: similar to ATP binding protein isoform 1 [Gallus gallus] (GB:XP_001232595.1); similar to Os08g0250700 [Oryza sativa (japonica cultivar-group)] (GB:NP_001061375.1); contains InterPro domain Thioredoxin-like fold; (InterPro:IPR012336); contains Int…
AT1G12850	NA	phosphoglycerate/bisphosphoglycerate mutase family protein; similar to catalytic [Arabidopsis thaliana] (TAIR:AT3G26780.1); similar to phosphoglycerate/bisphosphoglycerate mutase family protein [Overexpression vector pFC12850OE] (GB:ABK41845.1); contains InterPro domain Phosphoglycerate mutase; (InterPro:IPR013078)
AT5G58250	NA	similar to expressed protein [Oryza sativa (japonica cultivar-group)] (GB:ABF95764.1)
AT5G27820	NA	ribosomal protein L18 family protein; similar to 50S ribosomal protein L18 family [Arabidopsis thaliana] (TAIR:AT3G20230.1); similar to ribosomal protein L18 family protein, putative, expressed [Oryza sativa (japonica cultivar-group)] (GB:ABF98333.1); similar to Os03g0694800 [Oryza sativa (japonica cultivar-group)] (GB:NP_001050972.1); similar to Os01g0256600 [Oryza sativa (japonica cultivar-grou…
AT1G22840	ATCYTC-A, CYTC-1	Encodes cytochrome c. Contains two site II (TGGGCC/T) elements, which interact with a TCP-domain transcription factor, and a downstream internal telomeric repeat, and are required for expression of the Cytc-1 gene. Promoter directs preferential expression in root and shoot meristems and in anthers., Encodes cytochrome c. Contains two site II (TGGGCC/T) elements, which interact with a TCP-domain t…
AT2G42960	NA	protein kinase family protein; similar to protein kinase family protein [Arabidopsis thaliana] (TAIR:AT3G59110.1); similar to putative protein kinase [Zea mays] (GB:CAH39852.1); similar to protein kinase family protein [Musa acuminata] (GB:ABF69953.1); similar to putative kinase [Oryza sativa (japonica cultivar-group)] (GB:AAL58279.1); contains InterPro domain Protein kinase-like; (InterPro:IPR01…
AT1G70895	CLE17	Member of a large family of putative ligands homologous to the Clavata3 gene. Consists of a single exon.
AT2G34670	NA	proline-rich family protein; similar to proline-rich family protein [Arabidopsis thaliana] (TAIR:AT1G02110.1); similar to proline-rich family protein [Arabidopsis thaliana] (TAIR:AT3G51290.1); similar to hypothetical protein MA4_106O17.26 [Musa acuminata] (GB:ABF69980.1); contains InterPro domain Protein of unknown function DUF632; (InterPro:IPR006867); contains InterPro domain Protein of unknown…
AT2G35520	DAD2	defender against cell death 2 (DAD2); Identical to Defender against cell death 2 (DAD-2) (AtDAD2) (DAD2) [Arabidopsis Thaliana] (GB:O22622;GB:Q94A89;GB:Q9SLH6); similar to ATDAD1 (DEFENDER AGAINST APOPTOTIC DEATH 1) [Arabidopsis thaliana] (TAIR:AT1G32210.1); similar to DAD1 [Petunia x hybrida] (GB:AAO73434.1); contains InterPro domain Defender against death DAD protein; (InterPro:IPR003038)
AT5G16440	IPP1	Encodes a protein with isopentenyl diphosphate:dimethylallyl diphosphate isomerase activity.
AT5G06050	NA	dehydration-responsive protein-related; similar to dehydration-responsive family protein [Arabidopsis thaliana] (TAIR:AT2G39750.1); similar to dehydration-responsive protein-related [Arabidopsis thaliana] (TAIR:AT1G77260.1); similar to Os01g0846600 [Oryza sativa (japonica cultivar-group)] (GB:NP_001044791.1); similar to Os04g0692400 [Oryza sativa (japonica cultivar-group)] (GB:NP_001054368.1); si…
AT3G49890	NA	similar to hypothetical protein MtrDRAFT_AC147000g8v1 [Medicago truncatula] (GB:ABE85871.1)
AT1G33240	AT-GTL1, AT-GTL2, GTL1	Encodes a plant transcriptional activator that contains two separate, but similar, trihelix DNA-binding domains, similar to GT-2. Gene is expressed in all aerial parts of the plant, with higher level of expression in siliques. At-GTL2 was thought to be a duplicated copy of this gene but is likely to be a cloning artefact, the result of a chimeric clone., Encodes a plant transcriptional activator …
AT5G19750	NA	peroxisomal membrane 22 kDa family protein; similar to peroxisomal membrane protein 22 kDa, putative [Arabidopsis thaliana] (TAIR:AT2G14860.1); similar to Mpv17/PMP22 family protein, expressed [Oryza sativa (japonica cultivar-group)] (GB:ABA91342.1); contains InterPro domain Mpv17/PMP22; (InterPro:IPR007248)
AT3G06483	ATPDHK, PDK	Pyruvate dehydrogenase kinase (PDK) specifically phosphorylates the E1&#945; subunit of the pyruvate dehydrogenase complex (PDC) on a Ser residue using ATP as a phosphate donor. PDK is a unique type of protein kinase having a His-kinase-like sequence but Ser-kinase activity. Site-directed mutagenesis and structural analysis indicate that PDK belongs to the GHKL superfamily., Pyruvate dehydrogenas…
AT5G50180	NA	protein kinase, putative; similar to protein kinase, putative [Arabidopsis thaliana] (TAIR:AT5G40540.1); similar to flag-tagged protein kinase domain of putative mitogen-activated protein kinase kinase kinase [synthetic construct] (GB:ABK06440.1); contains InterPro domain Protein kinase-like; (InterPro:IPR011009); contains InterPro domain Protein kinase; (InterPro:IPR000719); contains InterPro do…
AT4G11175	NA	translation initiation factor IF-1, chloroplast, putative; Identical to Translation initiation factor IF-1, chloroplast precursor [Arabidopsis Thaliana] (GB:O82499;GB:Q56YK9;GB:Q8GY59;GB:Q9T016); similar to Translation initiation factor IF-1, chloroplast precursor (GB:Q94KR7); contains InterPro domain Nucleic acid-binding, OB-fold, subgroup; (InterPro:IPR012340); contains InterPro domain Nucleic …
AT5G13090	NA	similar to unknown protein [Arabidopsis thaliana] (TAIR:AT1G24270.1); similar to hypothetical protein [Oryza sativa (japonica cultivar-group)] (GB:BAD23186.1)
AT1G71070	NA	glycosyltransferase family 14 protein / core-2/I-branching enzyme family protein; similar to glycosyltransferase family 14 protein / core-2/I-branching enzyme family protein [Arabidopsis thaliana] (TAIR:AT5G39990.1); similar to putative xylosyltransferase I [Oryza sativa (japonica cultivar-group)] (GB:BAB40033.1); contains InterPro domain Glycosyl transferase, family 14; (InterPro:IPR003406)
AT5G50370	NA	adenylate kinase, putative; Identical to Adenylate kinase 2 (EC 2.7.4.3) (ATP-AMP transphosphorylase 2) (ADK2) [Arabidopsis Thaliana] (GB:Q9FK35;GB:Q8LD90); similar to ADK1 (ADENYLATE KINASE 1), adenylate kinase [Arabidopsis thaliana] (TAIR:AT5G63400.1); similar to Os11g0312400 [Oryza sativa (japonica cultivar-group)] (GB:NP_001067759.1); similar to Adenylate kinase [Medicago truncatula] (GB:ABE8…
AT2G25110	ATSDL, SDF2	MIR domain-containing protein; Identical to Stromal cell-derived factor 2-like protein precursor (SDF2-like protein) [Arabidopsis Thaliana] (GB:Q93ZE8;GB:O81720;GB:Q9SEZ5); similar to MIR [Medicago truncatula] (GB:ABE79257.1); contains InterPro domain MIR; (InterPro:IPR003608), MIR domain-containing protein; Identical to Stromal cell-derived factor 2-like protein precursor (SDF2-like protein) [Ar…
AT1G50900	NA	similar to unnamed protein product [Ostreococcus tauri] (GB:CAL57548.1); similar to Os07g0520800 [Oryza sativa (japonica cultivar-group)] (GB:NP_001059804.1); contains InterPro domain Ankyrin; (InterPro:IPR002110)
AT4G23885	NA	similar to unknown protein [Arabidopsis thaliana] (TAIR:AT5G24165.1)
AT1G53580	ETHE1, GLX2-3, GLY3	ETHE1/GLX2-3 (GLYOXALASE 2-3); hydroxyacylglutathione hydrolase; Identical to Putative hydroxyacylglutathione hydrolase 3, mitochondrial precursor (EC 3.1.2.6) (Glyoxalase II) (Glx II) (GLY3) [Arabidopsis Thaliana] (GB:Q9C8L4;GB:Q93VR2;GB:Q96332;GB:Q9LPH3); similar to GLX2-2 (GLYOXALASE 2-2), hydroxyacylglutathione hydrolase [Arabidopsis thaliana] (TAIR:AT3G10850.1); similar to hypothetical prote…
AT2G40660	NA	tRNA-binding region domain-containing protein; similar to methionine--tRNA ligase, putative / methionyl-tRNA synthetase, putative / MetRS, putative [Arabidopsis thaliana] (TAIR:AT4G13780.1); similar to Os01g0821800 [Oryza sativa (japonica cultivar-group)] (GB:NP_001044650.1); similar to tRNA-binding protein (ISS) [Ostreococcus tauri] (GB:CAL55424.1); contains InterPro domain Nucleic acid-binding,…
AT5G22440	NA	60S ribosomal protein L10A (RPL10aC); Identical to 60S ribosomal protein L10a-3 (RPL10AC) [Arabidopsis Thaliana] (GB:P59231;GB:P53029;GB:Q9FMQ7); similar to 60S ribosomal protein L10A (RPL10aA) [Arabidopsis thaliana] (TAIR:AT1G08360.1); similar to putative 60S ribosomal protein L10A (RPL10aC) [Oryza sativa (japonica cultivar-group)] (GB:BAD09090.1); contains InterPro domain Ribosomal protein L1; …
AT1G33040	NACA5	nascent polypeptide-associated complex (NAC) domain-containing protein; Identical to Nascent polypeptide-associated complex subunit alpha-like protein 5 (NAC-alpha-like protein 5) (Alpha-NAC-like protein 5) [Arabidopsis Thaliana] (GB:Q8LGC6;GB:Q9MAN9); similar to nascent polypeptide associated complex alpha chain protein, putative / alpha-NAC, putative [Arabidopsis thaliana] (TAIR:AT4G10480.2); s…
AT5G41760	NA	nucleotide-sugar transporter family protein; similar to nucleotide-sugar transporter [Arabidopsis thaliana] (TAIR:AT2G43240.1); similar to Os07g0573700 [Oryza sativa (japonica cultivar-group)] (GB:NP_001060069.1); similar to Os06g0523400 [Oryza sativa (japonica cultivar-group)] (GB:NP_001057753.1); similar to Predicted UDP-galactose transporter (ISS) [Ostreococcus tauri] (GB:CAL52633.1); contains…
AT3G01120	ATCYS1, CGS, CGS1, MTO1, ATCYS1, CGS, CGS1, MTO1	Produces a shorter CGS protein, in which the the conserved plant CGS MTO1 regulatory domain is truncated. As a result, the short protein is not sensitive to methionine regulation. The corresponding short transcript is a result of cleavage of a unstable secondary structure in the full length transcript., Produces a shorter CGS protein, in which the the conserved plant CGS MTO1 regulatory domain is…
AT5G08160	ATPK3	Encodes a serine/threonine protein kinase.
AT2G46370	FIN219, JAR1	An auxin-induced gene encoding a cytoplasmic localized phytochrome A signaling component protein similar to the GH3 family of proteins Loss of function mutants are defective in a variety of responses to jasmonic acid., An auxin-induced gene encoding a cytoplasmic localized phytochrome A signaling component protein similar to the GH3 family of proteins Loss of function mutants are defective in a v…
AT5G24300	ATSS1, SSI, SSI1	SSI is a plastidial enzyme and crucial for the synthesis of normal amylopectin in the leaves of Arabidopsis. The absence of SSI results in a deficiency in the number of shorter glucans which in turn affect the formation and connection of the amylopectin clusters in starch., SSI is a plastidial enzyme and crucial for the synthesis of normal amylopectin in the leaves of Arabidopsis. The absence of …
AT1G77940	NA	60S ribosomal protein L30 (RPL30B); Identical to 60S ribosomal protein L30-2 (RPL30B) [Arabidopsis Thaliana] (GB:Q8VZ19;GB:Q9SH07); similar to 60S ribosomal protein L30 (RPL30A) [Arabidopsis thaliana] (TAIR:AT1G36240.1); similar to 60S ribosomal protein L30 (GB:O49884); contains InterPro domain Ribosomal protein L30e; (InterPro:IPR000231); contains InterPro domain Ribosomal protein L7Ae/L30e/S12e…
AT5G38890	NA	exoribonuclease-related; similar to exoribonuclease-like [Oryza sativa (japonica cultivar-group)] (GB:BAD22001.1); similar to Os02g0815800 [Oryza sativa (japonica cultivar-group)] (GB:NP_001048506.1); contains InterPro domain Nucleic acid-binding, OB-fold, subgroup; (InterPro:IPR012340); contains InterPro domain Nucleic acid-binding, OB-fold; (InterPro:IPR008994); contains InterPro domain RNA bin…
AT4G25080	CHLM	Encodes a protein with methyltransferase activity responsible for the methylation of magnesium protoporphyrin IX. Mutants defective in this gene are affected in chlorophyll biosynthesis and show a reduction in the accumulation of a number of major thylakoid-associated proteins including components of PSI (LHCI), PSII (LHCII, D1, CP43) and the cytochrome b6f complex (Cytf). By contrast, no signifi…
AT3G19130	ATRBP47B	ATRBP47B (RNA-BINDING PROTEIN 47B); RNA binding; similar to ATRBP47A (ARABIDOPSIS THALIANA RNA-BINDING PROTEIN 47A), RNA binding [Arabidopsis thaliana] (TAIR:AT1G49600.1); similar to RNA-binding re (GB:ABE83383.1); contains InterPro domain Nucleotide-binding, alpha-beta plait; (InterPro:IPR012677); contains InterPro domain RNA-binding region RNP-1 (RNA recognition motif); (InterPro:IPR000504)
AT3G42660	NA	nucleotide binding; similar to unknown protein [Arabidopsis thaliana] (TAIR:AT5G08390.1); similar to Os09g0241100 [Oryza sativa (japonica cultivar-group)] (GB:NP_001062645.1); similar to WD40 repeat-containing protein (ISS) [Ostreococcus tauri] (GB:CAL57825.1); contains InterPro domain WD-40 repeat; (InterPro:IPR001680); contains InterPro domain WD40-like; (InterPro:IPR011046)
AT1G16870	NA	mitochondrial 28S ribosomal protein S29-related; similar to Os07g0202900 [Oryza sativa (japonica cultivar-group)] (GB:NP_001059138.1); similar to Mitochondrial ribosome small subunit component, mediator of apoptosis DAP3 (ISS) [Ostreococcus tauri] (GB:CAL53223.1); contains domain SUBFAMILY NOT NAMED (PTHR12810:SF2); contains domain FAMILY NOT NAMED (PTHR12810); contains domain P-loop containing n…
AT3G08680	NA	leucine-rich repeat transmembrane protein kinase, putative; similar to leucine-rich repeat transmembrane protein kinase, putative [Arabidopsis thaliana] (TAIR:AT5G58300.1); similar to Os01g0819100 [Oryza sativa (japonica cultivar-group)] (GB:NP_001044637.1); similar to putative receptor-like protein kinase [Oryza sativa (japonica cultivar-group)] (GB:BAB62593.1); similar to Os05g0480400 [Oryza sa…
AT1G22140	NA	contains domain ZINC FINGER-CONTAINING PROTEIN P48ZNF (PTHR12681), unknown protein
AT3G13930	NA	dihydrolipoamide S-acetyltransferase, putative; Identical to Dihydrolipoyllysine-residue acetyltransferase component 2 of pyruvate dehydrogenase complex, mitochondrial precursor (EC 2.3.1.12) (Pyruvate dehydrogenase complex E2 subunit 2) (PDCE2) (E2) (Dihydrolipoamide S- acetyltransferase component 2 of pyruvate dehydrogenase complex) (PDC- E2) [Arabidopsis Thaliana] (GB:Q8RWN9;GB:Q9ASS8;GB:Q9LVK…
AT4G29510	ATPRMT11, ATPRMT1B, PRMT11, PRMT1B	protein arginine N-methyltransferase, putative; similar to protein arginine N-methyltransferase, putative [Arabidopsis thaliana] (TAIR:AT2G19670.1); similar to Os09g0359800 [Oryza sativa (japonica cultivar-group)] (GB:NP_001062975.1); similar to SAM (and some other nucleotide) binding motif [Medicago truncatula] (GB:ABE80540.1); contains InterPro domain Methyltransferase type 12; (InterPro:IPR013…
AT4G27430	CIP7	Positive regulator of light-regulated genes. Novel nuclear protein which requires light for its high level expression.
AT3G23070	ATCFM3A, CFM3A	similar to unknown protein [Arabidopsis thaliana] (TAIR:AT4G14510.1); similar to Protein of unknown function UPF0044 [Medicago truncatula] (GB:ABE83057.1); similar to Os11g0592400 [Oryza sativa (japonica cultivar-group)] (GB:NP_001068192.1); similar to CRS1/YhbY domain containing protein, expressed [Oryza sativa (japonica cultivar-group)] (GB:ABA94534.1); contains InterPro domain CRS1/YhbY; (Inte…
AT2G16510	NA	vacuolar ATP synthase 16 kDa proteolipid subunit 5 / V-ATPase 16 kDa proteolipid subunit 5 (AVAP5); Identical to Vacuolar ATP synthase 16 kDa proteolipid subunit 4 (EC 3.6.3.14) (V- ATPase 16 kDa proteolipid subunit 4) (AVAP4) [Arabidopsis Thaliana] (GB:P59229;GB:Q39037;GB:Q39038;GB:Q39039;GB:Q42424;GB:Q944R9;GB:Q96298); Identical to Vacuolar ATP synthase 16 kDa proteolipid subunit 2 (EC 3.6.3.14…
AT3G27570	NA	similar to unknown protein [Arabidopsis thaliana] (TAIR:AT5G40510.1); similar to Clostridium pasteurianum ferredoxin homolog [Solanum tuberosum] (GB:AAB33256.1); contains InterPro domain Thioredoxin-like fold; (InterPro:IPR012336); contains InterPro domain Sucraseferredoxin-like; (InterPro:IPR009737); contains InterPro domain Thioredoxin fold; (InterPro:IPR012335)
AT1G14060	NA	similar to unknown protein [Arabidopsis thaliana] (TAIR:AT5G57640.1); similar to unknown protein [Oryza sativa (japonica cultivar-group)] (GB:BAC84332.1); similar to Os03g0647400 [Oryza sativa (japonica cultivar-group)] (GB:NP_001050772.1); similar to Os07g0158400 [Oryza sativa (japonica cultivar-group)] (GB:NP_001058928.1); contains InterPro domain GCK; (InterPro:IPR012891)
AT5G52060	ATBAG1	A member of Arabidopsis BAG (Bcl-2-associated athanogene) proteins, plant homologs of mammalian regulators of apoptosis. Plant BAG proteins are multi-functional and remarkably similar to their animal counterparts, as they regulate apoptotic-like processes ranging from pathogen attack, to abiotic stress, to plant development.
AT1G73930	NA	similar to Os03g0259700 [Oryza sativa (japonica cultivar-group)] (GB:NP_001049615.1); similar to expressed protein [Oryza sativa (japonica cultivar-group)] (GB:ABF95074.1); contains InterPro domain Protein of unknown function DUF1630; (InterPro:IPR012860)
AT1G01910	NA	ATP binding; similar to anion-transporting ATPase family protein [Arabidopsis thaliana] (TAIR:AT5G60730.1); similar to PREDICTED: similar to CG1598-PA [Tribolium castaneum] (GB:XP_974589.1); similar to Os09g0521500 [Oryza sativa (japonica cultivar-group)] (GB:NP_001063707.1); contains InterPro domain Anion-transporting ATPase; (InterPro:IPR003348), anion-transporting ATPase, putative; similar to …
AT5G66000	NA	similar to unknown protein [Arabidopsis thaliana] (TAIR:AT4G35510.1); similar to Os06g0728500 [Oryza sativa (japonica cultivar-group)] (GB:NP_001058643.1)
AT1G61790	NA	OST3/OST6 family protein; similar to OST3/OST6 family protein [Arabidopsis thaliana] (TAIR:AT1G11560.1); similar to unknown [Brassica rapa] (GB:ABB97041.1); contains InterPro domain OST3/OST6; (InterPro:IPR006844)
AT3G06150	NA	similar to unknown protein [Arabidopsis thaliana] (TAIR:AT5G19060.1); similar to Os05g0396900 [Oryza sativa (japonica cultivar-group)] (GB:NP_001055465.1); contains domain no description (G3D.2.60.40.10); contains domain E set domains (SSF81296)
AT3G18130	RACK1C_AT	guanine nucleotide-binding family protein / activated protein kinase C receptor (RACK1); similar to guanine nucleotide-binding family protein / activated protein kinase C receptor, putative / RACK, putative [Arabidopsis thaliana] (TAIR:AT1G48630.1); similar to Guanine nucleotide-binding protein subunit beta-like protein (GB:Q39336); contains InterPro domain WD-40 repeat; (InterPro:IPR001680)
AT4G05450	ATMFDX1, MFDX1	adrenodoxin-like ferredoxin 2; similar to electron carrier [Arabidopsis thaliana] (TAIR:AT4G21090.3); similar to Adrenodoxin [Medicago truncatula] (GB:ABE77794.1); contains InterPro domain Adrenodoxin; (InterPro:IPR001055); contains InterPro domain 2Fe-2S Ferredoxin-like fold; (InterPro:IPR012675); contains InterPro domain Ferredoxin; (InterPro:IPR001041), adrenodoxin-like ferredoxin 2; similar t…
AT1G53290	NA	galactosyltransferase family protein; similar to galactosyltransferase family protein [Arabidopsis thaliana] (TAIR:AT3G14960.1); similar to UCW98, putative galactosyltransferease [Hordeum vulgare subsp. vulgare] (GB:ABL11234.1); contains InterPro domain Glycosyl transferase, family 31; (InterPro:IPR002659)
AT2G31730	NA	ethylene-responsive protein, putative; similar to ethylene-responsive protein, putative [Arabidopsis thaliana] (TAIR:AT1G05710.3); similar to ER33 protein [Lycopersicon esculentum] (GB:AAD46413.1); contains InterPro domain Helix-loop-helix DNA-binding; (InterPro:IPR011598); contains InterPro domain Basic helix-loop-helix dimerisation region bHLH; (InterPro:IPR001092)
AT4G24830	NA	arginosuccinate synthase family; Identical to Argininosuccinate synthase, chloroplast precursor (EC 6.3.4.5) (Citrulline--aspartate ligase) [Arabidopsis Thaliana] (GB:Q9SZX3;GB:Q8VZ47); similar to Ar (GB:ABE78918.1); similar to Os12g0235800 [Oryza sativa (japonica cultivar-group)] (GB:NP_001066459.1); contains InterPro domain Argininosuccinate synthase; (InterPro:IPR001518)
AT2G26200	NA	similar to unknown protein [Arabidopsis thaliana] (TAIR:AT1G54650.1); similar to SAM (and some other nucleotide) binding motif [Medicago truncatula] (GB:ABE86246.1); contains InterPro domain Methyltransferase type 12; (InterPro:IPR013217); contains InterPro domain SAM (and some other nucleotide) binding motif; (InterPro:IPR000051); contains InterPro domain Generic methyltransferase; (InterPro:IPR…
AT5G57350	AHA3, ATAHA3	member of Plasma membrane H+-ATPase family, member of Plasma membrane H+-ATPase family
AT1G52930	NA	brix domain-containing protein; similar to brix domain-containing protein [Arabidopsis thaliana] (TAIR:AT3G15460.1); similar to hypothetical protein UM05180.1 [Ustilago maydis 521] (GB:XP_761327.1); similar to Os02g0591800 [Oryza sativa (japonica cultivar-group)] (GB:NP_001047289.1); contains InterPro domain Brix; (InterPro:IPR007109)
AT3G15980	NA	coatomer protein complex, subunit beta 2 (beta prime), putative; similar to coatomer protein complex, subunit beta 2 (beta prime), putative [Arabidopsis thaliana] (TAIR:AT1G52360.1); similar to coatomer protein complex, subunit beta 2 (beta prime), putative [Arabidopsis thaliana] (TAIR:AT1G79990.1); similar to Coatomer protein complex, subunit beta 2 (beta prime) [Rattus norve (GB:AAH88397.1); si…
AT5G57450	ATXRCC3, XRCC3	Involved in homologous recombination and recombinational repair, mutants are sterile, hypersensitive to DNA crosslinking agents, show aberrant meiosis with extensive chromosome fragmentation, Involved in homologous recombination and recombinational repair, mutants are sterile, hypersensitive to DNA crosslinking agents, show aberrant meiosis with extensive chromosome fragmentation
AT5G26860	LON1, LON_ARA_ARA	LON protease homolog (LON_ARA) mRNA, nuclear gene encoding, LON protease homolog (LON_ARA) mRNA, nuclear gene encoding
AT4G18030	NA	dehydration-responsive family protein; similar to dehydration-responsive family protein [Arabidopsis thaliana] (TAIR:AT1G26850.2); similar to dehydration-responsive family protein [Arabidopsis thaliana] (TAIR:AT4G10440.1); similar to dehydration-responsive family protein [Arabidopsis thaliana] (TAIR:AT1G33170.1); similar to Putative methyltransferase [Medicago truncatula] (GB:ABE90775.1); similar…
AT1G11120	NA	similar to unknown protein [Arabidopsis thaliana] (TAIR:AT1G61170.1); similar to CK25 [Nicotiana tabacum] (GB:ABE01833.1)
AT4G02990	NA	mitochondrial transcription termination factor family protein / mTERF family protein; similar to mitochondrial transcription termination factor-related / mTERF-related [Arabidopsis thaliana] (TAIR:AT2G44020.1); similar to Mitochodrial transcription termination factor-related [Medicago truncatula] (GB:ABE94205.1); similar to Os05g0404000 [Oryza sativa (japonica cultivar-group)] (GB:NP_001055500.1)…
AT1G79840	GL2	Glabra 2, a homeodomain protein affects epidermal cell identity including trichomes, root hairs, and seed coat. It also down-regulates seed oil content. Expressed in atrichoblasts and required to suppress root hair development. Also expressed abundantly during early seed development.
AT5G27330	NA	similar to unknown protein [Arabidopsis thaliana] (TAIR:AT3G05130.1); similar to PREDICTED: similar to centromere protein E [Apis mellifera] (GB:XP_001120388.1); contains InterPro domain Prefoldin; (InterPro:IPR009053)
AT4G33680	AGD2	Involved in disease resistance against Pseudomonas syringae. mutants have elevated SA levels, a low level of spontaneous cell death, callose deposition, and enlarged cells in leaves. genetically maps on chr 4 between L23H3 and nga1139.
AT1G65290	mtACP2	acyl carrier family protein / ACP family protein; similar to mtACP-1 (MITOCHONDRIAL ACYL CARRIER PROTEIN 1), acyl carrier [Arabidopsis thaliana] (TAIR:AT2G44620.1); similar to Acyl carrier protein (ACP) [Medicago truncatula] (GB:ABE78017.1); contains InterPro domain Acyl carrier protein-like; (InterPro:IPR009081); contains InterPro domain Phosphopantetheine attachment site; (InterPro:IPR006162); …
AT5G11640	NA	similar to Thioredoxin-like protein (ISS) [Ostreococcus tauri] (GB:CAL50184.1); similar to Os01g0200400 [Oryza sativa (japonica cultivar-group)] (GB:NP_001042316.1); contains InterPro domain Thioredoxin-like fold; (InterPro:IPR012336); contains InterPro domain Thioredoxin domain 2; (InterPro:IPR006663); contains InterPro domain Thioredoxin fold; (InterPro:IPR012335)
AT1G08540	ABC1, ATSIG1, ATSIG2, SIG1, SIG2, SIGA, SIGB	Subunit of chloroplast RNA polymerase, confers the ability to recognize promoter sequences on the core enzyme, Subunit of chloroplast RNA polymerase, confers the ability to recognize promoter sequences on the core enzyme, Subunit of chloroplast RNA polymerase, confers the ability to recognize promoter sequences on the core enzyme, Subunit of chloroplast RNA polymerase, confers the ability to reco…
AT5G36290	NA	similar to unknown protein [Arabidopsis thaliana] (TAIR:AT1G25520.1); similar to Uncharacterized protein family UPF0016 containing protein, expressed [Oryza sativa (japonica cultivar-group)] (GB:ABG22482.1); similar to Os11g0472500 [Oryza sativa (japonica cultivar-group)] (GB:NP_001067880.1); similar to Os08g0528500 [Oryza sativa (japonica cultivar-group)] (GB:NP_001062312.1); contains InterPro d…
AT3G63130	ATRANGAP1, RANGAP1	Encodes a RAN GTPase activating protein involved in nuclear import, cell plate formation and mitotic spindle formation., Encodes a RAN GTPase activating protein involved in nuclear import, cell plate formation and mitotic spindle formation.
AT3G56120	NA	Met-10+ like family protein; similar to Met-10+ like family protein [Arabidopsis thaliana] (TAIR:AT4G27340.1); similar to putative met-10+ protein [Oryza sativa (japonica cultivar-group)] (GB:BAD20131.1); contains InterPro domain Protein of unknown function Met10; (InterPro:IPR003402)
AT2G02980	OTP85	pentatricopeptide (PPR) repeat-containing protein; similar to pentatricopeptide (PPR) repeat-containing protein [Arabidopsis thaliana] (TAIR:AT5G66520.1); similar to Tetratricopeptide-like helical [Medicago truncatula] (GB:ABE85819.1); similar to Os03g0795200 [Oryza sativa (japonica cultivar-group)] (GB:NP_001051546.1); contains InterPro domain Pentatricopeptide repeat; (InterPro:IPR002885); cont…
AT3G03050	ATCSLD3, CSLD3, KJK	encodes a cellulose synthase like protein. mutations initiate root hairs that rupture at their tip soon after initiation. is required for the synthesis of a noncellulosic wall polysaccharide., encodes a cellulose synthase like protein. mutations initiate root hairs that rupture at their tip soon after initiation. is required for the synthesis of a noncellulosic wall polysaccharide., encodes a cel…
AT2G36170	NA	ubiquitin extension protein 2 (UBQ2) / 60S ribosomal protein L40 (RPL40A); Identical to Ubiquitin (UBQ16) [Arabidopsis Thaliana] (GB:P59263;GB:O80715;GB:Q38875;GB:Q9LDJ2;GB:Q9LYW1;GB:Q9M1P9;GB:Q9S7X3); Identical to 60S ribosomal protein L40 (CEP52) (UBQ2) [Arabidopsis Thaliana] (GB:P19232;GB:Q9S7X3); similar to UBQ1 (EARLY-RESPONSIVE TO DEHYDRATION 16, UBIQUITIN EXTENSION PROTEIN 1), protein bind…
AT3G07800	NA	thymidine kinase, putative; similar to thymidine kinase, putative [Arabidopsis thaliana] (TAIR:AT5G23070.1); similar to TK1-like deoxyribonucleoside kinase [Lycopersicon esculentum] (GB:AAQ08180.1); contains InterPro domain Thymidine kinase; (InterPro:IPR001267)
AT3G55360	ATTSC13, CER10, ECR, TSC13	Enoyl-CoA reductase is involved in all very long chain fatty acids (VLCFA) elongation reactions that are required for cuticular wax, storage lipid and sphingolipid metabolism. The protein is located in the ER, but in contrast to its yeast homolog TSC13 is not particularly enriched in the nuclear envelope-vacuole junction. Mutants in this gene show abnormal organ morphology and stem glossiness. Ce…
AT4G26710	NA	ATP synthase subunit H family protein; similar to ATP synthase subunit H family protein [Arabidopsis thaliana] (TAIR:AT5G55290.1); similar to vacuolar ATPase subunit e-like [Mesembryanthemum crystallinum] (GB:CAD27522.1); contains InterPro domain ATPase, V0 complex, subunit H; (InterPro:IPR008389)
AT5G65900	NA	DEAD/DEAH box helicase, putative; Identical to DEAD-box ATP-dependent RNA helicase 27 (EC 3.6.1.-) (RH27) [Arabidopsis Thaliana] (GB:Q9SB89;GB:O49530); similar to DEAD/DEAH box helicase, putative [Arabidopsis thaliana] (TAIR:AT3G18600.1); similar to PREDICTED: similar to CG6375-PB, isoform B [Tribolium castaneum] (GB:XP_973872.1); similar to Os03g0802700 [Oryza sativa (japonica cultivar-group)] (…
AT5G56040	NA	ATP binding / protein serine/threonine kinase; similar to leucine-rich repeat transmembrane protein kinase, putative [Arabidopsis thaliana] (TAIR:AT3G24240.1); similar to protein kinase family protein [Arabidopsis thaliana] (TAIR:AT4G26540.1); similar to leucine-rich repeat transmembrane protein kinase, putative [Arabidopsis thaliana] (TAIR:AT5G48940.1); similar to putative receptor protein kinas…
AT1G68370	ARG1	DnaJ-like protein with homology to coiled coils found in cytoskeleton-interacting proteins.
AT3G03630	CS26	O-acetylserine (thiol) lyase
AT5G57080	NA	unknown protein
AT1G72340	NA	eukaryotic translation initiation factor 2B family protein / eIF-2B family protein; similar to GTP binding / translation initiation factor [Arabidopsis thaliana] (TAIR:AT1G53880.1); similar to GTP binding / translation initiation factor [Arabidopsis thaliana] (TAIR:AT1G53900.1); similar to Initiation factor 2 subunit family protein, expressed [Oryza sativa (japonica cultivar-group)] (GB:ABA98593.…
AT1G20950	NA	pyrophosphate--fructose-6-phosphate 1-phosphotransferase-related / pyrophosphate-dependent 6-phosphofructose-1-kinase-related; similar to pyrophosphate--fructose-6-phosphate 1-phosphotransferase alpha subunit, putative / pyrophosphate-dependent 6-phosphofructose-1-kinase, putative [Arabidopsis thaliana] (TAIR:AT1G76550.1); similar to Pyrophosphate--fructose 6-phosphate 1-phosphotransferase alpha …
AT5G43960	NA	nuclear transport factor 2 (NTF2) family protein / RNA recognition motif (RRM)-containing protein; similar to nuclear transport factor 2 (NTF2) family protein / RNA recognition motif (RRM)-containing protein [Arabidopsis thaliana] (TAIR:AT3G25150.1); similar to RNA-binding re (GB:ABE92036.1); contains InterPro domain Nuclear transport factor 2; (InterPro:IPR002075); contains InterPro domain RNA-b…
AT1G06040	STO	Fully complements calcineurin deficient yeast but does not encode a phosphoprotein phosphatase. Sequence has similarities to CONSTANS.
AT5G42765	NA	similar to unknown protein [Oryza sativa (japonica cultivar-group)] (GB:AAP68897.1); similar to Os03g0774400 [Oryza sativa (japonica cultivar-group)] (GB:NP_001051422.1); similar to expressed protein [Oryza sativa (japonica cultivar-group)] (GB:ABF99113.1); contains InterPro domain Twin-arginine translocation pathway signal; (InterPro:IPR006311)
AT5G54180	PTAC15	PTAC15 (PLASTID TRANSCRIPTIONALLY ACTIVE15); similar to EMB2219 (EMBRYO DEFECTIVE 2219), transferase [Arabidopsis thaliana] (TAIR:AT2G21710.1); similar to Os07g0134700 [Oryza sativa (japonica cultivar-group)] (GB:NP_001058844.1); similar to mTERF [Medicago truncatula] (GB:ABE87961.1); contains InterPro domain Mitochodrial transcription termination factor-related; (InterPro:IPR003690)
AT5G42630	ATS, KAN4	Encodes a member of the KANADI family of putative transcription factors. Involved in integument formation during ovule development and expressed at the boundary between the inner and outer integuments. It is essential for directing laminar growth of the inner integument., Encodes a member of the KANADI family of putative transcription factors. Involved in integument formation during ovule develop…
AT1G63690	ATSPPL2, SPPL2	protease-associated (PA) domain-containing protein; similar to peptidase [Arabidopsis thaliana] (TAIR:AT1G01650.1); similar to growth-on protein GRO10 [Euphorbia esula] (GB:AAL14629.1); similar to putative growth-on protein GRO10 [Oryza sativa (japonica cultivar-group)] (GB:BAD22919.1); similar to growth-on protein GRO11 [Euphorbia esula] (GB:AAL14628.1); contains InterPro domain Protease-associa…
AT4G32400	ATBT1, EMB104, EMB42, SHS1	mitochondrial substrate carrier family protein; similar to mitochondrial substrate carrier family protein [Arabidopsis thaliana] (TAIR:AT3G20240.1); similar to brittle 1 protein-like [Solanum tuberosum] (GB:ABA81858.1); contains InterPro domain Mitochondrial carrier protein; (InterPro:IPR002067); contains InterPro domain Mitochondrial substrate carrier; (InterPro:IPR001993), mitochondrial substra…
AT3G62030	ROC4	nuclear-encoded chloroplast stromal cyclophilin (ROC4)
AT2G16580	NA	auxin-responsive protein, putative; similar to auxin-responsive family protein [Arabidopsis thaliana] (TAIR:AT4G34760.1); similar to Auxin responsive SAUR protein [Medicago truncatula] (GB:ABE79956.1); contains InterPro domain Auxin responsive SAUR protein; (InterPro:IPR003676)
AT3G50960	PLP3a	similar to unknown protein [Arabidopsis thaliana] (TAIR:AT5G66410.1); similar to Os05g0255600 [Oryza sativa (japonica cultivar-group)] (GB:NP_001055035.1); similar to Thioredoxin domain 2 [Medicago truncatula] (GB:ABE84079.1); contains InterPro domain Thioredoxin-like fold; (InterPro:IPR012336); contains InterPro domain Thioredoxin domain 2; (InterPro:IPR006663); contains InterPro domain Thioredo…
AT3G61070	PEX11E	member of the peroxin11 (PEX11) gene family, integral to peroxisome membrane, controls peroxisome proliferation.
AT5G26780	SHM2	Encodes a protein with serine hydroxymethyltransferase activity which is thought to be localized in the mitochondrial matrix. SHM2 expression fails to rescue the conditional lethal phenotype of the shm1-1 mutant, defective in SHM1.
AT4G21150	HAP6	ribophorin II (RPN2) family protein; similar to At4g21150 [Turritis glabra] (GB:ABF47539.1); similar to Os01g0911200 [Oryza sativa (japonica cultivar-group)] (GB:NP_001045159.1); contains InterPro domain Ribophorin II; (InterPro:IPR008814)
AT3G29230	NA	pentatricopeptide (PPR) repeat-containing protein; similar to pentatricopeptide (PPR) repeat-containing protein [Arabidopsis thaliana] (TAIR:AT1G08070.1); similar to pentatricopeptide, putative, expressed [Oryza sativa (japonica cultivar-group)] (GB:ABA99065.2); similar to Os12g0578000 [Oryza sativa (japonica cultivar-group)] (GB:NP_001067118.1); contains InterPro domain Pentatricopeptide repeat;…
AT1G63470	NA	DNA-binding family protein; similar to DNA-binding family protein [Arabidopsis thaliana] (TAIR:AT1G63480.1); similar to HMG-I and HMG-Y, DNA-binding [Medicago truncatula] (GB:ABE92131.1); similar to DNA-binding protein PD1 [Pisum sativum] (GB:CAA67290.1); contains InterPro domain Protein of unknown function DUF296; (InterPro:IPR005175); contains InterPro domain HMG-I and HMG-Y, DNA-binding; (Inte…
AT3G59670	NA	similar to unknown protein [Arabidopsis thaliana] (TAIR:AT4G37440.2); similar to Os05g0366300 [Oryza sativa (japonica cultivar-group)] (GB:NP_001055330.1); similar to Os05g0365200 [Oryza sativa (japonica cultivar-group)] (GB:NP_001055324.1); similar to Os01g0316900 [Oryza sativa (japonica cultivar-group)] (GB:NP_001042881.1); contains domain GHMP Kinase, C-terminal domain (SSF55060)
AT5G40580	PBB2	Encodes 20S proteasome beta subunit PBB2 (PBB2).
AT5G61030	GR-RBP3	encodes a glycine-rich RNA binding protein. Gene expression is induced by cold.
AT2G02040	ATPTR2, ATPTR2-B, NTR1, PTR2, PTR2-B	Encodes a peptide transport gene that mediates the transport of di- and tripeptides., Encodes a peptide transport gene that mediates the transport of di- and tripeptides., Encodes a peptide transport gene that mediates the transport of di- and tripeptides., Encodes a peptide transport gene that mediates the transport of di- and tripeptides., Encodes a peptide transport gene that mediates the tran…
AT5G47455	NA	similar to transcription factor [Arabidopsis thaliana] (TAIR:AT4G17310.2); similar to hypothetical protein 26.t00030 [Brassica oleracea] (GB:ABD65009.1), similar to unknown protein [Arabidopsis thaliana] (TAIR:AT4G17310.1); similar to hypothetical protein 26.t00030 [Brassica oleracea] (GB:ABD65009.1)
AT5G60990	NA	DEAD/DEAH box helicase, putative (RH10); Identical to DEAD-box ATP-dependent RNA helicase 10 (EC 3.6.1.-) (RH10) [Arabidopsis Thaliana] (GB:Q8GY84;GB:Q8LA24;GB:Q9FME1;GB:Q9ZS10); similar to DEAD/DEAH box helicase, putative [Arabidopsis thaliana] (TAIR:AT1G16280.1); similar to putative replication protein A1 [Trifolium pratense] (GB:BAE71224.1); similar to Helicase, C-terminal [Medicago truncatula…
AT5G27395	NA	protein translocase; similar to Putative mitochondrial/chloroplast ribosomal protein L45 (ISS) [Ostreococcus tauri] (GB:CAL55110.1); similar to Os07g0647300 [Oryza sativa (japonica cultivar-group)] (GB:NP_001060468.1); contains InterPro domain Mitochondrial import inner membrane translocase, subunit Tim44; (InterPro:IPR007379)
AT4G21180	ATERDJ2B	DNAJ heat shock N-terminal domain-containing protein / sec63 domain-containing protein; similar to heat shock protein binding / unfolded protein binding [Arabidopsis thaliana] (TAIR:AT1G79940.1); similar to Molecular chaperone (DnaJ superfamily) (ISS) [Ostreococcus tauri] (GB:CAL53183.1); similar to Os04g0307200 [Oryza sativa (japonica cultivar-group)] (GB:NP_001052421.1); contains InterPro domai…
AT3G04840	NA	40S ribosomal protein S3A (RPS3aA); Identical to 40S ribosomal protein S3a-1 (RPS3AA) [Arabidopsis Thaliana] (GB:Q9CAV0); similar to 40S ribosomal protein S3A (RPS3aB) [Arabidopsis thaliana] (TAIR:AT4G34670.1); similar to 40S ribosomal protein S3a (S phase-specific protein BIS289) (GB:P49396); contains InterPro domain Ribosomal protein S3Ae; (InterPro:IPR001593)
AT3G52040	NA	similar to unknown [Hyacinthus orientalis] (GB:AAS20983.1)
AT5G56950	NAP1;3, NFA03, NFA3	NAP1;3 (NUCLEOSOME ASSEMBLY PROTEIN1;3); DNA binding; similar to NAP1,1 (NUCLEOSOME ASSEMBLY PROTEIN1,1), DNA binding [Arabidopsis thaliana] (TAIR:AT4G26110.1); similar to nucleosome assembly protein I-like protein; similar to mouse nap I, PIR Accession Number JS0707 (GB:AAA50234.1); contains InterPro domain Nucleosome assembly protein (NAP); (InterPro:IPR002164), NAP1;3 (NUCLEOSOME ASSEMBLY PROT…
AT5G10980	NA	histone H3; Identical to Histone H3.3 (HTR8) [Arabidopsis Thaliana] (GB:P59169;GB:Q6NR95); similar to histone H3.2 [Arabidopsis thaliana] (TAIR:AT4G40030.3); similar to DNA binding [Arabidopsis thaliana] (TAIR:AT4G40040.2); similar to disease-resistent-related protein [Oryza sativa] (GB:AAL78367.1); contains InterPro domain Histone-fold; (InterPro:IPR009072); contains InterPro domain Histone H3; …
AT1G50430	7RED, DWF5, LE, PA, ST7R	Mutants are defective in Brassinosteroid biosynthesis (delta7-sterol-C7 reduction step) and have a dwarf phenotype., Mutants are defective in Brassinosteroid biosynthesis (delta7-sterol-C7 reduction step) and have a dwarf phenotype., Mutants are defective in Brassinosteroid biosynthesis (delta7-sterol-C7 reduction step) and have a dwarf phenotype., Mutants are defective in Brassinosteroid biosynt…
AT4G24090	NA	similar to unknown protein [Oryza sativa (japonica cultivar-group)] (GB:BAD33764.1); contains domain Metalloproteases ("zincins"), catalytic domain (SSF55486)
AT1G05430	NA	similar to hypothetical protein MtrDRAFT_AC135320g13v1 [Medicago truncatula] (GB:ABE82965.1)
AT2G04400	NA	indole-3-glycerol phosphate synthase (IGPS); Identical to Indole-3-glycerol phosphate synthase, chloroplast precursor (EC 4.1.1.48) (IGPS) [Arabidopsis Thaliana] (GB:P49572;GB:Q8LBV5;GB:Q9SJC9); similar to indole-3-glycerol phosphate synthase, putative [Arabidopsis thaliana] (TAIR:AT5G48220.1); similar to indole-3-glycerol phosphate synthase (GB:AAA60380.1); contains InterPro domain Ribulose-phos…
AT5G11480	NA	GTP binding; similar to EMB2001 (EMBRYO DEFECTIVE 2001), GTP binding [Arabidopsis thaliana] (TAIR:AT2G22870.1); similar to Putative nucleotide binding protein [Oryza sativa (japonica cultivar-group)] (GB:AAM19136.1); similar to Os01g0732200 [Oryza sativa (japonica cultivar-group)] (GB:NP_001044154.1); similar to Os03g0232500 [Oryza sativa (japonica cultivar-group)] (GB:NP_001049468.1); contains I…
AT3G06300	AT-P4H-2	Encodes a prolyl-4 hydroxylase that can hydroxylate poly(L-proline)and other proline rich peptides, including those with sequences corresponding to those in arabinogalactan proteins and extensins.
AT1G13560	AAPT1, ATAAPT1	Encodes aminoalcoholphosphotransferase AAPT1., Encodes aminoalcoholphosphotransferase AAPT1.
AT1G69200	NA	pfkB-type carbohydrate kinase family protein; similar to pfkB-type carbohydrate kinase family protein [Arabidopsis thaliana] (TAIR:AT3G54090.1); similar to putative kinase [Oryza sativa (japonica cultivar-group)] (GB:AAT81682.1); contains InterPro domain PfkB; (InterPro:IPR011611)
AT1G56110	NOP56	NOP56-like protein
AT5G46570	BSK2	protein kinase family protein; similar to protein kinase-related [Arabidopsis thaliana] (TAIR:AT5G59010.1); similar to Os10g0571300 [Oryza sativa (japonica cultivar-group)] (GB:NP_001065455.1); similar to Protein kinase domain, putative [Medicago truncatula] (GB:ABE88013.1); contains InterPro domain Protein kinase-like; (InterPro:IPR011009); contains InterPro domain Protein kinase; (InterPro:IPR0…
AT5G02610	NA	60S ribosomal protein L35 (RPL35D); Identical to 60S ribosomal protein L35-4 (RPL35D) [Arabidopsis Thaliana] (GB:Q9LZ41); similar to 60S ribosomal protein L35 (RPL35B) [Arabidopsis thaliana] (TAIR:AT2G39390.1); similar to 60S ribosomal protein L35 (RPL35A) [Arabidopsis thaliana] (TAIR:AT3G09500.1); similar to 60S ribosomal protein L35 (GB:Q9M5L0); contains InterPro domain Ribosomal protein L29; (…
AT5G10920	NA	argininosuccinate lyase, putative / arginosuccinase, putative; similar to strongly similar to ar (GB:CAJ75323.1); similar to Os03g0305500 [Oryza sativa (japonica cultivar-group)] (GB:NP_001049883.1); contains InterPro domain Argininosuccinate lyase; (InterPro:IPR009049); contains InterPro domain Fumarate lyase; (InterPro:IPR000362); contains InterPro domain L-Aspartase-like; (InterPro:IPR008948);…
AT3G26710	CCB1	similar to Os11g0526200 [Oryza sativa (japonica cultivar-group)] (GB:NP_001067997.1); similar to unnamed protein product [Ostreococcus tauri] (GB:CAL53542.1)
AT2G29180	NA	similar to 80C09_19 [Brassica rapa subsp. pekinensis] (GB:AAZ41830.1)
AT1G63220	NA	C2 domain-containing protein; Identical to C2 domain protein At1g63220 [Arabidopsis Thaliana] (GB:Q9C8S6;GB:Q8LDR6); similar to C2 domain-containing protein [Arabidopsis thaliana] (TAIR:AT3G55470.2); similar to Chain A, C2 Domain-Containing Protein From Putative Elicitor- Responsive Gene (GB:1WFJ); contains InterPro domain C2; (InterPro:IPR000008); contains InterPro domain C2 calcium/lipid-bindin…
AT5G66460	NA	(1-4)-beta-mannan endohydrolase, putative; similar to (1-4)-beta-mannan endohydrolase, putative [Arabidopsis thaliana] (TAIR:AT3G10890.1); similar to hypothetical protein [Thellun (GB:ABB45852.1); contains InterPro domain Glycoside hydrolase, family 5; (InterPro:IPR001547)
AT4G26600	NA	nucleolar protein, putative; similar to nucleolar protein, putative [Arabidopsis thaliana] (TAIR:AT5G55920.1); similar to Bacterial Fmu (Sun)/eukaryotic nucleolar NOL1/Nop2p [Medicago truncatula] (GB:ABE89312.1); similar to Os09g0551300 [Oryza sativa (japonica cultivar-group)] (GB:NP_001063867.1); similar to putative proliferating cell nuclear protein P120 [Oryza sativa (japonica cultivar-group)]…
AT3G58840	NA	similar to myosin heavy chain-related [Arabidopsis thaliana] (TAIR:AT1G06530.1); similar to hypothetical protein PY01156 [Plasmodium yoelii yoelii str. 17XNL] (GB:XP_728880.1); contains InterPro domain Prefoldin; (InterPro:IPR009053)
AT5G17480	APC1	polcalcin, putative / calcium-binding pollen allergen, putative; Identical to Probable calcium-binding protein At5g17480 [Arabidopsis Thaliana] (GB:Q9LF54); similar to polcalcin, putative / calcium-binding pollen allergen, putative [Arabidopsis thaliana] (TAIR:AT3G03430.1); similar to Polcalcin Bra n 2 (Calcium-binding pollen allergen Bra n 2) (GB:P69198); contains InterPro domain EF-Hand type; (…
AT2G44940	NA	encodes a member of the DREB subfamily A-4 of ERF/AP2 transcription factor family. The protein contains one AP2 domain. There are 17 members in this subfamily including TINY.
AT2G21640	NA	similar to unknown protein [Arabidopsis thaliana] (TAIR:AT3G05570.1); similar to unknown protein [Arabidopsis thaliana] (TAIR:AT4G39235.1); similar to hypothetical protein [Oryza sativa (japonica cultivar-group)] (GB:BAD05323.1); similar to Os03g0724500 [Oryza sativa (japonica cultivar-group)] (GB:NP_001051122.1)
AT3G04790	NA	ribose 5-phosphate isomerase-related; similar to ribose-5-phosphate isomerase [Arabidopsis thaliana] (TAIR:AT2G01290.1); similar to putative ribose-5-phosphate isomerase [Oryza sativa (japonica cultivar-group)] (GB:BAC83440.1); similar to Os07g0176900 [Oryza sativa (japonica cultivar-group)] (GB:NP_001059023.1); contains InterPro domain Ribose 5-phosphate isomerase; (InterPro:IPR004788)
AT2G01150	RHA2B	Encodes a RING-H2 finger protein that is expressed in vascular tissue, root tips, embryos and pistils.
AT1G72940	NA	disease resistance protein (TIR-NBS class), putative; similar to disease resistance protein (TIR-NBS class), putative [Arabidopsis thaliana] (TAIR:AT1G72950.1); similar to resistance gene analog PU3 [Helianthus annuus] (GB:AAL07535.1); contains InterPro domain Disease resistance protein; (InterPro:IPR000767); contains InterPro domain Toll-Interleukin receptor; (InterPro:IPR000157)
AT1G03150	NA	GCN5-related N-acetyltransferase (GNAT) family protein; similar to GCN5-related N-acetyltransferase, putative [Arabidopsis thaliana] (TAIR:AT5G13780.1); similar to hypothetical protein [Trifolium pratense] (GB:BAE71298.1); contains InterPro domain GCN5-related N-acetyltransferase; (InterPro:IPR000182)
AT1G05520	NA	transport protein, putative; similar to transport protein, putative [Arabidopsis thaliana] (TAIR:AT4G14160.2); similar to transport protein, putative [Arabidopsis thaliana] (TAIR:AT2G21630.1); similar to transport protein, putative [Arabidopsis thaliana] (TAIR:AT3G23660.1); similar to At1g05520/T25N20_16 [Oryza sativa (japonica cultivar-group)] (GB:AAX96396.1); similar to Vesicle coat complex COP…
AT1G36310	NA	similar to PREDICTED: similar to CG17807-PA [Rattus norve (GB:XP_001055538.1); similar to Os02g0750500 [Oryza sativa (japonica cultivar-group)] (GB:NP_001048132.1); contains InterPro domain SAM (and some other nucleotide) binding motif; (InterPro:IPR000051); contains InterPro domain Methyltransferase type 11; (InterPro:IPR013216); contains InterPro domain Generic methyltransferase; (InterPro:IPR0…
AT3G44340	CEF	homologous to yeast and animal Sec24 proteins; expression in yeast cells enhances their survival under oxidative stress conditions.
AT2G19880	NA	ceramide glucosyltransferase, putative; similar to putative ceramide glucosyltransferase [Oryza sativa (japonica cultivar-group)] (GB:BAD82732.1); similar to ceramide glucosyltransferase [Gossypium arboreum] (GB:AAK73021.1); contains InterPro domain Glycosyl transferase, family 2; (InterPro:IPR001173)
AT1G79340	AtMC4	latex-abundant protein, putative (AMC7) / caspase family protein; similar to AMC6/ATMCP2B (TYPE-II METACASPASES), caspase/ cysteine-type endopeptidase [Arabidopsis thaliana] (TAIR:AT1G79330.1); similar to latex-abundant protein [Hevea brasiliensis] (GB:AAD13216.1); contains InterPro domain Peptidase C14, caspase catalytic; (InterPro:IPR011600)
AT3G25220	FKBP15-1	immunophilin (FKBP15-1)
AT1G26750	NA	similar to expressed protein [Oryza sativa (japonica cultivar-group)] (GB:ABA96148.1)
AT2G27775	NA	similar to binding [Arabidopsis thaliana] (TAIR:AT2G27800.1)
AT2G38920	NA	SPX (SYG1/Pho81/XPR1) domain-containing protein / zinc finger (C3HC4-type RING finger) protein-related; similar to SPX (SYG1/Pho81/XPR1) domain-containing protein / zinc finger (C3HC4-type RING finger) protein-related [Arabidopsis thaliana] (TAIR:AT1G02860.1); similar to Zinc finger, RING-type; SPX, N-terminal [Medicago truncatula] (GB:ABE85047.1); similar to Os03g0650900 [Oryza sativa (japonica …
AT5G52220	NA	similar to hypothetical protein [Oryza sativa (japonica cultivar-group)] (GB:BAD33182.1)
AT4G02610	NA	tryptophan synthase, alpha subunit, putative; similar to TSA1 (TRYPTOPHAN SYNTHASE ALPHA CHAIN), tryptophan synthase [Arabidopsis thaliana] (TAIR:AT3G54640.1); similar to Os07g0182100 [Oryza sativa (japonica cultivar-group)] (GB:NP_001059049.1); similar to tryptophan synthase, alpha subunit (TSA1) [Isatis tinctoria] (GB:CAH56477.1); contains InterPro domain Tryptophan synthase, alpha chain; (Inte…
AT3G53890	NA	40S ribosomal protein S21 (RPS21B); Identical to 40S ribosomal protein S21-1 (RPS21B) [Arabidopsis Thaliana] (GB:Q9M337); similar to 40S ribosomal protein S21 (RPS21C) [Arabidopsis thaliana] (TAIR:AT5G27700.1); similar to Ribosomal protein S21e [Medicago truncatula] (GB:ABD28456.1); contains InterPro domain Ribosomal protein S21e; (InterPro:IPR001931)
AT3G09470	NA	Identical to UNC93-like protein [Arabidopsis Thaliana] (GB:Q94AA1;GB:Q67XL1;GB:Q67Y57;GB:Q9SF56); similar to Protein of unknown function DUF895, eukaryotic [Medicago truncatula] (GB:ABE82090.1); contains InterPro domain Protein of unknown function DUF895, eukaryotic; (InterPro:IPR010291)
AT5G53160	PYL8, RCAR3, PYL8, RCAR3	similar to unknown protein [Arabidopsis thaliana] (TAIR:AT1G01360.1); similar to CAPIP1 [Capsicum annuum] (GB:AAT35532.1); similar to CAPIP1-like [Solanum tuberosum] (GB:ABB29920.1); contains domain Bet v1-like (SSF55961); contains domain no description (G3D.3.30.530.20), similar to unknown protein [Arabidopsis thaliana] (TAIR:AT1G01360.1); similar to CAPIP1 [Capsicum annuum] (GB:AAT35532.1); sim…
AT1G09160	NA	protein phosphatase 2C-related / PP2C-related; similar to protein phosphatase type 2C [Arabidopsis thaliana] (TAIR:AT1G68410.2); similar to Protein phosphatase 2C-like [Medicago truncatula] (GB:ABD28356.1); similar to Protein phosphatase 2C-like [Medicago truncatula] (GB:ABE85667.1); contains InterPro domain Protein phosphatase 2C-like; (InterPro:IPR001932)
AT4G12300	CYP706A4	member of CYP706A
AT4G00370	ANTR2, PHT4;4, ANTR2, PHT4;4	ANTR2 (anion transporter 2); organic anion transporter; similar to inorganic phosphate transporter, putative [Arabidopsis thaliana] (TAIR:AT2G29650.1); similar to Na+/Pi transporter [Thellun (GB:ABK51380.1); similar to Major facilitator superfamily MFS_1 [Medicago truncatula] (GB:ABE91392.1); similar to Os09g0570400 [Oryza sativa (japonica cultivar-group)] (GB:NP_001063986.1); contains InterPro d…
AT5G64030	NA	dehydration-responsive protein-related; similar to dehydration-responsive protein-related [Arabidopsis thaliana] (TAIR:AT3G51070.1); similar to dehydration-responsive protein-related [Arabidopsis thaliana] (TAIR:AT1G29470.2); similar to dehydration-responsive protein-related [Arabidopsis thaliana] (TAIR:AT2G34300.2); similar to dehydration-responsive protein, putative [Oryza sativa (japonica cult…
AT4G13720	NA	inosine triphosphate pyrophosphatase, putative / HAM1 family protein; similar to Os10g0457500 [Oryza sativa (japonica cultivar-group)] (GB:NP_001064763.1); similar to putative HAM1 protein [Oryza sativa (japonica cultivar-group)] (GB:AAK54301.1); contains InterPro domain Ham1-like protein; (InterPro:IPR002637)
AT4G36810	GGPS1	Encodes a protein with geranylgeranyl pyrophosphate synthase activity involved in isoprenoid biosynthesis. The enzyme appears to be targeted to the chloroplast in epidermal cells and guard cells of leaves, and in etioplasts in roots.
AT4G21140	NA	similar to unknown protein [Arabidopsis thaliana] (TAIR:AT4G05400.2); similar to Os01g0511200 [Oryza sativa (japonica cultivar-group)] (GB:NP_001043171.1)
AT1G25380	ATNDT2, NDT2	mitochondrial substrate carrier family protein; similar to mitochondrial substrate carrier family protein [Arabidopsis thaliana] (TAIR:AT2G47490.1); similar to Mitochondrial FAD carrier protein (ISS) [Ostreococcus tauri] (GB:CAL55805.1); similar to Os01g0513200 [Oryza sativa (japonica cultivar-group)] (GB:NP_001043181.1); similar to Os05g0357200 [Oryza sativa (japonica cultivar-group)] (GB:NP_001…
AT4G34600	NA	similar to unknown protein [Arabidopsis thaliana] (TAIR:AT2G16385.1)
AT2G44640	NA	similar to PDE320 (PIGMENT DEFECTIVE 320) [Arabidopsis thaliana] (TAIR:AT3G06960.1); similar to Os01g0251000 [Oryza sativa (japonica cultivar-group)] (GB:NP_001042598.1); similar to unknown protein [Oryza sativa (japonica cultivar-group)] (GB:BAD81221.1)
AT3G53610	ATRAB8, AtRABE1a, AtRab8B	GTPase AtRAB8 (atrab8), GTPase AtRAB8 (atrab8), GTPase AtRAB8 (atrab8)
AT5G64640	NA	pectinesterase family protein; similar to pectinesterase family protein [Arabidopsis thaliana] (TAIR:AT5G09760.1); similar to 52O08_4 [Brassica rapa subsp. pekinensis] (GB:AAZ67549.1); contains InterPro domain Virulence factor, pectin lyase fold; (InterPro:IPR011050); contains InterPro domain Plant invertase/pectin methylesterase inhibitor; (InterPro:IPR007186); contains InterPro domain Pectinest…
AT1G11890	ATSEC22, SEC22	member of SEC22 Gene Family, member of SEC22 Gene Family
AT3G63190	RRF	ribosome recycling factor, chloroplast, putative / ribosome releasing factor, chloroplast, putative; Identical to Ribosome recycling factor, chloroplast precursor (Ribosome-releasing factor, chloroplast) (RRF) (CpFrr) (RRFHCP) (RRF) [Arabidopsis Thaliana] (GB:Q9M1X0;GB:Q93V42); similar to ribosome recycling factor family protein / ribosome releasing factor family protein [Arabidopsis thaliana] (T…
AT1G13730	NA	nuclear transport factor 2 (NTF2) family protein / RNA recognition motif (RRM)-containing protein; similar to RNA binding [Arabidopsis thaliana] (TAIR:AT2G03640.2); similar to putative ras-GTPase-activating protein SH3-domain binding protein [Trifolium pratense] (GB:BAE71222.1); contains InterPro domain Nuclear transport factor 2; (InterPro:IPR002075); contains InterPro domain Nucleotide-binding,…
AT5G04870	ATCPK1, CPK1	A calcium-dependent protein kinase that can phosphorylate phenylalanine ammonia lyase (PAL), a key enzyme in pathogen defense., A calcium-dependent protein kinase that can phosphorylate phenylalanine ammonia lyase (PAL), a key enzyme in pathogen defense.
AT4G36660	NA	similar to unknown protein [Arabidopsis thaliana] (TAIR:AT5G65650.1); similar to BAC19.4 [Lycopersicon esculentum] (GB:AAG01119.1); contains InterPro domain Protein of unknown function DUF1195; (InterPro:IPR010608)
AT3G53480	ABCG37, ATPDR9, PDR9	ATPDR9/PDR9 (PLEIOTROPIC DRUG RESISTANCE 9); ATPase, coupled to transmembrane movement of substances; Identical to Probable pleiotropic drug resistance protein 9 (PDR9) [Arabidopsis Thaliana] (GB:Q9LFH0); similar to ATPDR5/PDR5 (PLEIOTROPIC DRUG RESISTANCE 5), ATPase, coupled to transmembrane movement of substances [Arabidopsis thaliana] (TAIR:AT2G37280.1); similar to ATPDR13/PDR13 (PLEIOTROPIC D…
AT1G66070	NA	translation initiation factor-related; similar to translation initiation factor-related [Arabidopsis thaliana] (TAIR:AT5G37475.1); similar to Os02g0122300 [Oryza sativa (japonica cultivar-group)] (GB:NP_001045725.1); similar to BRI1-KD interacting protein 121 [Oryza sativa (japonica cultivar-group)] (GB:BAD11349.1); contains domain SUBFAMILY NOT NAMED (PTHR21681:SF4); contains domain FAMILY NOT N…
AT1G60850	AAC42, ATRPAC42, AAC42, ATRPAC42	ATRPAC42 (Arabidopsis thaliana RNA polymerase I subunit 42); DNA binding / DNA-directed RNA polymerase; similar to ATRPAC43 (Arabidopsis thaliana RNA polymerase I subunit 43), DNA binding / DNA-directed RNA polymerase [Arabidopsis thaliana] (TAIR:AT1G60620.1); similar to RNA polymerase subunit (GB:AAB00528.1); contains InterPro domain RNA polymerase, RpoA/D/Rpb3-type; (InterPro:IPR011263); contai…
AT3G25860	LTA2, PLE2	Nuclear encoded dihydrolipoamide S-acetyltransferase (LTA2) that encodes teh Pyruvate Decarboxylase E2 subunit. Mutant has embryo defect., Nuclear encoded dihydrolipoamide S-acetyltransferase (LTA2) that encodes teh Pyruvate Decarboxylase E2 subunit. Mutant has embryo defect.
AT3G57220	NA	UDP-GlcNAc:dolichol phosphate N-acetylglucosamine-1-phosphate transferase, putative; similar to GPT (UDP-GLCNAC%3ADOLICHOL+PHOSPHATE+GLCNAC-1-P+TRANSFERASE), UDP-N-acetylglucosamine-dolichyl-phosphate N-acetylglucosaminephosphotransferase [Arabidopsis thaliana] (TAIR:AT2G41490.1); similar to UDP-N-acetylglucosamine-dolichyl-phosphate N-acetylglucosaminephosphotransferase [Dictyostelium discoideum…
AT5G13220	AT5G13220, JAS1, JAZ10, TIFY, TIFY9, AT5G13220, JAS1, JAZ10, TIFY, TIFY9	similar to unknown protein [Arabidopsis thaliana] (TAIR:AT1G19180.1); similar to P0482D04.10 [Oryza sativa (japonica cultivar-group)] (GB:BAB89663.1); similar to Os04g0395800 [Oryza sativa (japonica cultivar-group)] (GB:NP_001052661.1); contains InterPro domain ZIM; (InterPro:IPR010399), similar to unknown protein [Arabidopsis thaliana] (TAIR:AT1G19180.1); similar to P0482D04.10 [Oryza sativa (ja…
AT3G02650	NA	pentatricopeptide (PPR) repeat-containing protein; similar to binding [Arabidopsis thaliana] (TAIR:AT1G62680.1); similar to Os06g0179500 [Oryza sativa (japonica cultivar-group)] (GB:NP_001056969.1); similar to pentatricopeptide repeat protein [Oryza sativa (japonica cultivar-group)] (GB:BAF36557.1); contains InterPro domain Pentatricopeptide repeat; (InterPro:IPR002885); contains InterPro domain …
AT5G50460	NA	protein transport protein SEC61 gamma subunit, putative; Identical to Protein transport protein SEC61 gamma-1 subunit (SEC61G2) [Arabidopsis Thaliana] (GB:Q9SW34); similar to protein transport protein SEC61 gamma subunit, putative [Arabidopsis thaliana] (TAIR:AT4G24920.1); similar to Os02g0178400 [Oryza sativa (japonica cultivar-group)] (GB:NP_001046076.1); similar to Protein transport protein SE…
AT2G32920	ATPDI9, ATPDIL2-3, PDI9	Encodes a protein disulfide isomerase-like (PDIL) protein, a member of a multigene family within the thioredoxin (TRX) superfamily., Encodes a protein disulfide isomerase-like (PDIL) protein, a member of a multigene family within the thioredoxin (TRX) superfamily., Encodes a protein disulfide isomerase-like (PDIL) protein, a member of a multigene family within the thioredoxin (TRX) superfamily.
AT2G24060	NA	translation initiation factor 3 (IF-3) family protein; similar to translation initiation factor 3 (IF-3) family protein [Arabidopsis thaliana] (TAIR:AT4G30690.1); similar to Initiation factor 3 [Medicago truncatula] (GB:ABE79490.1); contains InterPro domain Initiation factor 3; (InterPro:IPR001288)
AT5G57020	ATNMT1, NMT1	Arabidopsis thaliana myristoyl-CoA:protein N-myristoyltransferase., Arabidopsis thaliana myristoyl-CoA:protein N-myristoyltransferase.
AT5G35790	G6PD1	Encodes a plastidic glucose-6-phosphate dehydrogenase that is sensitive to reduction by DTT and whose mRNA is more prevalent in developing organs but absent in the root.
AT3G44850	NA	protein kinase-related; similar to protein kinase family protein [Arabidopsis thaliana] (TAIR:AT5G22840.1); similar to SRPK4 (SER/ARG-RICH PROTEIN KINASE 4), kinase/ protein kinase [Arabidopsis thaliana] (TAIR:AT3G53030.1); similar to putative serine/ar (GB:AAS79595.1); similar to SRPK4 [Oryza sativa] (GB:AAL58968.1); contains InterPro domain Protein kinase-like; (InterPro:IPR011009); contains In…
AT2G46540	NA	similar to fiber protein Fb11 [Gossypium barbadense] (GB:AAN77150.1)
AT5G40530	NA	similar to Protein of unknown function DUF691, methyltransferases-related [Medicago truncatula] (GB:ABE86909.1); contains InterPro domain Methyltransferases-related; (InterPro:IPR007823)
AT4G14890	NA	ferredoxin family protein; similar to ATFD3 (FERREDOXIN 3), electron carrier [Arabidopsis thaliana] (TAIR:AT2G27510.1); similar to 2Fe-2S ferredoxin, iron-sulfur binding site [Medicago truncatula] (GB:ABE82976.1); contains InterPro domain 2Fe-2S Ferredoxin-like fold; (InterPro:IPR012675); contains InterPro domain Ferredoxin [2Fe-2S], plant; (InterPro:IPR010241); contains InterPro domain Ferredoxi…
AT5G26790	NA	similar to unknown protein [Arabidopsis thaliana] (TAIR:AT1G06475.1)
AT3G28900	NA	60S ribosomal protein L34 (RPL34C); Identical to 60S ribosomal protein L34-3 (RPL34C) [Arabidopsis Thaliana] (GB:Q9LJW6); similar to RPL34 (RIBOSOMAL PROTEIN L34), structural constituent of ribosome [Arabidopsis thaliana] (TAIR:AT1G69620.1); similar to 60S ribosomal protein L34, putative [Solanum demissum] (GB:AAT39969.1); similar to 60S ribosomal protein L34 (GB:P41098); contains InterPro domain…
AT3G15020	NA	malate dehydrogenase (NAD), mitochondrial, putative; Identical to Malate dehydrogenase 2, mitochondrial precursor (EC 1.1.1.37) (mNAD- MDH 2) [Arabidopsis Thaliana] (GB:Q9LKA3); similar to malate dehydrogenase (NAD), mitochondrial [Arabidopsis thaliana] (TAIR:AT1G53240.1); similar to Malate dehydrogenase, mitochondrial precursor (GB:Q43744); contains InterPro domain Lactate/malate dehydrogenase; …
AT5G13280	AK, AK-LYS1, AK1	Asp kinase inhibited by Lys and S-adenosylmethionine. Contains regulatory domains that belong to the ACT domain family, which allow binding to a extreme variety of ligands. Can function as a monomer or as a dimer with acetohydroxyacid synthase (HSDH)., Asp kinase inhibited by Lys and S-adenosylmethionine. Contains regulatory domains that belong to the ACT domain family, which allow binding to a e…
AT3G10090	NA	40S ribosomal protein S28 (RPS28A); Identical to 40S ribosomal protein S28-1 (RPS28B) [Arabidopsis Thaliana] (GB:Q9SR73); similar to 40S ribosomal protein S28 (RPS28B) [Arabidopsis thaliana] (TAIR:AT5G03850.1); similar to ribosomal protein S28 [Prunus persica] (GB:CAA10101.1); similar to ribosomal protein S28 [Prunus persica] (GB:CAA10104.1); contains InterPro domain Ribosomal protein S28e; (Inte…
AT3G57930	NA	similar to unknown protein [Arabidopsis thaliana] (TAIR:AT2G42190.1); similar to HMG-I and HMG-Y, DNA-binding [Medicago truncatula] (GB:ABE85991.1); contains InterPro domain HMG-I and HMG-Y, DNA-binding; (InterPro:IPR000637)
AT5G08180	NA	ribosomal protein L7Ae/L30e/S12e/Gadd45 family protein; Identical to H/ACA ribonucleoprotein complex subunit 2-like protein (Nhp2-like protein) [Arabidopsis Thaliana] (GB:Q9LEY9); similar to ribosomal protein L7Ae/L30e/S12e/Gadd45 family protein [Arabidopsis thaliana] (TAIR:AT5G20160.1); similar to ribosomal protein L7Ae/L30e/S12e/Gadd45 family protein [Arabidopsis thaliana] (TAIR:AT4G22380.1); s…
AT2G32400	ATGLR3.7, GLR3.7, GLR5	Glr5, Glr5, Glr5
AT3G46830	ATRAB-A2C, ATRAB11A, ATRABA2C, RAB-A2C	AtRABA2c/AtRab11A (Arabidopsis Rab GTPase homolog A2c); GTP binding; Identical to Ras-related protein Rab11A (RAB11A) [Arabidopsis Thaliana] (GB:Q96283); similar to AtRABA2d (Arabidopsis Rab GTPase homolog A2d), GTP binding [Arabidopsis thaliana] (TAIR:AT5G59150.1); similar to Ras-related protein Rab11C (GB:Q40193); contains InterPro domain Small GTP-binding protein domain; (InterPro:IPR005225); …
AT4G18060	NA	SH3 domain-containing protein 3 (SH3P3); similar to SH3 domain-containing protein 2 (SH3P2) [Arabidopsis thaliana] (TAIR:AT4G34660.1); similar to SH3; tRNA-binding arm [Medicago truncatula] (GB:ABE92790.1); contains InterPro domain Src homology-3; (InterPro:IPR001452); contains InterPro domain Neutrophil cytosol factor 2; (InterPro:IPR000108)
AT2G01720	NA	ribophorin I family protein; similar to ribophorin I family protein [Arabidopsis thaliana] (TAIR:AT1G76400.1); similar to Os05g0301500 [Oryza sativa (japonica cultivar-group)] (GB:NP_001055134.1); similar to putative ribophorin I homologue [Hordeum vulgare subsp. vulgare] (GB:CAA74910.1); contains InterPro domain Ribophorin I; (InterPro:IPR007676)
AT1G30890	NA	integral membrane HRF1 family protein; similar to integral membrane HRF1 family protein [Arabidopsis thaliana] (TAIR:AT3G59500.1); similar to H0806H05.8 [Oryza sativa (indica cultivar-group)] (GB:CAC09475.2); similar to Os04g0165400 [Oryza sativa (japonica cultivar-group)] (GB:NP_001052132.1); contains InterPro domain Hrf1; (InterPro:IPR005578)
AT1G70200	NA	RNA recognition motif (RRM)-containing protein; similar to unknown protein [Arabidopsis thaliana] (TAIR:AT2G22795.1); similar to Os02g0326200 [Oryza sativa (japonica cultivar-group)] (GB:NP_001046705.1); similar to RNA recognition motif (RRM)-containing protein-like [Oryza sativa (japonica cultivar-group)] (GB:BAD15694.1); contains InterPro domain Nucleotide-binding, alpha-beta plait; (InterPro:I…
AT5G09870	CESA5	Cellulose Synthase
AT1G09630	ATRAB-A2A, ATRAB11C, ATRABA2A, RAB-A2A	Encodes a putative GTP-binding protein., Encodes a putative GTP-binding protein., Encodes a putative GTP-binding protein., Encodes a putative GTP-binding protein.
AT4G26370	NA	antitermination NusB domain-containing protein; similar to hypothetical protein M3E9.200 [Sorghum bicolor] (GB:AAL73975.1); contains InterPro domain NusB/RsmB/TIM44; (InterPro:IPR006027), antitermination NusB domain-containing protein; similar to hypothetical protein M3E9.200 [Sorghum bicolor] (GB:AAL73975.1); similar to Os03g0656900 [Oryza sativa (japonica cultivar-group)] (GB:NP_001050811.1); c…
AT1G54610	NA	protein kinase family protein; similar to protein kinase family protein [Arabidopsis thaliana] (TAIR:AT3G05050.1); similar to Protein kinase [Medicago truncatula] (GB:ABE83648.1); similar to CRK1 protein [Beta vulgaris subsp. vulgaris] (GB:CAB89490.1); similar to putative CRK1 protein [Oryza sativa (japonica cultivar-group)] (GB:BAD89473.1); contains InterPro domain Serine/threonine protein kinas…
AT4G11010	NDPK3, NDPK3	nucleoside diphosphate kinase 3 (ndpk3), nucleoside diphosphate kinase 3 (ndpk3), located to the inter-membrane space in mitochondria
AT1G75350	emb2184	EMB2184 (EMBRYO DEFECTIVE 2184); structural constituent of ribosome; Identical to 50S ribosomal protein L31, chloroplast precursor (CL31) (RPL31) [Arabidopsis Thaliana] (GB:Q9FWS4); similar to similar to chloroplast 50S ribosomal protein L31 [Medicago sativa] (GB:AAC77927.1); contains InterPro domain Ribosomal protein L31; (InterPro:IPR002150)
AT3G22780	ATTSO1, TSO1	putative DNA binding protein (tso1) mRNA, tso1-3 allele,, putative DNA binding protein (tso1) mRNA, tso1-3 allele,
AT3G56910	PSRP5	PSRP5 (PLASTID-SPECIFIC 50S RIBOSOMAL PROTEIN 5); Identical to Plastid-specific 50S ribosomal protein 5, chloroplast precursor (PSRP- 5) (PSRP5) [Arabidopsis Thaliana] (GB:Q9LER7;GB:Q94B31); similar to Os01g0278900 [Oryza sativa (japonica cultivar-group)] (GB:NP_001042743.1); similar to 50s ribosomal protein l18, chloroplast precursor (cl18). [Medicago truncatula] (GB:ABE79862.1)
AT5G48910	LPA66	pentatricopeptide (PPR) repeat-containing protein; similar to pentatricopeptide (PPR) repeat-containing protein [Arabidopsis thaliana] (TAIR:AT5G66520.1); similar to Os03g0821700 [Oryza sativa (japonica cultivar-group)] (GB:NP_001051728.1); similar to putative pentatricopeptide (PPR) repeat-containing protein [Oryza sativa (japonica cultivar-group)] (GB:BAD16484.1); contains InterPro domain Penta…
AT1G68410	NA	protein phosphatase 2C-related / PP2C-related; similar to protein phosphatase 2C-related / PP2C-related [Arabidopsis thaliana] (TAIR:AT1G09160.1); similar to Protein phosphatase 2C-like [Medicago truncatula] (GB:ABE85667.1); contains InterPro domain Protein phosphatase 2C-like; (InterPro:IPR001932), protein phosphatase type 2C; similar to protein phosphatase 2C-related / PP2C-related [Arabidopsis…
AT4G18460	NA	D-Tyr-tRNA(Tyr) deacylase family protein; similar to Os01g0242500 [Oryza sativa (japonica cultivar-group)] (GB:NP_001042556.1); similar to hypothetical protein DDBDRAFT_0183787 [Dictyostelium discoideum AX4] (GB:XP_635109.1); contains InterPro domain D-tyrosyl-tRNA(Tyr) deacylase; (InterPro:IPR003732)
AT4G13170	NA	60S ribosomal protein L13A (RPL13aC); Identical to 60S ribosomal protein L13a-3 (RPL13AC) [Arabidopsis Thaliana] (GB:Q9SVR0); similar to 60S ribosomal protein L13A (RPL13aD) [Arabidopsis thaliana] (TAIR:AT5G48760.2); similar to 60S ribosomal protein L13a-like protein [Solanum tuberosum] (GB:ABA46790.1); contains InterPro domain Ribosomal protein L13; (InterPro:IPR005822); contains InterPro domain…
AT4G39820	NA	binding; similar to Os02g0550400 [Oryza sativa (japonica cultivar-group)] (GB:NP_001047094.1); similar to PREDICTED: hypothetical protein [Gallus gallus] (GB:XP_419934.1); contains InterPro domain Tetratricopeptide region; (InterPro:IPR013026); contains InterPro domain Protein prenyltransferase; (InterPro:IPR008940); contains InterPro domain Tetratricopeptide-like helical; (InterPro:IPR011990)
AT1G03687	NA	similar to COG3148: Uncharacterized conserved protein [Yersinia intermedia ATCC 29909] (GB:ZP_00833766.1); similar to Os06g0342600 [Oryza sativa (japonica cultivar-group)] (GB:NP_001057573.1); contains InterPro domain DTW; (InterPro:IPR005636)
AT2G29760	OTP81	pentatricopeptide (PPR) repeat-containing protein; similar to pentatricopeptide (PPR) repeat-containing protein [Arabidopsis thaliana] (TAIR:AT1G08070.1); similar to Tetratricopeptide-like helical [Medicago truncatula] (GB:ABE82964.1); similar to Tetratricopeptide-like helical [Medicago truncatula] (GB:ABE88515.1); contains InterPro domain Pentatricopeptide repeat; (InterPro:IPR002885); contains …
AT1G22540	NA	proton-dependent oligopeptide transport (POT) family protein; similar to proton-dependent oligopeptide transport (POT) family protein [Arabidopsis thaliana] (TAIR:AT1G72130.1); similar to proton-dependent oligopeptide transport (POT) family protein [Arabidopsis thaliana] (TAIR:AT1G72140.1); similar to putative oligopeptide transporter [Oryza sativa (japonica cultivar-group)] (GB:BAD82719.1); simi…
AT5G59740	NA	UDP-galactose/UDP-glucose transporter-related; similar to ATUTR5/UTR5 (UDP-GALACTOSE TRANSPORTER 5), galactose transporter [Arabidopsis thaliana] (TAIR:AT3G46180.1); similar to At3g46180 [Medicago truncatula] (GB:ABE93809.1); contains InterPro domain UAA transporter; (InterPro:IPR013657)
AT4G16447	NA	unknown protein
AT1G55840	NA	SEC14 cytosolic factor (SEC14) / phosphoglyceride transfer protein; similar to SEC14 cytosolic factor, putative / polyphosphoinositide-binding protein, putative [Arabidopsis thaliana] (TAIR:AT5G47730.1); similar to Cellular retinaldehyde binding/alpha-tocopherol transport; Cellular retinaldehyde-binding/triple function, N-terminal [Medicago truncatula] (GB:ABD28586.1); contains InterPro domain Ph…
AT5G55920	OLI2	nucleolar protein, putative; similar to nucleolar protein, putative [Arabidopsis thaliana] (TAIR:AT4G26600.1); similar to Bacterial Fmu (Sun)/eukaryotic nucleolar NOL1/Nop2p [Medicago truncatula] (GB:ABE89312.1); similar to Os09g0551300 [Oryza sativa (japonica cultivar-group)] (GB:NP_001063867.1); similar to putative proliferating cell nuclear protein P120 [Oryza sativa (japonica cultivar-group)]…
AT2G46930	NA	pectinacetylesterase, putative; similar to pectinacetylesterase family protein [Arabidopsis thaliana] (TAIR:AT3G62060.1); similar to pectin acetylesterase [Eucalyptus globulus subsp. globulus] (GB:ABG34283.1); contains InterPro domain Pectinacetylesterase; (InterPro:IPR004963)
AT3G56950	SIP2, SIP2;1	One of the Major Intrinsic Proteins(MIPs) which facilitate the passive transport of small molecules across membranes.Belongs to a family of plant aquaporins.Similar to yeast and radish aquaporins. Located on ER., One of the Major Intrinsic Proteins(MIPs) which facilitate the passive transport of small molecules across membranes.Belongs to a family of plant aquaporins.Similar to yeast and radish a…
AT5G14660	ATDEF2, DEF2, PDF1B	encodes a peptide deformylase-like protein, encodes a peptide deformylase-like protein, encodes a peptide deformylase-like protein
AT1G10522	NA	similar to conserved hypothetical protein [Medicago truncatula] (GB:ABE91480.1); similar to Os09g0382400 [Oryza sativa (japonica cultivar-group)] (GB:NP_001063064.1)
AT1G27450	APT1, ATAPT1	Adenosine phosphoribosyl transferase(E.C:2.4.2.7), involved in the one-step salvage of adenine to AMP., Adenosine phosphoribosyl transferase(E.C:2.4.2.7), involved in the one-step salvage of adenine to AMP.
AT5G08130	BIM1	Arabidopsis thaliana basic helix-loop-helix (bHLH) family protein involved in brassinosteroid signaling. It synergistically interacts with BES1 to bind to E box sequences (CANNTG).
AT3G07140	NA	GPI transamidase component Gpi16 subunit family protein; similar to Gpi16 subunit, GPI transamidase component family protein, expressed [Oryza sativa (japonica cultivar-group)] (GB:ABA93627.1); contains InterPro domain Gpi16 subunit, GPI transamidase component; (InterPro:IPR007245)
AT3G20440	BE1, EMB2729	BE1/EMB2729 (BRANCHING ENZYME 1, EMBRYO DEFECTIVE 2729); alpha-amylase; similar to SBE2.1 (STARCH BRANCHING ENZYME 2.1), 1,4-alpha-glucan branching enzyme [Arabidopsis thaliana] (TAIR:AT2G36390.1); similar to glucan (1,4-alpha-), branching enzyme 1 [Mus musculus] (GB:NP_083079.1); similar to Os06g0367100 [Oryza sativa (japonica cultivar-group)] (GB:NP_001057611.1); contains InterPro domain Alpha …
AT5G20890	NA	chaperonin, putative; similar to chaperonin, putative [Arabidopsis thaliana] (TAIR:AT3G11830.1); similar to chaperonin containing TCP1, subunit 2 (beta) [Gallus gallus] (GB:NP_001012551.1); similar to Protein kinase; GroEL-like chaperone, ATPase [Medicago truncatula] (GB:ABE90681.1); similar to Cct2-prov protein [Xenopus laevis] (GB:AAH42347.1); contains InterPro domain T-complex protein 1, beta …
AT4G28440	NA	DNA-binding protein-related; Identical to Protein At4g28440 [Arabidopsis Thaliana] (GB:O49453); similar to DNA-binding protein-related [Arabidopsis thaliana] (TAIR:AT2G33845.1); similar to Os01g0238600 [Oryza sativa (japonica cultivar-group)] (GB:NP_001042538.1); similar to unknown [Medicago sativa] (GB:AAZ32857.1); similar to Os01g0754100 [Oryza sativa (japonica cultivar-group)] (GB:NP_001044277…
AT3G16080	NA	60S ribosomal protein L37 (RPL37C); Identical to 60S ribosomal protein L37-3 (RPL37C) [Arabidopsis Thaliana] (GB:Q8LEM8); similar to 60S ribosomal protein L37 (RPL37B) [Arabidopsis thaliana] (TAIR:AT1G52300.1); similar to ribosomal protein L37 [Glycine max] (GB:AAS47512.1); contains InterPro domain Ribosomal protein L37e; (InterPro:IPR001569)
AT3G04080	APY1, ATAPY1	Encodes an enzyme with ATPase and ADPase activity (an apyrase) that when mutated in combination with ATAPY2 causes a complete inhibition of pollen germination., Encodes an enzyme with ATPase and ADPase activity (an apyrase) that when mutated in combination with ATAPY2 causes a complete inhibition of pollen germination.
AT3G14790	ATRHM3, RHM3, ATRHM3, RHM3	RHM3 (RHAMNOSE BIOSYNTHESIS 3); catalytic; Identical to Probable rhamnose biosynthetic enzyme 3 (EC 4.2.1.-) (EC 1.1.1.-) (RHM3) [Arabidopsis Thaliana] (GB:Q9LH76); similar to MUM4 (MUCILAGE-MODIFIED 4), catalytic [Arabidopsis thaliana] (TAIR:AT1G53500.1); similar to RHM1/ROL1 (RHAMNOSE BIOSYNTHESIS1), UDP-glucose 4,6-dehydratase/ catalytic [Arabidopsis thaliana] (TAIR:AT1G78570.1); similar to UD…
AT1G69420	NA	zinc finger (DHHC type) family protein; similar to zinc finger (DHHC type) family protein [Arabidopsis thaliana] (TAIR:AT4G15080.1); similar to Putative DHHC-type zinc finger protein [Oryza sativa (japonica cultivar-group)] (GB:AAN77310.1); similar to Os10g0337500 [Oryza sativa (japonica cultivar-group)] (GB:NP_001064375.1); similar to Os03g0209500 [Oryza sativa (japonica cultivar-group)] (GB:NP_…
AT1G10900	NA	phosphatidylinositol-4-phosphate 5-kinase family protein; Identical to Phosphatidylinositol-4-phosphate 5-kinase 7 (EC 2.7.1.68) (AtPIP5K7) (1-phosphatidylinositol-4-phosphate kinase 7) (PtdIns(4)P-5-kinase 7) (Diphosphoinositide kinase 7) (AtP5K2) (PIP5K7) [Arabidopsis Thaliana] (GB:Q9SUI2;GB:O04095); similar to PIP5K9 (PHOSPHATIDYL INOSITOL MONOPHOSPHATE 5 KINASE), 1-phosphatidylinositol-4-phos…
AT5G64816	NA	Identical to Protein At5g64816 precursor [Arabidopsis Thaliana] (GB:Q8L8Q8;GB:Q9LV96); similar to Os03g0185600 [Oryza sativa (japonica cultivar-group)] (GB:NP_001049198.1)
AT5G48640	NA	cyclin family protein; similar to cyclin family protein [Arabidopsis thaliana] (TAIR:AT5G48630.1); similar to G1/S-specific cyclin C-type (GB:P93411); contains InterPro domain Cyclin, N-terminal; (InterPro:IPR006671); contains InterPro domain Cyclin-like; (InterPro:IPR011028); contains InterPro domain Cyclin-related; (InterPro:IPR013763); contains InterPro domain Cyclin; (InterPro:IPR006670)
AT3G16260	TRZ4	catalytic; similar to metallo-beta-lactamase family protein [Arabidopsis thaliana] (TAIR:AT1G52160.1); similar to unnamed protein product; gb|AAF29402.1 gene_id:MYA6.7 strong similarity to unknown protein-related [Medicago truncatula] (GB:ABE80923.1); contains InterPro domain Beta-lactamase-like; (InterPro:IPR001279)
AT1G47260	APFI, GAMMA	Encodes mitochondrial gamma carbonic anhydrase. Component of the NADH dehydrogenase complex., Encodes mitochondrial gamma carbonic anhydrase. Component of the NADH dehydrogenase complex.
AT1G67930	NA	Golgi transport complex protein-related; similar to Os05g0378900 [Oryza sativa (japonica cultivar-group)] (GB:NP_001055390.1); similar to component of oligomeric gol (GB:NP_006339.2); contains InterPro domain Steroid nuclear receptor, ligand-binding; (InterPro:IPR008946)
AT3G43610	NA	tubulin family protein; similar to SPC98 (SPINDLE POLE BODY COMPONENT 98) [Arabidopsis thaliana] (TAIR:AT5G06680.1); similar to OSJNBa0005N02.6 [Oryza sativa (japonica cultivar-group)] (GB:CAD41288.2); similar to tubulin family protein, related [Solanum demissum] (GB:AAK91898.2); contains InterPro domain Spc97/Spc98; (InterPro:IPR007259)
AT3G21610	NA	similar to unknown protein [Arabidopsis thaliana] (TAIR:AT1G67600.1); similar to Acid phosphatase/vanadium-dependent haloperoxidase related [Medicago truncatula] (GB:ABD32415.1); contains InterPro domain Acid phosphatase/vanadium-dependent haloperoxidase related; (InterPro:IPR003832), similar to unknown protein [Arabidopsis thaliana] (TAIR:AT1G67600.1); similar to Acid phosphatase/vanadium-depend…
AT5G08580	NA	calcium-binding EF hand family protein; similar to calcium-binding EF hand family protein [Arabidopsis thaliana] (TAIR:AT4G27790.1); similar to Os01g0572700 [Oryza sativa (japonica cultivar-group)] (GB:NP_001043383.1); similar to Os02g0221800 [Oryza sativa (japonica cultivar-group)] (GB:NP_001046324.1); similar to calcium binding protein-like [Oryza sativa (japonica cultivar-group)] (GB:BAD45102.…
AT3G05900	NA	neurofilament protein-related; similar to unknown protein [Arabidopsis thaliana] (TAIR:AT2G22795.1); similar to unnamed protein product [Asper (GB:BAE61223.1)
AT2G04030	CR88, EMB1956, HSP90.5	Encodes a chloroplast-targeted 90-kDa heat shock protein located in the stroma involved in red-light mediated deetiolation response. Mutants are resistant to chlorate, have elongated hypocotyls in light, and affect the expression of NR2, CAB, and RBCS but NOT NR1 and NiR., Encodes a chloroplast-targeted 90-kDa heat shock protein located in the stroma involved in red-light mediated deetiolation re…
AT3G55280	RPL23AB	60S ribosomal protein L23A (RPL23aB); Identical to 60S ribosomal protein L23a-2 (RPL23AB) [Arabidopsis Thaliana] (GB:Q9M3C3); similar to ATRPL23A (RIBOSOMAL PROTEIN L23A), RNA binding / structural constituent of ribosome [Arabidopsis thaliana] (TAIR:AT2G39460.1); similar to unknown [Brassica rapa] (GB:ABB97038.1); contains InterPro domain Ribosomal protein L23, N-terminal; (InterPro:IPR005633); c…
AT3G09700	NA	DNAJ heat shock N-terminal domain-containing protein; similar to DNAJ heat shock N-terminal domain-containing protein [Arabidopsis thaliana] (TAIR:AT2G35795.1); similar to Os01g0157800 [Oryza sativa (japonica cultivar-group)] (GB:NP_001042072.1); similar to hypothetical protein [Oryza sativa (japonica cultivar-group)] (GB:AAN65026.1); similar to Os07g0192300 [Oryza sativa (japonica cultivar-group…
AT4G05440	EDA35, EDA35	EDA35 (embryo sac development arrest 35); similar to cell division cycle 123 homolog [Danio rerio] (GB:NP_957015.1); contains InterPro domain D123; (InterPro:IPR009772), EDA35 (embryo sac development arrest 35); similar to chromosome 10 open reading frame [Xenopus tropicalis] (GB:CAJ83730.1); contains InterPro domain D123; (InterPro:IPR009772)
AT3G17430	NA	phosphate translocator-related; similar to phosphate translocator-related [Arabidopsis thaliana] (TAIR:AT1G48230.1); similar to expressed protein (with alternative splicing) [Oryza sativa (japonica cultivar-group)] (GB:AAS07264.1); contains InterPro domain Protein of unknown function DUF250; (InterPro:IPR004853)
AT5G39960	NA	GTP-binding family protein; similar to EMB2738 (EMBRYO DEFECTIVE 2738), GTP binding [Arabidopsis thaliana] (TAIR:AT3G12080.1); similar to Os01g0225200 [Oryza sativa (japonica cultivar-group)] (GB:NP_001042458.1); similar to GTP-binding protein EngA [Zymomonas mobilis subsp. mobilis ZM4] (GB:YP_162188.1); contains InterPro domain GTP-binding protein, HSR1-related; (InterPro:IPR002917); contains In…
AT1G63680	ATMURE, MURE, PDE316	mutant has Pale seeds and seedlings; Similar to Bacterial mur E Protein, mutant has Pale seeds and seedlings; Similar to Bacterial mur E Protein, mutant has Pale seeds and seedlings; Similar to Bacterial mur E Protein
AT5G48580	FKBP15-2	immunophilin (FKBP15-2)
AT2G01290	RPI2	ribose-5-phosphate isomerase; Identical to Probable ribose-5-phosphate isomerase (EC 5.3.1.6) (Phosphoriboisomerase) [Arabidopsis Thaliana] (GB:Q9ZU38); similar to RSW10 (RADIAL SWELLING 10), ribose-5-phosphate isomerase [Arabidopsis thaliana] (TAIR:AT1G71100.1); similar to chloroplast ribose-5-phosphate isomerase [Spinacia oleracea] (GB:AAL77589.1); contains InterPro domain Ribose 5-phosphate is…
AT4G23620	NA	50S ribosomal protein-related; similar to unknown protein [Arabidopsis thaliana] (TAIR:AT5G66860.1); similar to Ribosomal protein L25 [Medicago truncatula] (GB:ABD28532.1); contains InterPro domain Ribosomal protein L25-like; (InterPro:IPR011035); contains InterPro domain Ribosomal protein L25; (InterPro:IPR001021)
AT1G34550	EMB2756	EMB2756 (EMBRYO DEFECTIVE 2756); hydrolase, acting on carbon-nitrogen (but not peptide) bonds, in linear amides; similar to unknown protein [Arabidopsis thaliana] (TAIR:AT4G09630.1); similar to expressed protein [Oryza sativa (japonica cultivar-group)] (GB:ABA91928.2); contains InterPro domain Alkaline phytoceramidase; (InterPro:IPR008901); contains InterPro domain Protein of unknown function DUF…
AT3G57650	LPAT2	Encodes an endoplasmic reticulum localized protein with lysophosphatidyl acyltransferase activity.
AT5G23390	NA	similar to unknown protein [Arabidopsis thaliana] (TAIR:AT1G48840.1); similar to Os04g0677400 [Oryza sativa (japonica cultivar-group)] (GB:NP_001054264.1); similar to Os02g0637800 [Oryza sativa (japonica cultivar-group)] (GB:NP_001047529.1); similar to unknown protein [Oryza sativa (japonica cultivar-group)] (GB:BAD25093.1); contains InterPro domain Longin-like; (InterPro:IPR011012); contains Int…
AT1G16080	NA	similar to unnamed protein product [Ostreococcus tauri] (GB:CAL54676.1); similar to Os08g0266300 [Oryza sativa (japonica cultivar-group)] (GB:NP_001061403.1)
AT5G20980	ATMS3	encodes a plastidic methionine synthase, involved in methionine de novo synthesis in the chloroplast
AT2G22870	EMB2001	EMB2001 (EMBRYO DEFECTIVE 2001); GTP binding; Identical to GTP-binding protein At2g22870 [Arabidopsis Thaliana] (GB:O81004;GB:Q5XVD7); similar to GTP binding [Arabidopsis thaliana] (TAIR:AT5G11480.1); similar to Putative nucleotide binding protein [Oryza sativa (japonica cultivar-group)] (GB:AAM19136.1); similar to Os03g0232500 [Oryza sativa (japonica cultivar-group)] (GB:NP_001049468.1); contain…
AT1G74750	NA	pentatricopeptide (PPR) repeat-containing protein; similar to pentatricopeptide (PPR) repeat-containing protein [Arabidopsis thaliana] (TAIR:AT1G18900.2); similar to Os07g0590600 [Oryza sativa (japonica cultivar-group)] (GB:NP_001060154.1); similar to Os12g0638900 [Oryza sativa (japonica cultivar-group)] (GB:NP_001067384.1); similar to Tetratricopeptide-like helical [Medicago truncatula] (GB:ABE9…
AT4G35950	ARAC6, ATRAC6, ATROP5, RAC2, ROP5	A member of ROP GTPases gene family-like. GTP binding protein Arac6., A member of ROP GTPases gene family-like. GTP binding protein Arac6., A member of ROP GTPases gene family-like. GTP binding protein Arac6., A member of ROP GTPases gene family-like. GTP binding protein Arac6., A member of ROP GTPases gene family-like. GTP binding protein Arac6.
AT3G20430	NA	similar to Os01g0559200 [Oryza sativa (japonica cultivar-group)] (GB:NP_001043341.1); similar to Mediator of U snRNA nuclear export PHAX (ISS) [Ostreococcus tauri] (GB:CAL53287.1); contains domain FAMILY NOT NAMED (PTHR13135)
AT1G18540	NA	60S ribosomal protein L6 (RPL6A); Identical to 60S ribosomal protein L6-1 (RPL6A) [Arabidopsis Thaliana] (GB:Q9FZ76); similar to 60S ribosomal protein L6 (RPL6C) [Arabidopsis thaliana] (TAIR:AT1G74050.1); similar to 60S ribosomal protein L6 (YL16-like) (GB:P34091); contains InterPro domain Ribosomal protein L6, N-terminal; (InterPro:IPR005568); contains InterPro domain Ribosomal protein L6E; (Int…
AT5G16950	NA	similar to hypothetical protein MtrDRAFT_AC157349g25v1 [Medicago truncatula] (GB:ABE78359.1)
AT3G13120	NA	30S ribosomal protein S10, chloroplast, putative; Identical to 30S ribosomal protein S10, chloroplast precursor (RPS10) [Arabidopsis Thaliana] (GB:Q9LK61); similar to 30S ribosomal protein S10-like [Brassica napus] (GB:AAW22623.1); contains InterPro domain Ribosomal protein S10; (InterPro:IPR001848); contains InterPro domain Ribosomal protein S10, bacterial form; (InterPro:IPR005731)
AT4G21940	CPK15	member of Calcium Dependent Protein Kinase
AT4G34090	NA	similar to unknown protein [Arabidopsis thaliana] (TAIR:AT2G23370.1); similar to Hypothetical protein [Oryza sativa (japonica cultivar-group)] (GB:AAN61482.1); similar to Os03g0109700 [Oryza sativa (japonica cultivar-group)] (GB:NP_001048710.1); contains domain TPR-like (SSF48452)
AT4G20910	CRM2, HEN1	Encodes an enhancer of hua1 and hua2 tha acts to specify reproductive organ identities and to repress A gene function. HEN1 also shares AG's non-homeotic function in controlling floral determinacy. Mutants display corymb-like inflorescences. HEN1 is a methyltransferase that methylates miRNAs and siRNAs on the ribose of the last nucleotide. The 3'-end methylation probably protects the 3' ends of t…
AT1G64510	NA	ribosomal protein S6 family protein; Identical to 30S ribosomal protein S6 alpha, chloroplast precursor (RPS6) [Arabidopsis Thaliana] (GB:Q8VY91;GB:Q9SGW4); similar to 30S ribosomal protein S6 alpha, chloroplast precursor [Contains: 30S ribosomal protein S6 beta; 30S ribosomal protein S6 gamma; 30S ribosomal protein S6 delta; 30S ribosomal protein S6 epsilon] (GB:P82403); contains InterPro domain…
AT3G57450	NA	similar to Hypothetical protein [Oryza sativa] (GB:AAM08779.1); similar to Os07g0185900 [Oryza sativa (japonica cultivar-group)] (GB:NP_001059068.1)
AT2G13650	GONST1	GDP-mannose transporter
AT2G36080	NA	DNA-binding protein, putative; similar to transcription factor [Arabidopsis thaliana] (TAIR:AT5G06250.1); similar to Os02g0683500 [Oryza sativa (japonica cultivar-group)] (GB:NP_001047754.1); similar to Os03g0120900 [Oryza sativa (japonica cultivar-group)] (GB:NP_001048792.1); similar to putative DNA-binding protein [Oryza sativa (japonica cultivar-group)] (GB:AAM76357.1); contains InterPro domai…
AT5G67240	SDN3	exonuclease; similar to exonuclease family protein [Arabidopsis thaliana] (TAIR:AT3G50100.1); similar to H0212B02.12 [Oryza sativa (indica cultivar-group)] (GB:CAH68267.1); contains InterPro domain Nucleotide-binding, alpha-beta plait; (InterPro:IPR012677); contains InterPro domain Exonuclease; (InterPro:IPR006055); contains InterPro domain Polynucleotidyl transferase, Ribonuclease H fold; (Inter…
AT3G49680	ATBCAT-3, BCAT3	Encodes a chloroplast branched-chain amino acid aminotransferase. Complements the yeast leu/iso-leu/val auxotrophy mutant., Encodes a chloroplast branched-chain amino acid aminotransferase. Complements the yeast leu/iso-leu/val auxotrophy mutant.
AT1G32860	NA	glycosyl hydrolase family 17 protein; Identical to Putative glucan endo-1,3-beta-glucosidase 11 precursor (EC 3.2.1.39) ((1->3)-beta-glucan endohydrolase 11) ((1->3)-beta-glucanase 11) (Beta-1,3-endoglucanase 11) (Beta-1,3-glucanase 11) [Arabidopsis Thaliana] (GB:Q8L868;GB:Q9MAQ2); similar to glycosyl hydrolase family 17 protein [Arabidopsis thaliana] (TAIR:AT5G42100.2); similar to hypothetical p…
AT1G29240	NA	similar to unknown protein [Arabidopsis thaliana] (TAIR:AT2G34170.1); similar to Protein of unknown function DUF688 [Medicago truncatula] (GB:ABE80249.1); contains InterPro domain Protein of unknown function DUF688; (InterPro:IPR007789)
AT5G02590	NA	chloroplast lumen common family protein; similar to chloroplast lumen common family protein [Arabidopsis thaliana] (TAIR:AT3G53560.1); similar to Os05g0182100 [Oryza sativa (japonica cultivar-group)] (GB:NP_001054818.1); similar to TPR repeat [Medicago truncatula] (GB:ABE81686.1); contains InterPro domain Tetratricopeptide region; (InterPro:IPR013026); contains InterPro domain Protein prenyltrans…
AT1G24764	ATMAP70-2	Member of the MAP70 protein family.
AT3G02530	NA	chaperonin, putative; similar to chaperonin, putative [Arabidopsis thaliana] (TAIR:AT5G16070.1); similar to hypothetical protein [Cleome spinosa] (GB:ABD96914.1); similar to Chaperonin complex component, TCP-1 zeta subunit (CCT6) (ISS) [Ostreococcus tauri] (GB:CAL56563.1); similar to hypothetical protein [Cleome spinosa] (GB:ABD96959.1); contains InterPro domain T-complex protein 1, zeta subunit;…
AT2G41790	NA	peptidase M16 family protein / insulinase family protein; similar to peptidase M16 family protein / insulinase family protein [Arabidopsis thaliana] (TAIR:AT3G57470.1); similar to putative insulin degrading enzyme [Oryza sativa (japonica cultivar-group)] (GB:BAD52843.1); similar to insulin degrading enzyme [Solanum lycopersicum] (GB:CAC67408.1); similar to putative insulin degrading enzyme [Oryza…
AT1G80770	PDE318	PDE318 (PIGMENT DEFECTIVE 318); GTP binding; similar to GTP-binding protein-related [Arabidopsis thaliana] (TAIR:AT1G50920.1); similar to predicted GTPase, containing NOG1 domain [Thermococcus kodakarensis KOD1] (GB:YP_183603.1); similar to Os08g0158900 [Oryza sativa (japonica cultivar-group)] (GB:NP_001061039.1); contains InterPro domain GTP1/OBG; (InterPro:IPR006073); contains InterPro domain N…
AT3G48500	PDE312, PTAC10, PDE312, PTAC10	PDE312/PTAC10 (PIGMENT DEFECTIVE 312); RNA binding; similar to B1065G12.12 [Oryza sativa (japonica cultivar-group)] (GB:BAB90530.1); similar to CONSTANS interacting protein 5 [Lycopersicon esculentum] (GB:AAS67373.1); contains InterPro domain Nucleic acid-binding, OB-fold, subgroup; (InterPro:IPR012340); contains InterPro domain Nucleic acid-binding, OB-fold; (InterPro:IPR008994); contains InterP…
AT3G06950	NA	tRNA pseudouridine synthase family protein; similar to tRNA pseudouridine synthase family protein [Arabidopsis thaliana] (TAIR:AT1G34150.1); similar to Fgenesh protein 88 [Beta vulgaris] (GB:ABD83318.1); contains InterPro domain tRNA pseudouridine synthase; (InterPro:IPR001406)
AT5G07590	NA	WD-40 repeat protein family; similar to WD-repeat protein [Capsella rubella] (GB:AAR15466.1); similar to WD-repeat protein [Brassica oleracea] (GB:AAR13700.1); similar to WD-repeat protein [Sisymbrium irio] (GB:AAR15437.1); contains InterPro domain WD-40 repeat; (InterPro:IPR001680); contains InterPro domain WD40-like; (InterPro:IPR011046)
AT4G00990	NA	transcription factor jumonji (jmjC) domain-containing protein; similar to transcription factor jumonji (jmjC) domain-containing protein [Arabidopsis thaliana] (TAIR:AT1G62310.1); similar to chloroplast DNA-binding protein PD3 [Pisum sativum] (GB:CAA67296.1); similar to jmjC domain containing protein, expressed [Oryza sativa (japonica cultivar-group)] (GB:ABF96755.1); similar to jmjC domain contai…
AT5G52180	NA	similar to hypothetical protein [Oryza sativa (japonica cultivar-group)] (GB:BAD44788.1); contains domain Photosystem II reaction centre subunit H, transmembrane region (SSF81490)
AT1G25490	ATB, EER1, RCN1, REGA	One of three genes encoding phosphoprotein phosphatase 2A regulatory subunit A; Recessive ethylene-response mutant EER1 displays increased ethylene sensitivity in the hypocotyl and stem, One of three genes encoding phosphoprotein phosphatase 2A regulatory subunit A; Recessive ethylene-response mutant EER1 displays increased ethylene sensitivity in the hypocotyl and stem, One of three genes encodi…
AT3G11590	NA	similar to unknown protein [Arabidopsis thaliana] (TAIR:AT5G22310.1); similar to Os04g0382800 [Oryza sativa (japonica cultivar-group)] (GB:NP_001052610.1); similar to OSJNBa0072D21.15 [Oryza sativa (japonica cultivar-group)] (GB:CAD40733.2); similar to unnamed protein product; gb|AAF24581.1 gene_id:MBK23.17 strong similarity to unknown protein [Medicago truncatula] (GB:ABE79740.1)
AT4G34720	ATVHA-C1, ATVHA-C1, AVA-P1, AVA-P1, VHA-C1, VHA-C1	vacuolar H+-pumping ATPase 16 kDa proteolipid (ava-p1), vacuolar H+-pumping ATPase 16 kDa proteolipid (ava-p1), vacuolar H+-pumping ATPase 16 kDa proteolipid (ava-p1), vacuolar H+-pumping ATPase 16 kDa proteolipid (ava-p1), vacuolar H+-pumping ATPase 16 kDa proteolipid (ava-p1), vacuolar H+-pumping ATPase 16 kDa proteolipid (ava-p1)
AT3G24590	PLSP1	signal peptidase I family protein; similar to chloroplast thylakoidal processing peptidase [Arabidopsis thaliana] (TAIR:AT2G30440.1); similar to chloroplast thylakoidal processing peptidase [Medicago sativa] (GB:AAZ32902.1); similar to Os02g0267000 [Oryza sativa (japonica cultivar-group)] (GB:NP_001046509.1); similar to Os09g0453400 [Oryza sativa (japonica cultivar-group)] (GB:NP_001063344.1); co…
AT5G11720	NA	alpha-glucosidase 1 (AGLU1); similar to alpha-xylosidase, putative [Arabidopsis thaliana] (TAIR:AT3G45940.1); similar to ATXYL1/XYL1 (ALPHA-XYLOSIDASE 1), alpha-N-arabinofuranosidase/ hydrolase, hydrolyzing O-glycosyl compounds / xylan 1,4-beta-xylosidase [Arabidopsis thaliana] (TAIR:AT1G68560.1); similar to Alpha-glucosidase precursor (Maltase) (GB:O04893); similar to Alpha-glucosidase precursor…
AT4G14440	ATECI3, ECI3, HCD1	enoyl-CoA hydratase/isomerase family protein; similar to enoyl-CoA hydratase/isomerase family protein [Arabidopsis thaliana] (TAIR:AT4G14430.1); similar to Enoyl-CoA hydratase/isomerase [Medicago truncatula] (GB:ABD28677.1); contains InterPro domain Enoyl-CoA hydratase/isomerase; (InterPro:IPR001753), enoyl-CoA hydratase/isomerase family protein; similar to enoyl-CoA hydratase/isomerase family pr…
AT3G04090	SIP1;1, SIP1A	Belongs to a family of plant aquaporins. Similar to yeast and radish aquaporins. Located on ER., Belongs to a family of plant aquaporins. Similar to yeast and radish aquaporins. Located on ER.
AT1G55805	NA	BolA-like family protein; similar to ATSUFE/CPSUFE/EMB1374 (EMBRYO DEFECTIVE 1374), enzyme activator/ transcription regulator [Arabidopsis thaliana] (TAIR:AT4G26500.1); similar to unknown [Glycine max] (GB:AAO23079.1); contains InterPro domain BolA-like protein; (InterPro:IPR002634)
AT1G74040	IMS1, IPMS2, MAML-3	Encodes an active Arabidopsis isopropylmalate synthase IPMS2. Involved in leucine biosynthesis. Do not participate in the chain elongation of glucosinolates. Expressed constitutively throughout the plant. Loss of IPMS2 can be compensated by a second isopropylmalate synthase gene IPMS1 (At1g18500)., Encodes an active Arabidopsis isopropylmalate synthase IPMS2. Involved in leucine biosynthesis. Do …
AT1G78630	emb1473	EMB1473 (EMBRYO DEFECTIVE 1473); structural constituent of ribosome; Identical to 50S ribosomal protein L13, chloroplast precursor (CL13) (RPL13) [Arabidopsis Thaliana] (GB:Q9SYL9); similar to ribosomal protein L13 family protein [Arabidopsis thaliana] (TAIR:AT3G01790.2); similar to 50S ribosomal protein L13, chloroplast precursor (CL13) (GB:P12629); contains InterPro domain Ribosomal protein L13…
AT2G20585	NFD6	NFD6 (NUCLEAR FUSION DEFECTIVE 6); similar to unknown protein [Arabidopsis thaliana] (TAIR:AT1G28395.3); similar to conserved hypothetical protein [Medicago truncatula] (GB:ABE89009.1)
AT3G08550	ABI8, ELD1, KOB1	mutant is Dwarfed; Cellulose deficient; Plasma Membrane Protein, mutant is Dwarfed; Cellulose deficient; Plasma Membrane Protein, mutant is Dwarfed; Cellulose deficient; Plasma Membrane Protein
AT2G30390	ATFC-II, FC-II, FC2	ferrochelatase II; Identical to Ferrochelatase-2, chloroplast precursor (EC 4.99.1.1) (Ferrochelatase II) (Protoheme ferro-lyase 2) (Heme synthetase 2) [Arabidopsis Thaliana] (GB:O04921;GB:O23623;GB:Q7GB39); similar to ferrochelatase [Arabidopsis thaliana] (TAIR:AT5G26030.2); similar to ferrochelatase [Nicotiana tabacum] (GB:CAC50871.1); similar to ferrochelatase [Oryza sativa] (GB:BAA22284.1); s…
AT5G18420	NA	similar to expressed protein [Oryza sativa (japonica cultivar-group)] (GB:ABA96658.1); similar to Os11g0240900 [Oryza sativa (japonica cultivar-group)] (GB:NP_001067583.1); contains domain SUBFAMILY NOT NAMED (PTHR15975:SF3); contains domain FAMILY NOT NAMED (PTHR15975)
AT1G35680	NA	50S ribosomal protein L21, chloroplast / CL21 (RPL21); Identical to 50S ribosomal protein L21, chloroplast precursor (CL21) (RPL21) [Arabidopsis Thaliana] (GB:P51412;GB:Q9SMM2); similar to NFD1 (NUCLEAR FUSION DEFECTIVE 1), structural constituent of ribosome [Arabidopsis thaliana] (TAIR:AT4G30930.1); similar to Os02g0259600 [Oryza sativa (japonica cultivar-group)] (GB:NP_001046479.1); similar to …
AT1G05180	AXR1	Encodes a subunit of the RUB1 activating enzyme that regulates the protein degradation activity of Skp1-Cullin-Fbox complexes, primarily, but not exclusively, affecting auxin responses. Acts alongside AS1 to exclude BP expression from leaves.
AT3G23940	NA	dehydratase family; similar to dihydroxy-acid dehydratase [Rhodopirellula baltica SH 1] (GB:NP_870314.1); similar to dihydroxy-acid dehydratase [Blastopirellula marina DSM 3645] (GB:ZP_01094431.1); similar to Dihydroxy-acid dehydratase (DAD) (GB:Q7UJ69); contains InterPro domain Dihydroxy-acid and 6-phosphogluconate dehydratase; (InterPro:IPR000581); contains InterPro domain Dihydroxy-acid dehydr…
AT4G02120	NA	CTP synthase, putative / UTP--ammonia ligase, putative; similar to CTP synthase, putative / UTP--ammonia ligase, putative [Arabidopsis thaliana] (TAIR:AT1G30820.1); similar to EMB2742 (EMBRYO DEFECTIVE 2742), CTP synthase [Arabidopsis thaliana] (TAIR:AT3G12670.1); similar to unknown protein [Arabidopsis thaliana] (TAIR:AT4G20320.2); similar to CTP synthase, putative, expressed [Oryza sativa (japo…
AT4G30010	NA	similar to fiber protein Fb15 [Gossypium barbadense] (GB:AAP34362.1)
AT4G39170	NA	SEC14 cytosolic factor, putative / phosphoglyceride transfer protein, putative; similar to SEC14 cytosolic factor, putative / phosphoglyceride transfer protein, putative [Arabidopsis thaliana] (TAIR:AT1G19650.1); similar to SEC14 cytosolic factor, putative / phosphatidylinositol transfer-like protein, putative [Arabidopsis thaliana] (TAIR:AT1G75370.1); similar to transporter [Arabidopsis thaliana…
AT1G60780	HAP13	clathrin adaptor complexes medium subunit family protein; similar to clathrin adaptor complexes medium subunit family protein [Arabidopsis thaliana] (TAIR:AT1G10730.1); similar to clathrin-associated protein unc-101-like [Oryza sativa (japonica cultivar-group)] (GB:BAD81570.1); similar to Os01g0703600 [Oryza sativa (japonica cultivar-group)] (GB:NP_001044001.1); similar to Os05g0543100 [Oryza sat…
AT3G12770	NA	pentatricopeptide (PPR) repeat-containing protein; similar to pentatricopeptide (PPR) repeat-containing protein [Arabidopsis thaliana] (TAIR:AT3G23330.1); similar to pentatricopeptide (PPR) repeat-containing protein [Arabidopsis thaliana] (TAIR:AT1G11290.1); similar to PPR986-12 [Physcomitrella patens] (GB:BAD67155.1); contains InterPro domain Pentatricopeptide repeat; (InterPro:IPR002885); conta…
AT1G15120	NA	ubiquinol-cytochrome C reductase complex 7.8 kDa protein, putative / mitochondrial hinge protein, putative; similar to ubiquinol-cytochrome C reductase complex 7.8 kDa protein, putative / mitochondrial hinge protein, putative [Arabidopsis thaliana] (TAIR:AT2G01090.1); similar to Os11g0162200 [Oryza sativa (japonica cultivar-group)] (GB:NP_001065827.1); similar to ubiquinol--cytochrome-c reductase…
AT1G76120	NA	tRNA pseudouridine synthase family protein; similar to tRNA pseudouridine synthase family protein [Arabidopsis thaliana] (TAIR:AT1G20370.1); similar to Os02g0668400 [Oryza sativa (japonica cultivar-group)] (GB:NP_001047686.1); similar to hypothetical protein [Yarrowia lipolytica] (GB:XP_501773.1); contains InterPro domain tRNA pseudouridine synthase; (InterPro:IPR001406), tRNA pseudouridine synth…
AT3G49660	NA	transducin family protein / WD-40 repeat family protein; similar to transducin family protein / WD-40 repeat family protein [Arabidopsis thaliana] (TAIR:AT4G02730.1); similar to Os03g0725400 [Oryza sativa (japonica cultivar-group)] (GB:NP_001051130.1); similar to Chain A, Structural Basis For The Specific Recognition Of Methylated Histone H3 Lysine 4 By The Wd-40 Protein Wdr5 (GB:2G9A); similar t…
AT3G58180	NA	PBS lyase HEAT-like repeat-containing protein; Identical to Deoxyhypusine hydroxylase (EC 1.14.99.29) (Deoxyhypusine monooxygenase) [Arabidopsis Thaliana] (GB:Q94JW0;GB:Q9M2J8); similar to PBS lyase HEAT-like repeat-containing protein [Arabidopsis thaliana] (TAIR:AT3G62530.1); similar to Deoxyhypusine hydroxylase-B (Deoxyhypusine monooxygenase-B) (GB:Q2QLW3); similar to Os12g0163300 [Oryza sativa…
AT1G14560	NA	mitochondrial substrate carrier family protein; similar to mitochondrial substrate carrier family protein [Arabidopsis thaliana] (TAIR:AT4G26180.1); similar to mitochondrial carrier protein-like [Oryza sativa (japonica cultivar-group)] (GB:BAB90009.1); contains InterPro domain Graves disease carrier protein; (InterPro:IPR002167); contains InterPro domain Mitochondrial carrier protein; (InterPro:I…
AT1G61870	PPR336	pentatricopeptide (PPR) repeat-containing protein; similar to pentatricopeptide (PPR) repeat-containing protein [Arabidopsis thaliana] (TAIR:AT1G11630.1); similar to putative drought-inducible protein 1OS [Oryza sativa (japonica cultivar-group)] (GB:BAB89045.1); contains InterPro domain Pentatricopeptide repeat; (InterPro:IPR002885); contains InterPro domain Protein prenyltransferase; (InterPro:I…
AT3G06980	NA	DEAD/DEAH box helicase, putative; Identical to DEAD-box ATP-dependent RNA helicase 50 (EC 3.6.1.-) (RH50) [Arabidopsis Thaliana] (GB:Q8GUG7;GB:Q9M901); similar to DEAD/DEAH box helicase, putative [Arabidopsis thaliana] (TAIR:AT4G09730.1); similar to unnamed protein product [Homo sapiens] (GB:BAD18438.1); contains InterPro domain DEAD/DEAH box helicase; (InterPro:IPR001410); contains InterPro doma…
AT5G11340	NA	GCN5-related N-acetyltransferase (GNAT) family protein; similar to GCN5-related N-acetyltransferase (GNAT) family protein [Arabidopsis thaliana] (TAIR:AT5G16800.1); similar to Mak3 protein-like protein [Oryza sativa (japonica cultivar-group)] (GB:BAD52531.1); similar to Os01g0610400 [Oryza sativa (japonica cultivar-group)] (GB:NP_001043544.1); contains InterPro domain GCN5-related N-acetyltransfe…
AT1G76340	GONST3	integral membrane family protein; similar to integral membrane family protein [Arabidopsis thaliana] (TAIR:AT5G19980.1); similar to Os03g0215000 [Oryza sativa (japonica cultivar-group)] (GB:NP_001049374.1); similar to integral membrane family protein, putative, expressed [Oryza sativa (japonica cultivar-group)] (GB:ABF94634.1); contains domain SOLUTE CARRIER FAMILY 35 (PTHR11132); contains domain…
AT1G23290	RPL27A, RPL27AB	Encodes a ribosomal protein L27A, a constituent of the large subunit of the ribosomal complex. Regulated by TCP20., Encodes a ribosomal protein L27A, a constituent of the large subunit of the ribosomal complex. Regulated by TCP20.
AT5G14320	NA	30S ribosomal protein S13, chloroplast (CS13); Identical to 30S ribosomal protein S13, chloroplast precursor (CS13) (RPS13) [Arabidopsis Thaliana] (GB:P42732;GB:Q9LY97); similar to 30S ribosomal protein S13, chloroplast, putative [Arabidopsis thaliana] (TAIR:AT1G77750.1); similar to putative 30S ribosomal protein S13 [Oryza sativa (japonica cultivar-group)] (GB:AAS07249.1); contains InterPro doma…
AT5G20950	NA	glycosyl hydrolase family 3 protein; similar to glycosyl hydrolase family 3 protein [Arabidopsis thaliana] (TAIR:AT3G62710.1); similar to glycosyl hydrolase family 3 protein [Arabidopsis thaliana] (TAIR:AT5G20940.1); similar to glycosyl hydrolase family 3 protein [Arabidopsis thaliana] (TAIR:AT5G04885.1); similar to beta-D-glucan exohydrolase [Nicotiana tabacum] (GB:BAA33065.1); similar to beta-D…
AT4G21210	ATRP1, ATRP1	Identical to UPF0085 protein At4g21210 [Arabidopsis Thaliana] (GB:O49562); similar to unknown protein [Arabidopsis thaliana] (TAIR:AT3G01200.1); similar to putative ATP/GTP-binding protein [Oryza sativa (japonica cultivar-group)] (GB:BAC45149.1); contains InterPro domain Protein of unknown function DUF299; (InterPro:IPR005177), phosphoprotein phosphatase/ protein kinase; Identical to UPF0085 prot…
AT3G16290	EMB2083	EMB2083 (EMBRYO DEFECTIVE 2083); ATPase/ metallopeptidase; similar to VAR1 (VARIEGATED 1), ATP-dependent peptidase/ ATPase/ metallopeptidase [Arabidopsis thaliana] (TAIR:AT5G42270.1); similar to Peptidase M41; Ribosomal protein S19/S15; DNA repair protein RadA; L-Aspartase-like [Medicago truncatula] (GB:ABE80934.1); contains InterPro domain Peptidase M41; (InterPro:IPR000642); contains InterPro d…
AT5G44340	TUB4	beta tubulin gene
AT1G34030	NA	40S ribosomal protein S18 (RPS18B); Identical to 40S ribosomal protein S18 (RPS18C) [Arabidopsis Thaliana] (GB:P34788;GB:Q94K22); similar to RPS18C (S18 RIBOSOMAL PROTEIN), structural constituent of ribosome [Arabidopsis thaliana] (TAIR:AT4G09800.1); similar to PFL (POINTED FIRST LEAVES), structural constituent of ribosome [Arabidopsis thaliana] (TAIR:AT1G22780.1); similar to Ribosomal protein S1…
AT5G06265	NA	hyaluronan mediated motility receptor-related; similar to unknown protein [Arabidopsis thaliana] (TAIR:AT3G44280.1); similar to Os07g0250300 [Oryza sativa (japonica cultivar-group)] (GB:NP_001059297.1); similar to Os02g0536100 [Oryza sativa (japonica cultivar-group)] (GB:NP_001047042.1); similar to Os03g0836500 [Oryza sativa (japonica cultivar-group)] (GB:NP_001051825.1)
AT1G21690	emb1968, emb1968	EMB1968 (EMBRYO DEFECTIVE 1968); ATPase; similar to replication factor C 36 kDA, putative [Arabidopsis thaliana] (TAIR:AT1G77470.1); similar to replication factor C 40 kDa, putative [Arabidopsis thaliana] (TAIR:AT1G63160.1); similar to Os12g0176500 [Oryza sativa (japonica cultivar-group)] (GB:NP_001066296.1); similar to replication factor C 37 kDa subunit [Oryza sativa (japonica cultivar-group)] …
AT3G59950	NA	autophagy 4b (APG4b); similar to autophagy 4a (APG4a) [Arabidopsis thaliana] (TAIR:AT2G44140.1); similar to H0124B04.9 [Oryza sativa (indica cultivar-group)] (GB:CAJ86292.1); contains InterPro domain Peptidase C54; (InterPro:IPR005078), autophagy 4b (APG4b); similar to autophagy 4a (APG4a) [Arabidopsis thaliana] (TAIR:AT2G44140.1); similar to Os03g0391000 [Oryza sativa (japonica cultivar-group)] …
AT3G49080	NA	ribosomal protein S9 family protein; similar to RPS9 (RIBOSOMAL PROTEIN S9), structural constituent of ribosome [Arabidopsis thaliana] (TAIR:AT1G74970.1); similar to putative 30S ribosomal protein S9 [Oryza sativa (japonica cultivar-group)] (GB:BAC81159.1); contains InterPro domain Ribosomal protein S9; (InterPro:IPR000754)
AT2G01210	NA	leucine-rich repeat transmembrane protein kinase, putative; similar to leucine-rich repeat transmembrane protein kinase, putative [Arabidopsis thaliana] (TAIR:AT1G66830.1); similar to leucine-rich repeat transmembrane protein kinase, putative [Arabidopsis thaliana] (TAIR:AT1G25320.1); similar to Leucine Rich Repeat, putative [Medicago truncatula] (GB:ABE91521.1); similar to Os01g0514700 [Oryza sa…
AT3G09820	ADK1, ATADK1	Involved in the salvage synthesis of adenylates and methyl recycling, Involved in the salvage synthesis of adenylates and methyl recycling
AT3G02790	NA	zinc finger (C2H2 type) family protein; similar to zinc finger (C2H2 type) family protein [Arabidopsis thaliana] (TAIR:AT5G16470.1); similar to hypothetical protein MtrDRAFT_AC148171g28v1 [Medicago truncatula] (GB:ABE89815.1); contains domain C2H2 and C2HC zinc fingers (SSF57667)
AT5G15550	NA	transducin family protein / WD-40 repeat family protein; similar to WD-40 repeat family protein / notchless protein, putative [Arabidopsis thaliana] (TAIR:AT5G52820.1); similar to WD40-like [Medicago truncatula] (GB:ABE82641.1); contains InterPro domain WD-40 repeat; (InterPro:IPR001680); contains InterPro domain WD40-like; (InterPro:IPR011046); contains InterPro domain NLE; (InterPro:IPR012972),…
AT5G49810	MMT	Arabidopsis thaliana methionine S-methyltransferase, an enzyme that catalyzes S -methylmethionine formation.
AT1G17890	GER2	GER2; catalytic; Identical to Putative GDP-L-fucose synthase 2 (EC 1.1.1.271) (GDP-4-keto-6-deoxy-D- mannose-3, 5-epimerase-4-reductase 2) (AtGER2) (GER2) [Arabidopsis Thaliana] (GB:Q9LMU0;GB:Q3EDA2;GB:Q3EDA3); similar to ATFX/GER1 (GDP-4-KETO-6-DEOXYMANNOSE-3,5-EPIMERASE-4-REDUCTASE 1), GDP-L-fucose synthase [Arabidopsis thaliana] (TAIR:AT1G73250.1); similar to Os06g0652400 [Oryza sativa (japoni…
AT1G19920	APS2, ASA1	encodes a chloroplast form of ATP sulfurylase, encodes a chloroplast form of ATP sulfurylase
AT2G38140	PSRP4	plastid-specific ribosomal protein 4 (PSRP4) mRNA, complete
AT3G20730	NA	pentatricopeptide (PPR) repeat-containing protein; similar to pentatricopeptide (PPR) repeat-containing protein [Arabidopsis thaliana] (TAIR:AT2G27610.1); similar to pentatricopeptide (PPR) repeat-containing protein [Arabidopsis thaliana] (TAIR:AT3G12770.1); similar to Os04g0628200 [Oryza sativa (japonica cultivar-group)] (GB:NP_001053958.1); similar to OSIGBa0117N13.14 [Oryza sativa (indica cult…
AT1G26910	NA	60S ribosomal protein L10 (RPL10B); Identical to 60S ribosomal protein L10-2 (Wilms tumor suppressor protein homolog) (RPL10B) [Arabidopsis Thaliana] (GB:Q08770;GB:Q42327;GB:Q9ZVG7); similar to 60S ribosomal protein L10 (RPL10A) / Wilm's tumor suppressor protein-related [Arabidopsis thaliana] (TAIR:AT1G14320.1); similar to 60S ribosomal protein L10 (QM protein homolog) (GB:Q9SPB3); similar to Rib…
AT4G24280	cpHsc70-1	CPHSC70-1 (chloroplast heat shock protein 70-1); ATP binding / unfolded protein binding; similar to MTHSC70-1 (mitochondrial heat shock protein 70-1), ATP binding / unfolded protein binding [Arabidopsis thaliana] (TAIR:AT4G37910.1); similar to mtHSC70-2 (HEAT SHOCK PROTEIN 70), ATP binding / unfolded protein binding [Arabidopsis thaliana] (TAIR:AT5G09590.1); similar to cpHSC70-2 (HEAT SHOCK PROTE…
AT3G23080	NA	similar to unknown protein [Arabidopsis thaliana] (TAIR:AT4G14500.1); similar to putative membrane related protein CP5 [Oryza sativa (japonica cultivar-group)] (GB:BAC83004.1); contains InterPro domain Lipid-binding START; (InterPro:IPR002913), similar to unknown protein [Arabidopsis thaliana] (TAIR:AT4G14500.1); similar to putative membrane related protein CP5 [Oryza sativa (japonica cultivar-gr…
AT1G79870	NA	oxidoreductase family protein; similar to oxidoreductase family protein [Arabidopsis thaliana] (TAIR:AT1G12550.1); similar to hydroxyphenylpyruvate reductase (HPPR) [Solenostemon scutellarioides] (GB:CAD47810.2); contains InterPro domain D-isomer specific 2-hydroxyacid dehydrogenase, catalytic region; (InterPro:IPR006139); contains InterPro domain D-isomer specific 2-hydroxyacid dehydrogenase, NA…
AT1G15370	NA	similar to Lon (GB:ABD28727.1); contains InterPro domain Longin-like; (InterPro:IPR011012)
AT5G11560	NA	catalytic; similar to hypothetical protein LOC419470 [Gallus gallus] (GB:NP_001012856.1); similar to Os05g0230600 [Oryza sativa (japonica cultivar-group)] (GB:NP_001054975.1); contains InterPro domain Quinonprotein alcohol dehydrogenase-like; (InterPro:IPR011047); contains InterPro domain Protein of unknown function DUF1620; (InterPro:IPR011678)
AT5G23760	NA	heavy-metal-associated domain-containing protein; similar to metal ion binding [Arabidopsis thaliana] (TAIR:AT1G01490.2); similar to heavy-metal-associated domain-containing protein, putative, expressed [Oryza sativa (japonica cultivar-group)] (GB:ABF93600.1); similar to heavy-metal-associated domain-containing protein, putative, expressed [Oryza sativa (japonica cultivar-group)] (GB:ABG66176.1);…
AT5G55200	NA	co-chaperone grpE protein, putative; similar to AR192, adenyl-nucleotide exchange factor/ chaperone binding / protein binding / protein homodimerization [Arabidopsis thaliana] (TAIR:AT4G26780.1); similar to chaperone GrpE type 2 [Nicotiana tabacum] (GB:AAC72387.1); contains InterPro domain GrpE protein, head; (InterPro:IPR009012); contains InterPro domain GrpE protein; (InterPro:IPR000740)
AT3G23390	NA	60S ribosomal protein L36a/L44 (RPL36aA); Identical to 60S ribosomal protein L36a (RPL36AB) [Arabidopsis Thaliana] (GB:O23290;GB:Q7GD84); similar to 60S ribosomal protein L36a/L44 (RPL36aB) [Arabidopsis thaliana] (TAIR:AT4G14320.1); similar to 60S ribosomal protein L144 [Brassica rapa subsp. pekinensis] (GB:AAK94425.1); contains InterPro domain Ribosomal protein L44E; (InterPro:IPR000552)
AT3G25940	NA	transcription factor S-II (TFIIS) domain-containing protein; similar to putative RNA polymerase I subunit [Oryza sativa] (GB:AAK18841.1); contains InterPro domain Zinc finger TFIIS-type 2; (InterPro:IPR013138); contains InterPro domain DNA-directed RNA polymerase, subunit C11/M/9; (InterPro:IPR012164); contains InterPro domain Transcription factor TFIIS; (InterPro:IPR001222)
AT1G48350	NA	ribosomal protein L18 family protein; Identical to 50S ribosomal protein L18, chloroplast precursor (CL18) (RPL18) [Arabidopsis Thaliana] (GB:Q9SX68); similar to ribosomal protein L18 family protein [Arabidopsis thaliana] (TAIR:AT1G14205.1); similar to Os03g0828100 [Oryza sativa (japonica cultivar-group)] (GB:NP_001051775.1); similar to 50S ribosomal protein L18, chloroplast precursor, putative, …
AT3G55400	OVA1, OVA1	OVA1 (OVULE ABORTION 1); ATP binding / aminoacyl-tRNA ligase; similar to methionine--tRNA ligase, putative / methionyl-tRNA synthetase, putative / MetRS, putative [Arabidopsis thaliana] (TAIR:AT4G13780.1); similar to Os03g0209600 [Oryza sativa (japonica cultivar-group)] (GB:NP_001049336.1); similar to Putative methionyl-tRNA synthetase [Oryza sativa (japonica cultivar-group)] (GB:AAN77311.1); con…
AT2G39970	NA	peroxisomal membrane protein (PMP36); similar to ATFOLT1 (ARABIDOPSIS THALIANA FOLATE TRANSPORTER 1), binding / folic acid transporter [Arabidopsis thaliana] (TAIR:AT5G66380.1); similar to Os09g0508900 [Oryza sativa (japonica cultivar-group)] (GB:NP_001063624.1); similar to putative peroxisomal membrane protein [Oryza sativa (japonica cultivar-group)] (GB:BAD17070.1); similar to Os03g0265300 [Ory…
AT2G29260	NA	tropinone reductase, putative / tropine dehydrogenase, putative; similar to tropinone reductase, putative / tropine dehydrogenase, putative [Arabidopsis thaliana] (TAIR:AT5G06060.1); similar to Tropinone reductase, putative, expressed [Oryza sativa (japonica cultivar-group)] (GB:ABF95188.1); contains InterPro domain Short-chain dehydrogenase/reductase SDR; (InterPro:IPR002198); contains InterPro …
AT2G25790	NA	leucine-rich repeat transmembrane protein kinase, putative; similar to leucine-rich repeat transmembrane protein kinase, putative [Arabidopsis thaliana] (TAIR:AT4G28650.1); similar to Protein kinase [Medicago truncatula] (GB:ABE78378.1); contains InterPro domain Protein kinase-like; (InterPro:IPR011009); contains InterPro domain Leucine-rich repeat; (InterPro:IPR001611); contains InterPro domain …
AT1G67360	NA	rubber elongation factor (REF) family protein; Identical to REF/SRPP-like protein At1g67360 [Arabidopsis Thaliana] (GB:Q9FYF7); similar to rubber elongation factor (REF) protein-related [Arabidopsis thaliana] (TAIR:AT2G47780.1); similar to Stress-related protein (GB:Q9SW70); contains InterPro domain Rubber elongation factor; (InterPro:IPR008802)
AT3G08950	NA	electron transport SCO1/SenC family protein; similar to electron transport SCO1/SenC family protein [Arabidopsis thaliana] (TAIR:AT4G39740.1); similar to Os02g0159700 [Oryza sativa (japonica cultivar-group)] (GB:NP_001045964.1); similar to PREDICTED: similar to SCO cytochrome oxidase deficient homolog 1 (yeast) [Strongylocentrotus purpuratus] (GB:XP_001199811.1); similar to PREDICTED: similar to …
AT3G28860	ABCB19, ATABCB19, ATMDR1, ATMDR11, ATPGP19, MDR1, MDR11, PGP19	Belongs to the family of ATP-binding cassette (ABC) transporters. Also known as AtMDR11 and PGP19. Possibly regulates auxin-dependent responses by influencing basipetal auxin transport in the root. Acts upstream of phyA in regulating hypocotyl elongation and gravitropic response. Exerts nonredundant, partially overlapping functions with the ABC transporter encoded by AtPGP1., Belongs to the famil…
AT4G11640	ATSR	Serine racemase, which is a bifunctional PLP-dependent enzyme catalyzing racemization of serine and dehydration of serine to pyruvate in the same way as mammalian serine racemases. similar to mammalian serine racemases.
AT1G24610	NA	SET domain-containing protein; similar to ribulose-1,5 bisphosphate carboxylase oxygenase large subunit N-methyltransferase, putative [Arabidopsis thaliana] (TAIR:AT1G14030.1); similar to Os02g0733800 [Oryza sativa (japonica cultivar-group)] (GB:NP_001048036.1); similar to N-methyltransferase (ISS) [Ostreococcus tauri] (GB:CAL58003.1); contains InterPro domain Nuclear protein SET; (InterPro:IPR00…
AT4G39740	NA	electron transport SCO1/SenC family protein; similar to electron transport SCO1/SenC family protein [Arabidopsis thaliana] (TAIR:AT3G08950.1); similar to unnamed protein product [Asper (GB:BAE63404.1); similar to PREDICTED: similar to CG8885-PA [Apis mellifera] (GB:XP_001122061.1); similar to Os09g0370200 [Oryza sativa (japonica cultivar-group)] (GB:NP_001063017.1); contains InterPro domain Thior…
AT1G32210	ATDAD1	Encodes protein involved in suppression of apoptosis. Complements a mammalian apoptosis suppressor mutation.
AT1G79080	NA	pentatricopeptide (PPR) repeat-containing protein; similar to pentatricopeptide (PPR) repeat-containing protein [Arabidopsis thaliana] (TAIR:AT1G09900.1); similar to putative pentatricopeptide (PPR) repeat-containing protein [Oryza sativa (japonica cultivar-group)] (GB:BAD15828.1); contains InterPro domain Pentatricopeptide repeat; (InterPro:IPR002885); contains InterPro domain Protein prenyltran…
AT3G60770	NA	40S ribosomal protein S13 (RPS13A); Identical to 40S ribosomal protein S13-1 (RPS13A) [Arabidopsis Thaliana] (GB:P59223;GB:P49203;GB:Q93V69;GB:Q93WJ4;GB:Q9LZY6); Identical to 40S ribosomal protein S13-2 (RPS13B) [Arabidopsis Thaliana] (GB:P59224;GB:O81311;GB:P49203;GB:Q9SLR4); similar to ATRPS13A (RIBOSOMAL PROTEIN S13A), structural constituent of ribosome [Arabidopsis thaliana] (TAIR:AT4G00100.1…
AT5G54900	ATRBP45A	ATRBP45A (RNA-BINDING PROTEIN 45A); RNA binding; similar to RNA-binding protein 45 (RBP45), putative [Arabidopsis thaliana] (TAIR:AT4G27000.1); similar to RNA Binding Protein 45 [Nicotiana plumba (GB:CAC01237.1); contains InterPro domain Nucleotide-binding, alpha-beta plait; (InterPro:IPR012677); contains InterPro domain RNA-binding region RNP-1 (RNA recognition motif); (InterPro:IPR000504)
AT1G17220	FUG1	translation initiation factor IF-2, chloroplast, putative; Identical to Translation initiation factor IF-2, chloroplast precursor [Arabidopsis Thaliana] (GB:Q9SHI1); similar to translation initiation factor IF-2, mitochondrial, putative [Arabidopsis thaliana] (TAIR:AT4G11160.1); similar to translation initiation factor IF-2 Small GTP-binding protein domain [Synechococcus elongatus PCC 7942] (GB:Y…
AT5G45920	NA	carboxylic ester hydrolase; similar to GDSL-motif lipase/hydrolase family protein [Arabidopsis thaliana] (TAIR:AT5G62930.1); similar to putative CPRD49 [Oryza sativa (japonica cultivar-group)] (GB:BAD69418.1); contains InterPro domain Lipolytic enzyme, G-D-S-L; (InterPro:IPR001087)
AT4G36580	NA	AAA-type ATPase family protein; similar to AAA-type ATPase family protein [Arabidopsis thaliana] (TAIR:AT5G16930.1); similar to AAA-type ATPase family protein [Arabidopsis thaliana] (TAIR:AT2G18330.1); similar to ATPase [Arabidopsis thaliana] (TAIR:AT3G03060.1); similar to Os02g0697600 [Oryza sativa (japonica cultivar-group)] (GB:NP_001047821.1); similar to Os02g0706500 [Oryza sativa (japonica cu…
AT4G17520	NA	nuclear RNA-binding protein, putative; similar to nuclear RNA-binding protein, putative [Arabidopsis thaliana] (TAIR:AT5G47210.1); similar to nuclear RNA binding protein, putative [Brassica oleracea] (GB:ABD65067.1); contains InterPro domain Hyaluronan/mRNA binding protein; (InterPro:IPR006861)
AT3G19340	NA	sodium:dicarboxylate symporter; similar to unknown protein [Arabidopsis thaliana] (TAIR:AT5G13940.1); similar to Os11g0528400 [Oryza sativa (japonica cultivar-group)] (GB:NP_001068003.1); similar to Os12g0479900 [Oryza sativa (japonica cultivar-group)] (GB:NP_001066766.1); similar to unnamed protein product [Ostreococcus tauri] (GB:CAL54603.1); contains InterPro domain Sodium:dicarboxylate sympor…
AT3G05420	ACBP4	Acyl-CoA binding protein with high affinity for oleoyl-CoA. Expressed in all plant organs. Involved in fatty acid transport.
AT5G20090	NA	similar to unknown protein [Arabidopsis thaliana] (TAIR:AT4G14695.1); similar to unknown protein [Arabidopsis thaliana] (TAIR:AT4G22310.1); similar to brain protein 44-like [Zea mays] (GB:AAV28624.1); contains InterPro domain Protein of unknown function UPF0041; (InterPro:IPR005336)
AT5G67590	FRO1	Mutant leaves have a reduced capacity for cold acclimation, appear water-soaked, leak electrolytes, and accumulate reactive oxygen species constitutively. Encode a protein with high similarity to the 18-kD Fe-S subunit of complex I (NADH dehydrogenase, EC 1.6.5.3) in the mitochondrial electron transfer chain.
AT1G11310	ATMLO2, MLO2, PMR2	A member of a large family of seven-transmembrane domain proteins specific to plants, homologs of the barley mildew resistance locus o (MLO) protein. The Arabidopsis genome contains 15 genes encoding MLO proteins, with localization in plasma membrane. Phylogenetic analysis revealed four clades of closely-related AtMLO genes. ATMLO2 belongs to the clade IV, with AtMLO3, AtMLO6 and AtMLO12. The gen…
AT5G35680	NA	eukaryotic translation initiation factor 1A, putative / eIF-1A, putative / eIF-4C, putative; similar to eukaryotic translation initiation factor 1A, putative / eIF-1A, putative / eIF-4C, putative [Arabidopsis thaliana] (TAIR:AT2G04520.1); similar to putative translation initiation factor eIF-1A-like [Solanum tuberosum] (GB:ABB55392.1); contains InterPro domain Nucleic acid-binding, OB-fold, subgr…
AT5G05690	CBB3, CPD, CYP90, CYP90A, CYP90A1, DWF3	Encodes a member of the CP90A family, a cytochrome P450 monooxygenase which converts 6-deoxocathasterone to 6-deoxoteasterone in the late C6 oxidation pathway and cathasterone to teasterone in the early C6 oxidation pathway of brassinolide biosynthesis. Expressed in cotyledons and leaves. Mutants display de-etiolation and derepression of light-induced genes in the dark, dwarfism, male sterility a…
AT5G15750	NA	RNA-binding S4 domain-containing protein; similar to hypothetical protein [Cleome spinosa] (GB:ABD96845.1); contains InterPro domain RNA-binding S4; (InterPro:IPR002942)
AT2G20450	NA	60S ribosomal protein L14 (RPL14A); Identical to 60S ribosomal protein L14-1 (RPL14A) [Arabidopsis Thaliana] (GB:Q9SIM4); similar to 60S ribosomal protein L14 (RPL14B) [Arabidopsis thaliana] (TAIR:AT4G27090.1); similar to glycoprotein-like protein [Solanum tuberosum] (GB:ABA40467.1); contains InterPro domain Ribosomal protein L14; (InterPro:IPR002784)
AT3G04910	ATWNK1, WNK1, ZIK4	Serine/threonine protein kinase, whose transcription is regulated by circadian rhythm., Serine/threonine protein kinase, whose transcription is regulated by circadian rhythm., Serine/threonine protein kinase, whose transcription is regulated by circadian rhythm.
AT2G02050	NA	NADH-ubiquinone oxidoreductase B18 subunit, putative; similar to Unknown protein [Oryza sativa (japonica cultivar-group)] (GB:AAN17398.1); similar to Os03g0129900 [Oryza sativa (japonica cultivar-group)] (GB:NP_001048851.1); similar to unnamed protein product [Oryza sativa (japonica cultivar-group)] (GB:BAA85408.1); contains InterPro domain p8MTCP1; (InterPro:IPR009069); contains InterPro domain …
AT2G36990	ATSIG6, SIG6, SIGF, SOLDAT8	Encodes a general sigma factor in chloroplasts and is probably responsible for the recognition of sigma 70 type standard bacteria-type multi-subunit RNA polymerase (PEP) promoters in young cotyledons., Encodes a general sigma factor in chloroplasts and is probably responsible for the recognition of sigma 70 type standard bacteria-type multi-subunit RNA polymerase (PEP) promoters in young cotyledo…
AT1G14670	NA	endomembrane protein 70, putative; similar to transporter [Arabidopsis thaliana] (TAIR:AT5G37310.1); similar to endomembrane protein 70, putative [Arabidopsis thaliana] (TAIR:AT2G01970.1); similar to Putative endosomal protein [Oryza sativa (japonica cultivar-group)] (GB:AAK52585.1); similar to putative syntaxin SYP111 [Oryza sativa (japonica cultivar-group)] (GB:BAC57816.1); similar to Endosomal…
AT5G28020	ATCYSD2, CYSD2	Encodes cysteine synthase AtcysD2., Encodes cysteine synthase AtcysD2.
AT5G10910	NA	mraW methylase family protein; similar to Os02g0137600 [Oryza sativa (japonica cultivar-group)] (GB:NP_001045831.1); similar to Putative SAM dependent methyltransferases (ISS) [Ostreococcus tauri] (GB:CAL55102.1); contains InterPro domain Bacterial methyltransferase; (InterPro:IPR002903)
AT5G42970	ATS4, COP14, COP8, CSN4, EMB134, FUS4, FUS8	encodes subunit 4 of COP9 signalosome complex. sequence is similar to a subunit of the 19S regulatory particle of the 26S proteasome. recessive mutation causes derepression of photomorphogenesis., encodes subunit 4 of COP9 signalosome complex. sequence is similar to a subunit of the 19S regulatory particle of the 26S proteasome. recessive mutation causes derepression of photomorphogenesis., encod…
AT5G38480	GRF3, RCI1	general regulatory factor, a 14-3-3 gene, general regulatory factor, a 14-3-3 gene
AT4G18750	DOT4	pentatricopeptide (PPR) repeat-containing protein; similar to pentatricopeptide (PPR) repeat-containing protein [Arabidopsis thaliana] (TAIR:AT3G03580.1); similar to putative pentatricopeptide repeat protein [Gossypium hirsutum] (GB:AAT64030.1); similar to Tetratricopeptide-like helical [Medicago truncatula] (GB:ABE83376.1); similar to putative pentatricopeptide repeat protein [Gossypium hirsutum…
AT5G39990	NA	glycosyltransferase family 14 protein / core-2/I-branching enzyme family protein; similar to glycosyltransferase family 14 protein / core-2/I-branching enzyme family protein [Arabidopsis thaliana] (TAIR:AT5G15050.1); similar to BGGP Beta-1-3-galactosyl-O-glycosyl-glycoprotein [Ae (GB:CAH05144.1); similar to Os12g0639700 [Oryza sativa (japonica cultivar-group)] (GB:NP_001067391.1); contains InterP…
AT2G44510	NA	p21Cip1-binding protein-related; Identical to Protein BCCIP homolog [Arabidopsis Thaliana] (GB:O64885;GB:Q94AZ3); similar to unknown protein [Arabidopsis thaliana] (TAIR:AT5G03830.1); similar to Os03g0853900 [Oryza sativa (japonica cultivar-group)] (GB:NP_001051933.1); similar to putative p21 C-terminal-binding protein (alternative splicing products) [Oryza sativa (japonica cultivar-group)] (GB:A…
AT1G11430	NA	plastid developmental protein DAG, putative; similar to plastid developmental protein DAG, putative [Arabidopsis thaliana] (TAIR:AT3G06790.2); similar to DAG protein, chloroplast precursor (GB:Q38732); contains InterPro domain Proteinase inhibitor, propeptide; (InterPro:IPR009020)
AT1G25360	NA	pentatricopeptide (PPR) repeat-containing protein; similar to pentatricopeptide (PPR) repeat-containing protein [Arabidopsis thaliana] (TAIR:AT2G22070.1); similar to pentatricopeptide (PPR) repeat-containing protein-like protein [Oryza sativa (japonica cultivar-group)] (GB:BAC83258.1); contains InterPro domain Pentatricopeptide repeat; (InterPro:IPR002885); contains InterPro domain Protein prenyl…
AT3G02010	NA	pentatricopeptide (PPR) repeat-containing protein; similar to pentatricopeptide (PPR) repeat-containing protein [Arabidopsis thaliana] (TAIR:AT2G27610.1); similar to Pentatricopeptide repeat domain containing protein, putative [Solanum demissum] (GB:AAU90328.2); similar to hypothetical protein [Oryza sativa (japonica cultivar-group)] (GB:BAD45498.1); similar to P0402A09.8 [Oryza sativa (japonica …
AT1G16170	NA	similar to unknown protein [Arabidopsis thaliana] (TAIR:AT1G79660.1); similar to Os08g0266200 [Oryza sativa (japonica cultivar-group)] (GB:NP_001061402.1)
AT1G10750	NA	similar to unknown protein [Arabidopsis thaliana] (TAIR:AT1G70550.1); similar to unknown protein [Arabidopsis thaliana] (TAIR:AT1G23340.2); similar to putative carboxyl-terminal proteinase [Gossypium hirsutum] (GB:AAK84952.2); contains InterPro domain Protein of unknown function DUF239, plant; (InterPro:IPR004314)
AT3G55380	UBC14	UBC14 (ubiquitin-conjugating enzyme 14); ubiquitin-protein ligase; Identical to Ubiquitin-conjugating enzyme E2 14 (EC 6.3.2.19) (Ubiquitin-protein ligase 14) (Ubiquitin carrier protein 14) (TAYO29) (UBC14) [Arabidopsis Thaliana] (GB:P42747); similar to UBC13 (ubiquitin-conjugating enzyme 13), ubiquitin-protein ligase [Arabidopsis thaliana] (TAIR:AT3G46460.1); similar to ubiquitin-conjugating enz…
AT3G20280	NA	PHD finger family protein; similar to PHD finger family protein [Arabidopsis thaliana] (TAIR:AT1G50620.1); similar to bactericidal permeability-increasing protein-like [Oryza sativa (japonica cultivar-group)] (GB:BAD12870.1); contains InterPro domain Zinc finger, FYVE/PHD-type; (InterPro:IPR011011); contains InterPro domain Zinc finger, PHD-type; (InterPro:IPR001965), PHD finger family protein; s…
AT1G26460	NA	pentatricopeptide (PPR) repeat-containing protein; similar to MEE40 (maternal effect embryo arrest 40), binding [Arabidopsis thaliana] (TAIR:AT3G53700.1); similar to Os07g0599000 [Oryza sativa (japonica cultivar-group)] (GB:NP_001060186.1); similar to putative membrane-associated protein [Oryza sativa (japonica cultivar-group)] (GB:AAL58263.1); similar to Os07g0249100 [Oryza sativa (japonica cult…
AT1G79850	CS17, PRPS17, RPS17	nuclear-encoded 30S chloroplast ribosomal protein S17, nuclear-encoded 30S chloroplast ribosomal protein S17, nuclear-encoded 30S chloroplast ribosomal protein S17
AT1G80500	NA	intracellular transporter; similar to unknown protein [Arabidopsis thaliana] (TAIR:AT2G20930.1); similar to putative TRAPP subunit [Cynodon dactylon] (GB:AAT68208.1); similar to OSJNBb0116K07.2 [Oryza sativa (japonica cultivar-group)] (GB:CAE05549.1); similar to Os02g0613600 [Oryza sativa (japonica cultivar-group)] (GB:NP_001047420.1); contains InterPro domain Sedlin, N-terminal; (InterPro:IPR006…
AT3G17300	NA	similar to expressed protein [Oryza sativa (japonica cultivar-group)] (GB:ABA98984.1); similar to Os12g0566100 [Oryza sativa (japonica cultivar-group)] (GB:NP_001067050.1), similar to expressed protein [Oryza sativa (japonica cultivar-group)] (GB:ABA98984.1); similar to Os12g0566100 [Oryza sativa (japonica cultivar-group)] (GB:NP_001067050.1); contains InterPro domain Complex 1 LYR protein; (Inte…
AT3G54750	NA	similar to unnamed protein product [Ostreococcus tauri] (GB:CAL52683.1); similar to Os12g0621700 [Oryza sativa (japonica cultivar-group)] (GB:NP_001067304.1); contains domain FAMILY NOT NAMED (PTHR12972); contains domain SUBFAMILY NOT NAMED (PTHR12972:SF3)
AT5G20180	NA	ribosomal protein L36 family protein; similar to Os03g0811800 [Oryza sativa (japonica cultivar-group)] (GB:NP_001051675.1); similar to Ribosomal protein L36 [Lactobacillus reuteri 100-23] (GB:ZP_01275107.1); contains InterPro domain Ribosomal protein L36; (InterPro:IPR000473)
AT3G23300	NA	dehydration-responsive protein-related; similar to dehydration-responsive protein-related [Arabidopsis thaliana] (TAIR:AT1G04430.1); similar to dehydration-responsive protein-related [Arabidopsis thaliana] (TAIR:AT5G14430.1); similar to dehydration-responsive protein-related [Arabidopsis thaliana] (TAIR:AT4G14360.2); similar to dehydration-responsive protein, putative, expressed [Oryza sativa (ja…
AT4G15850	ATRH1	plant DEAD box-like RNA helicase.
AT4G05400	NA	similar to unknown protein [Arabidopsis thaliana] (TAIR:AT4G21140.1); similar to Os01g0511200 [Oryza sativa (japonica cultivar-group)] (GB:NP_001043171.1)
AT5G62890	NA	permease, putative; Identical to Nucleobase-ascorbate transporter 6 (AtNAT6) (NAT6) [Arabidopsis Thaliana] (GB:Q27GI3;GB:Q3E869;GB:Q94CA7;GB:Q9FM07); similar to xanthine/uracil permease family protein [Arabidopsis thaliana] (TAIR:AT5G49990.1); similar to xanthine/uracil permease family protein [Arabidopsis thaliana] (TAIR:AT1G60030.1); similar to xanthine/uracil permease family protein [Arabidops…
AT2G20360	NA	catalytic/ coenzyme binding; similar to putative NADH:ubiquinone oxidoreductase 39 kDa subunit precursor [Chlamydomonas reinhardtii] (GB:AAQ55458.1); similar to Os02g0816800 [Oryza sativa (japonica cultivar-group)] (GB:NP_001048516.1); contains InterPro domain NAD-dependent epimerase/dehydratase; (InterPro:IPR001509)
AT3G62940	NA	OTU-like cysteine protease family protein; similar to SEC-C motif-containing protein / OTU-like cysteine protease family protein [Arabidopsis thaliana] (TAIR:AT5G67170.1); similar to Fgenesh protein 81 [Beta vulgaris] (GB:ABD83295.1); contains InterPro domain Ovarian tumour, otubain; (InterPro:IPR003323)
ATCG00380	RPS4	Chloroplast encoded ribosomal protein S4
AT2G45270	GCP1	glycoprotease M22 family protein; similar to glycoprotease M22 family protein [Arabidopsis thaliana] (TAIR:AT4G22720.2); similar to Glycoprotease family protein, expressed [Oryza sativa (japonica cultivar-group)] (GB:ABA98521.1); contains InterPro domain Peptidase M22, glycoprotease; (InterPro:IPR000905)
AT4G24760	NA	similar to unknown protein [Arabidopsis thaliana] (TAIR:AT5G14390.1); similar to Esterase/lipase/thioesterase [Medicago truncatula] (GB:ABD32255.1); contains InterPro domain Esterase/lipase/thioesterase; (InterPro:IPR000379)
AT5G63570	GSA1	Encodes a protein with homology to glutamate-1-semialdehyde 2,1-aminomutase catalyzing the conversion of glutamate-1-semialdehyde (GSA) into 5-amino levulinate. The expression of this gene was demonstrated to be light-induced.
AT4G34450	NA	coatomer gamma-2 subunit, putative / gamma-2 coat protein, putative / gamma-2 COP, putative; similar to unknown protein [Arabidopsis thaliana] (TAIR:AT2G16200.1); similar to Adaptin N terminal re (GB:ABE87941.1); similar to PREDICTED: similar to coatomer protein gamma2-COP [Gallus gallus] (GB:XP_414981.2); similar to Putative Nonclathrin coat protein gamma - like protein [Oryza sativa (japonica c…
AT2G35720	OWL1	DNAJ heat shock N-terminal domain-containing protein; Identical to Chaperone protein dnaJ 13 (AtJ13) (AtDjB13) (ATJ13) [Arabidopsis Thaliana] (GB:Q39079;GB:Q9SL89); similar to DNAJ heat shock protein, putative [Arabidopsis thaliana] (TAIR:AT3G47940.1); similar to putative DnaJ domain containing protein [Oryza sativa (japonica cultivar-group)] (GB:AAM95682.1); similar to Os10g0507800 [Oryza sativa…
AT3G15990	SULTR3;4	Encodes sulfate transporter Sultr3;4.
AT1G30240	NA	binding; similar to Proline-, glutamic acid- and leucine-rich protein 1 (Modulator of nongenomic activity of estrogen receptor) (GB:Q9DBD5); similar to proline-, glutamic acid-, leucine-rich protein 1 [Mus musculus] (GB:NP_083507.2); similar to Os05g0295900 [Oryza sativa (japonica cultivar-group)] (GB:NP_001055114.1); contains InterPro domain Armadillo-like helical; (InterPro:IPR011989)
AT5G13510	NA	ribosomal protein L10 family protein; Identical to 50S ribosomal protein L10, chloroplast precursor (CL10) (RPL10) [Arabidopsis Thaliana] (GB:Q9FY50); similar to ribosomal protein L10 family protein [Arabidopsis thaliana] (TAIR:AT3G12370.1); similar to 50S ribosomal protein L10, chloroplast precursor (CL10) (GB:O80362); contains InterPro domain Ribosomal protein L10; (InterPro:IPR001790)
AT5G28840	GME	Encodes a protein with GDP-D-mannose 3',5'-epimerase activity. The enzyme is involved in ascorbate biosynthesis. It catalyzes the conversion of GDP-D-mannose to GDP-L-galactose.
AT2G39180	ATCRR2, CCR2	protein kinase family protein; similar to protein kinase family protein [Arabidopsis thaliana] (TAIR:AT3G09780.1); similar to crinkly4-like protein [Musa acuminata] (GB:AAR96009.1); contains InterPro domain Protein kinase-like; (InterPro:IPR011009); contains InterPro domain Protein kinase; (InterPro:IPR000719); contains InterPro domain Regulator of chromosome condensation/beta-lactamase-inhibitor…
AT2G47580	U1A	encodes spliceosomal protein U1A
AT4G26870	NA	aspartyl-tRNA synthetase, putative / aspartate--tRNA ligase, putative; similar to aspartyl-tRNA synthetase, putative / aspartate--tRNA ligase, putative [Arabidopsis thaliana] (TAIR:AT4G31180.2); similar to Os02g0686400 [Oryza sativa (japonica cultivar-group)] (GB:NP_001047770.1); similar to Aspartyl-tRNA synthetase, class IIb; tRNA synthetase, class II (D, K and N) [Medicago truncatula] (GB:ABE93…
AT3G07640	NA	similar to Os02g0582400 [Oryza sativa (japonica cultivar-group)] (GB:NP_001047253.1); similar to unknown protein [Oryza sativa (japonica cultivar-group)] (GB:BAD73827.1)
[truncated: 205 more rows]

## Sheet: DELLAproteolysisDependentDNwAR
ACCNUM	SYMBOL	DESC
AT1G54860	NA	similar to unknown protein [Arabidopsis thaliana] (TAIR:AT5G19250.1); similar to conserved hypothetical protein [Medicago truncatula] (GB:ABD32399.1)
[truncated: 1,024 more rows]

## Sheet: notDELLAprotDependentUPwAR
ACCNUM	SYMBOL	DESC
[truncated: 626 more rows]

[truncated: 1 more sheets: notDELLAprotDependentDNwAR]
