# Supplementary material for: Transcriptional mechanisms associated with seed dormancy and dormancy loss in the gibberellin-insensitive sly1-2 mutant of Arabidopsis thaliana
Source: PLoS One. 2017 Jun 19;12(6):e0179143. doi: 10.1371/journal.pone.0179143 (PMC5476249; doi:10.1371/journal.pone.0179143)
Supplement: S3 Table — Tables represent enrichment in 1) the down-regulated fraction of 0h DvsWT, 2) the downregulated fraction of 12h DvsWT, and 3) up-regulated fraction of 24 h Ler ARvsD (Carrera et al., [6]). (XLSX) [file pone.0179143.s013.xlsx]

## Sheet: 0h_DvsWT_DN_translation
ACCNUM	SYMBOL	DESC
ATCG00650	RPS18	chloroplast-encoded ribosomal protein S18
ATCG01120	RPS15	encodes a chloroplast ribosomal protein S15, a constituent of the small subunit of the ribosomal complex
AT1G72730	NA	eukaryotic translation initiation factor 4A, putative / eIF-4A, putative; Identical to Eukaryotic initiation factor 4A-3 (EC 3.6.1.-) (ATP-dependent RNA helicase eIF4A-3) (eIF-4A-3) (DEAD-box ATP-dependent RNA helicase 23) (TIF4A-3) [Arabidopsis Thaliana] (GB:Q9CAI7;GB:Q9ZS01); similar to EIF4A1 (eukaryotic translation initiation factor 4A-1), ATP-dependent helicase [Arabidopsis thaliana] (TAIR:A…
ATCG00750	RPS11	30S chloroplast ribosomal protein S11
AT5G59240	NA	40S ribosomal protein S8 (RPS8B); Identical to 40S ribosomal protein S8-2 (RPS8B) [Arabidopsis Thaliana] (GB:Q9FIF3); similar to 40S ribosomal protein S8 (RPS8A) [Arabidopsis thaliana] (TAIR:AT5G20290.1); similar to ribosomal protein S8 [Oryza sativa (japonica cultivar-group)] (GB:BAA07207.1); similar to Os02g0489400 [Oryza sativa (japonica cultivar-group)] (GB:NP_001046866.1); contains InterPro …
AT5G47900	NA	similar to unknown protein [Arabidopsis thaliana] (TAIR:AT5G27730.1); similar to H0502B11.6 [Oryza sativa (indica cultivar-group)] (GB:CAH66526.1); similar to Os04g0404900 [Oryza sativa (japonica cultivar-group)] (GB:NP_001052706.1); contains domain Zinc-binding domain of translation initiation factor 2 beta (SSF75689)
AT1G07320	RPL4	encodes a plastid ribosomal protein L4
AT4G30800	NA	40S ribosomal protein S11 (RPS11B); Identical to 40S ribosomal protein S11-2 (RPS11B) [Arabidopsis Thaliana] (GB:O65569); similar to EMB1080 (EMBRYO DEFECTIVE 1080), structural constituent of ribosome [Arabidopsis thaliana] (TAIR:AT3G48930.1); similar to ribosomal protein S11 (probable start codon at bp 67) (GB:AAA32866.1); contains InterPro domain Nucleic acid-binding, OB-fold, subgroup; (InterP…
AT5G47190	NA	ribosomal protein L19 family protein; Identical to 50S ribosomal protein L19-2, chloroplast precursor [Arabidopsis Thaliana] (GB:Q8RXX5;GB:Q8LBV7;GB:Q9LVU0); similar to ribosomal protein L19 family protein [Arabidopsis thaliana] (TAIR:AT4G17560.1); similar to plastid ribosomal protein L19, putative [Brassica oleracea] (GB:ABD64915.1); contains InterPro domain Ribosomal protein L19; (InterPro:IPR0…
ATCG00810	RPL22	encodes a chloroplast ribosomal protein L22, a constituent of the large subunit of the ribosomal complex
AT1G06380	NA	ribosomal protein-related; similar to 60S ribosomal protein-related [Arabidopsis thaliana] (TAIR:AT2G42650.1); similar to 60S ribosomal protein-related (ISS) [Ostreococcus tauri] (GB:CAL54265.1); similar to Os05g0558000 [Oryza sativa (japonica cultivar-group)] (GB:NP_001056294.1); contains InterPro domain Ribosomal protein L1; (InterPro:IPR002143)
ATCG00065	RPS12, RPS12A	chloroplast gene encoding ribosomal protein s12. The gene is located in three distinct loci on the chloroplast genome and is transpliced to make one transcript., chloroplast gene encoding ribosomal protein s12. The gene is located in three distinct loci on the chloroplast genome and is transpliced to make one transcript.
AT4G36420	NA	ribosomal protein L12 family protein; similar to ribosomal protein L12 family protein [Arabidopsis thaliana] (TAIR:AT1G70190.1); similar to Ribosomal protein L7/12, oligomerisation [Medicago truncatula] (GB:ABE84067.1); contains InterPro domain Ribosomal protein L7/12, oligomerisation; (InterPro:IPR008932); contains InterPro domain Ribosomal protein L7/L12; (InterPro:IPR000206)
ATCG00780	RPL14	encodes a chloroplast ribosomal protein L14, a constituent of the large subunit of the ribosomal complex
AT1G18070	NA	EF-1-alpha-related GTP-binding protein, putative; similar to elongation factor 1-alpha / EF-1-alpha [Arabidopsis thaliana] (TAIR:AT5G60390.1); similar to calmodulin binding / translation elongation factor [Arabidopsis thaliana] (TAIR:AT1G07940.2); similar to elongation factor 1-alpha / EF-1-alpha [Arabidopsis thaliana] (TAIR:AT1G07920.1); similar to EF-1-alpha-related GTP-binding protein (GB:AAA7…
AT3G10610	NA	40S ribosomal protein S17 (RPS17C); Identical to 40S ribosomal protein S17-3 (RPS17C) [Arabidopsis Thaliana] (GB:Q9SQZ1); similar to structural constituent of ribosome [Arabidopsis thaliana] (TAIR:AT2G05220.2); similar to 40S ribosomal protein S17-like protein [Solanum tuberosum] (GB:ABA46777.1); contains InterPro domain Ribosomal protein S17e; (InterPro:IPR001210)
ATCG00160	RPS2	Chloroplast ribosomal protein S2
AT1G66070	NA	translation initiation factor-related; similar to translation initiation factor-related [Arabidopsis thaliana] (TAIR:AT5G37475.1); similar to Os02g0122300 [Oryza sativa (japonica cultivar-group)] (GB:NP_001045725.1); similar to BRI1-KD interacting protein 121 [Oryza sativa (japonica cultivar-group)] (GB:BAD11349.1); contains domain SUBFAMILY NOT NAMED (PTHR21681:SF4); contains domain FAMILY NOT N…
ATMG00690	ORF240A, ORF240A	Identical to Hypothetical mitochondrial ribosomal S3-like protein AtMg00690 (ORF240a) [Arabidopsis Thaliana] (GB:P92511); similar to Hypothetical mitochondrial ribosomal S3-like protein AtMg00690 (ORF240a) (GB:P92511); contains InterPro domain Ribosomal protein S3, N-terminal; (InterPro:IPR008282); contains InterPro domain KH, prokaryotic type; (InterPro:IPR009019), hypothetical protein
AT1G70190	NA	ribosomal protein L12 family protein; similar to ribosomal protein L12 family protein [Arabidopsis thaliana] (TAIR:AT4G36420.1); similar to Ribosomal protein L7/L12 C-terminal domain containing protein [Solanum demissum] (GB:ABI49504.1); contains InterPro domain Ribosomal protein L7/12, oligomerisation; (InterPro:IPR008932); contains InterPro domain Ribosomal protein L7/L12; (InterPro:IPR000206)
AT5G48760	NA	60S ribosomal protein L13A (RPL13aD); Identical to 60S ribosomal protein L13a-4 (RPL13AD) [Arabidopsis Thaliana] (GB:Q9FKC0;GB:Q42084); similar to 60S ribosomal protein L13A (RPL13aA) [Arabidopsis thaliana] (TAIR:AT3G07110.1); similar to 60S ribosomal protein L13A (RPL13aC) [Arabidopsis thaliana] (TAIR:AT4G13170.1); similar to 60S ribosomal protein L13a-like protein [Solanum tuberosum] (GB:ABA467…
AT5G06100	ATMYB33, MYB33	Encodes a member of the myb family of transcription factors (MYB33), contains Pfam profile: PF00249 myb DNA-binding domain. Double mutants with MYB65 are male sterile- anthers are small, pollen development is defective. Spatial expression appears to be under the control of miR159, contains a target site for this micro RNA. When the target site is mutated , expression is detected in leaves, roots,…
AT4G17560	NA	ribosomal protein L19 family protein; Identical to 50S ribosomal protein L19-1, chloroplast precursor [Arabidopsis Thaliana] (GB:Q8W463;GB:O23597); similar to ribosomal protein L19 family protein [Arabidopsis thaliana] (TAIR:AT5G47190.1); similar to plastid ribosomal protein L19, putative [Brassica oleracea] (GB:ABD65070.1); contains InterPro domain Ribosomal protein L19; (InterPro:IPR001857)
AT2G43030	NA	ribosomal protein L3 family protein; Identical to 50S ribosomal protein L3-1, chloroplast precursor (RPL3A) [Arabidopsis Thaliana] (GB:Q9SKX4;GB:Q8LEQ9); similar to RPL3P (ribosomal protein large subunit 3P), structural constituent of ribosome [Arabidopsis thaliana] (TAIR:AT3G17465.1); similar to 50S ribosomal protein L3, chloroplast precursor (GB:O80360); contains InterPro domain Translation fac…
AT1G15810	NA	ribosomal protein S15 family protein; similar to ribosomal protein S15 family protein [Arabidopsis thaliana] (TAIR:AT1G80620.1); similar to Os02g0803200 [Oryza sativa (japonica cultivar-group)] (GB:NP_001048424.1); similar to ribosomal protein S15-like [Oryza sativa (japonica cultivar-group)] (GB:BAD44816.1); contains InterPro domain S15/NS1, RNA-binding; (InterPro:IPR009068); contains InterPro d…
AT5G22440	NA	60S ribosomal protein L10A (RPL10aC); Identical to 60S ribosomal protein L10a-3 (RPL10AC) [Arabidopsis Thaliana] (GB:P59231;GB:P53029;GB:Q9FMQ7); similar to 60S ribosomal protein L10A (RPL10aA) [Arabidopsis thaliana] (TAIR:AT1G08360.1); similar to putative 60S ribosomal protein L10A (RPL10aC) [Oryza sativa (japonica cultivar-group)] (GB:BAD09090.1); contains InterPro domain Ribosomal protein L1; …
AT1G16870	NA	mitochondrial 28S ribosomal protein S29-related; similar to Os07g0202900 [Oryza sativa (japonica cultivar-group)] (GB:NP_001059138.1); similar to Mitochondrial ribosome small subunit component, mediator of apoptosis DAP3 (ISS) [Ostreococcus tauri] (GB:CAL53223.1); contains domain SUBFAMILY NOT NAMED (PTHR12810:SF2); contains domain FAMILY NOT NAMED (PTHR12810); contains domain P-loop containing n…
AT2G40010	NA	60S acidic ribosomal protein P0 (RPP0A); Identical to 60S acidic ribosomal protein P0-1 (RPP0A) [Arabidopsis Thaliana] (GB:O04204); similar to 60S acidic ribosomal protein P0 (RPP0B) [Arabidopsis thaliana] (TAIR:AT3G09200.1); similar to Ribosomal protein L10; Ribosomal protein 60S [Medicago truncatula] (GB:ABE83633.1); contains InterPro domain Ribosomal protein L10; (InterPro:IPR001790); contains…
AT3G22300	RPS10	Nuclear-encoded gene for mitochondrial ribosomal small subunit protein S10
AT4G10450	NA	60S ribosomal protein L9 (RPL90D); Identical to 60S ribosomal protein L9-2 (RPL9D) [Arabidopsis Thaliana] (GB:Q9SZX9); similar to 60S ribosomal protein L9 (RPL90B) [Arabidopsis thaliana] (TAIR:AT1G33120.1); similar to 60S ribosomal protein L9 (RPL90A/C) [Arabidopsis thaliana] (TAIR:AT1G33140.1); similar to unknown [Solanum tuberosum] (GB:ABA81856.1); contains InterPro domain Ribosomal protein L6;…
AT3G16780	NA	60S ribosomal protein L19 (RPL19B); Identical to 60S ribosomal protein L19-2 (RPL19B) [Arabidopsis Thaliana] (GB:Q9LUQ6); similar to 60S ribosomal protein L19 (RPL19C) [Arabidopsis thaliana] (TAIR:AT4G02230.1); similar to 60S ribosomal protein L19 [Capsicum annuum] (GB:AAR83877.1); contains InterPro domain Ribosomal protein L19e; (InterPro:IPR000196)
AT2G37190	NA	60S ribosomal protein L12 (RPL12A); Identical to 60S ribosomal protein L12-1 (RPL12A) [Arabidopsis Thaliana] (GB:P50883;GB:Q9ZQD3); similar to 60S ribosomal protein L12 (RPL12B) [Arabidopsis thaliana] (TAIR:AT3G53430.1); similar to 60S ribosomal protein L12 [Capsicum annuum] (GB:AAR83868.1); similar to Os02g0699600 [Oryza sativa (japonica cultivar-group)] (GB:NP_001047832.1); contains InterPro do…
ATCG00800	NA	encodes a chloroplast ribosomal protein S3, a constituent of the small subunit of the ribosomal complex
AT4G20360	ATRAB8D, ATRABE1B	AtRABE1b/AtRab8D (Arabidopsis Rab GTPase homolog E1b); translation elongation factor; Identical to Elongation factor Tu, chloroplast precursor (EF-Tu) (TUFA) [Arabidopsis Thaliana] (GB:P17745); similar to elongation factor Tu, putative / EF-Tu, putative [Arabidopsis thaliana] (TAIR:AT4G02930.1); similar to chloroplast translational elongation factor Tu [Pelargonium graveolens] (GB:AAK08141.1); si…
AT4G30930	NFD1	NFD1 (NUCLEAR FUSION DEFECTIVE 1); structural constituent of ribosome; Identical to 50S ribosomal protein L21, mitochondrial precursor (RPL21M) [Arabidopsis Thaliana] (GB:Q8L9A0;GB:O65556;GB:Q9B7N7); similar to 50S ribosomal protein L21, chloroplast / CL21 (RPL21) [Arabidopsis thaliana] (TAIR:AT1G35680.1); similar to Os05g0557800 [Oryza sativa (japonica cultivar-group)] (GB:NP_001056292.1); simil…
AT3G02760	NA	histidyl-tRNA synthetase, putative / histidine--tRNA ligase, putative; similar to ATHRS1 (HISTIDYL-TRNA SYNTHETASE 1), histidine-tRNA ligase [Arabidopsis thaliana] (TAIR:AT3G46100.1); similar to Os05g0150900 [Oryza sativa (japonica cultivar-group)] (GB:NP_001054669.1); similar to histidyl tRNA Synthetase [Oryza sativa (japonica cultivar-group)] (GB:CAB06653.1); contains InterPro domain Histidyl-t…
AT3G17465	RPL3P	encodes a putative L3 ribosomal protein targeted to the plastid.
AT2G42710	NA	ribosomal protein L1 family protein; similar to ribosomal protein L1 family protein [Arabidopsis thaliana] (TAIR:AT3G63490.1); similar to Os06g0546400 [Oryza sativa (japonica cultivar-group)] (GB:NP_001057819.1); similar to 50S ribosomal protein L1 [Stappia aggregata IAM 12614] (GB:ZP_01548596.1); contains InterPro domain Ribosomal protein L1; (InterPro:IPR002143); contains InterPro domain Riboso…
AT1G18950	NA	aminoacyl-tRNA synthetase family; similar to unknown protein [Arabidopsis thaliana] (TAIR:AT5G25580.1); similar to aminoacyl-tRNA synthetase [Trifolium pratense] (GB:BAE71190.1)
AT1G26910	NA	60S ribosomal protein L10 (RPL10B); Identical to 60S ribosomal protein L10-2 (Wilms tumor suppressor protein homolog) (RPL10B) [Arabidopsis Thaliana] (GB:Q08770;GB:Q42327;GB:Q9ZVG7); similar to 60S ribosomal protein L10 (RPL10A) / Wilm's tumor suppressor protein-related [Arabidopsis thaliana] (TAIR:AT1G14320.1); similar to 60S ribosomal protein L10 (QM protein homolog) (GB:Q9SPB3); similar to Rib…
AT5G18110	NCBP, NCBP	NCBP (NOVEL CAP-BINDING PROTEIN); RNA binding / translation initiation factor; Identical to Eukaryotic translation initiation factor 4E type 3 (eIF4E type 3) (eIF-4E type 3) (mRNA cap-binding protein type 3) (Novel cap-binding protein) (nCBP) [Arabidopsis Thaliana] (GB:Q9FK59;GB:O64928); similar to EIF4E (EUKARYOTIC TRANSLATION INITATION FACTOR 4E), RNA binding / translation initiation factor [Ar…
AT3G46790	CRR2	Encodes a member of a PCMP (plant combinatorial and modular protein) family (PCMP-H subfamily) with 9 pentatricopeptide (PPR) repeats. The protein is involved the intergenic processing of chloroplast RNA between rps7 and ndhB, which is essential for ndhB translation.
AT3G06040	NA	ribosomal protein L12 family protein; similar to ribosomal protein L12 family protein [Arabidopsis thaliana] (TAIR:AT1G70190.1); similar to unknown [Solanum tuberosum] (GB:ABA40429.1); contains InterPro domain Ribosomal protein L7/12, oligomerisation; (InterPro:IPR008932); contains InterPro domain Ribosomal protein L7/L12; (InterPro:IPR000206)
AT3G08730	ATPK1, ATPK6, ATS6K1, PK1, PK6, S6K1	Encodes a protein-serine kinase that phosphorylates ribosomal protein in vitro. Activation of AtS6k is regulated by 1-naphthylacetic acid and kinetin, at least in part, via a lipid kinase-dependent pathway. Involved in translational up-regulation of ribosomal proteins. Phosphorylated by PDK1. Interacts with RAPTOR1, which in turn interacts with TOR. SPK6 activity is affected by osmotic stress, an…
AT3G57490	NA	40S ribosomal protein S2 (RPS2D); Identical to 40S ribosomal protein S2-4 (RPS2D) [Arabidopsis Thaliana] (GB:Q9SCM3); similar to 40S ribosomal protein S2, putative [Arabidopsis thaliana] (TAIR:AT1G58684.1); similar to 40S ribosomal protein S2, putative [Arabidopsis thaliana] (TAIR:AT1G58983.1); similar to 40S ribosomal protein S2 (RPS2B) [Arabidopsis thaliana] (TAIR:AT1G59359.1); similar to Ribos…
AT3G17170	RFC3, RFC3	RFC3 (REGULATOR OF FATTY-ACID COMPOSITION 3); structural constituent of ribosome; similar to unknown protein [Arabidopsis thaliana] (TAIR:AT5G03710.1); similar to ribosomal protein S6 containing protein, expressed [Oryza sativa (japonica cultivar-group)] (GB:ABA98957.2); contains InterPro domain Ribosomal protein S6; (InterPro:IPR000529)
AT4G24940	AT-SAE1-1, ATSAE1A, SAE1A	Encodes one of the two subunits of the SUMO activation enzyme required during sumolation. Sumolation is a post-translational protein modification process similar to ubiquitination during which a polypeptide (SUMO) is covalently attached to a target protein., Encodes one of the two subunits of the SUMO activation enzyme required during sumolation. Sumolation is a post-translational protein modific…
AT5G40950	RPL27	50S ribosomal protein L27, chloroplast, putative (RPL27); Identical to 50S ribosomal protein L27, chloroplast precursor (CL27) (RPL27) [Arabidopsis Thaliana] (GB:Q9FLN4); similar to ribosomal protein L27 family protein [Arabidopsis thaliana] (TAIR:AT5G15220.1); similar to ribosomal protein L27 family protein [Arabidopsis thaliana] (TAIR:AT2G16930.3); similar to 50S ribosomal protein L27, chloropl…
AT1G74970	RPS9, TWN3	ribosomal protein S9, nuclear encoded component of the chloroplast ribosome, ribosomal protein S9, nuclear encoded component of the chloroplast ribosome
AT5G60670	NA	60S ribosomal protein L12 (RPL12C); Identical to 60S ribosomal protein L12-3 (RPL12C) [Arabidopsis Thaliana] (GB:Q9FF52); similar to 60S ribosomal protein L12 (RPL12B) [Arabidopsis thaliana] (TAIR:AT3G53430.1); similar to 60S ribosomal protein L12 [Capsicum annuum] (GB:AAR83868.1); similar to Os02g0699600 [Oryza sativa (japonica cultivar-group)] (GB:NP_001047832.1); contains InterPro domain Ribos…
AT4G25740	NA	40S ribosomal protein S10 (RPS10A); Identical to 40S ribosomal protein S10-1 (RPS10A) [Arabidopsis Thaliana] (GB:Q9SW09); similar to 40S ribosomal protein S10 (RPS10C) [Arabidopsis thaliana] (TAIR:AT5G52650.1); similar to 40S ribosomal protein S10-like [Solanum tuberosum] (GB:ABB55361.1); contains InterPro domain Plectin/S10, N-terminal; (InterPro:IPR005326); contains InterPro domain Fe-only hydr…
AT5G07090	NA	40S ribosomal protein S4 (RPS4B); Identical to 40S ribosomal protein S4-1 (RPS4A) [Arabidopsis Thaliana] (GB:Q93VH9;GB:Q7XJS7); Identical to 40S ribosomal protein S4-3 (RPS4D) [Arabidopsis Thaliana] (GB:Q8VYK6;GB:Q944M1;GB:Q9FGI0); Identical to 40S ribosomal protein S4-2 (RPS4B) [Arabidopsis Thaliana] (GB:P49204;GB:Q42346;GB:Q9FL39;GB:Q9LYQ6); similar to 40S ribosomal protein S4 (RPS4D) [Arabidop…
ATCG00380	RPS4	Chloroplast encoded ribosomal protein S4
AT4G25890	NA	60S acidic ribosomal protein P3 (RPP3A); Identical to 60S acidic ribosomal protein P3-1 (RPP3A) [Arabidopsis Thaliana] (GB:Q9SVZ6); similar to 60S acidic ribosomal protein P3 (RPP3B) [Arabidopsis thaliana] (TAIR:AT5G57290.1); similar to Os06g0701400 [Oryza sativa (japonica cultivar-group)] (GB:NP_001058484.1); similar to 60S acidic ribosomal protein P3 (P1/P2-like) (P3A) (GB:O24413); contains Int…
AT5G44320	NA	eukaryotic translation initiation factor 3 subunit 7, putative / eIF-3 zeta, putative / eIF3d, putative; similar to translation initiation factor [Arabidopsis thaliana] (TAIR:AT4G20980.3); similar to eukaryotic translation initiation factor 3 (eIF-3), putative [Musa acuminata] (GB:ABF69959.1); similar to Os05g0566500 [Oryza sativa (japonica cultivar-group)] (GB:NP_001056343.1); similar to putativ…
AT3G04230	NA	40S ribosomal protein S16 (RPS16B); Identical to 40S ribosomal protein S16-2 (RPS16B) [Arabidopsis Thaliana] (GB:Q9M8X9); similar to 40S ribosomal protein S16 (RPS16C) [Arabidopsis thaliana] (TAIR:AT5G18380.1); similar to 40S ribosomal protein S16 (GB:O22647); contains InterPro domain Ribosomal protein S9; (InterPro:IPR000754)
AT2G41840	NA	40S ribosomal protein S2 (RPS2C); Identical to 40S ribosomal protein S2-3 (RPS2C) [Arabidopsis Thaliana] (GB:P49688;GB:O22936); similar to 40S ribosomal protein S2, putative [Arabidopsis thaliana] (TAIR:AT1G58684.1); similar to 40S ribosomal protein S2, putative [Arabidopsis thaliana] (TAIR:AT1G58983.1); similar to 40S ribosomal protein S2 (RPS2B) [Arabidopsis thaliana] (TAIR:AT1G59359.1); simila…
AT2G20450	NA	60S ribosomal protein L14 (RPL14A); Identical to 60S ribosomal protein L14-1 (RPL14A) [Arabidopsis Thaliana] (GB:Q9SIM4); similar to 60S ribosomal protein L14 (RPL14B) [Arabidopsis thaliana] (TAIR:AT4G27090.1); similar to glycoprotein-like protein [Solanum tuberosum] (GB:ABA40467.1); contains InterPro domain Ribosomal protein L14; (InterPro:IPR002784)
AT5G15520	NA	40S ribosomal protein S19 (RPS19B); Identical to 40S ribosomal protein S19-2 (RPS19B) [Arabidopsis Thaliana] (GB:Q9LF30); similar to 40S ribosomal protein S19 (RPS19A) [Arabidopsis thaliana] (TAIR:AT3G02080.1); similar to 40S ribosomal protein S19-like [Solanum tuberosum] (GB:ABB87116.1); contains InterPro domain Ribosomal protein S19e; (InterPro:IPR001266)
AT5G13650	NA	elongation factor family protein; similar to GTP binding / translation elongation factor [Arabidopsis thaliana] (TAIR:AT2G31060.2); similar to Mitochondrial translation elongation factor Tu (ISS) [Ostreococcus tauri] (GB:CAL57456.1); similar to GTP-binding protein TypA [Trifolium pratense] (GB:AAR17698.1); similar to GTP-binding protein TypA [Herpetosiphon aurantiacus ATCC 23779] (GB:ZP_01425863.…
AT1G63780	IMP4	Small nucleolar ribonucleoprotein protein involved in ribosomal RNA processing. Located in nucleolus and cajal bodies.
AT5G67510	NA	60S ribosomal protein L26 (RPL26B); Identical to 60S ribosomal protein L26-2 (RPL26B) [Arabidopsis Thaliana] (GB:Q9FJX2); similar to 60S ribosomal protein L26 (RPL26A) [Arabidopsis thaliana] (TAIR:AT3G49910.1); similar to Ribosomal protein L24/L26 [Medicago truncatula] (GB:ABE77438.1); contains InterPro domain Ribosomal protein L24/L26; (InterPro:IPR005825); contains InterPro domain Ribosomal pro…
AT1G72370	AP40, P40, RP40, RPSAA	acidic protein associated to 40S ribosomal subunit of ribosomes. Involved in polysome formation during active protein synthesis. Expressed in actively growing tissue., acidic protein associated to 40S ribosomal subunit of ribosomes. Involved in polysome formation during active protein synthesis. Expressed in actively growing tissue., acidic protein associated to 40S ribosomal subunit of ribosomes…
AT2G40780	NA	RNA binding / translation initiation factor; similar to F-box protein-related [Arabidopsis thaliana] (TAIR:AT2G40910.1); similar to Os03g0114200 [Oryza sativa (japonica cultivar-group)] (GB:NP_001048742.1); similar to hypothetical protein LOC393440 [Danio rerio] (GB:NP_956762.1); contains InterPro domain Nucleic acid-binding, OB-fold, subgroup; (InterPro:IPR012340); contains InterPro domain Nucle…
AT2G24090	NA	ribosomal protein L35 family protein; similar to 50S ribosomal protein L35, chloroplast precursor (CL35) (GB:P23326); contains InterPro domain Ribosomal protein L35; (InterPro:IPR001706)
AT4G20980	NA	eukaryotic translation initiation factor 3 subunit 7, putative / eIF-3 zeta, putative / eIF3d, putative; Identical to Eukaryotic translation initiation factor 3 subunit 7 (eIF-3 zeta) (eIF3d) (p66) (TIF3D1) [Arabidopsis Thaliana] (GB:P56820); similar to eukaryotic translation initiation factor 3 subunit 7, putative / eIF-3 zeta, putative / eIF3d, putative [Arabidopsis thaliana] (TAIR:AT5G44320.1)…
AT5G17870	PSRP6	plastid-specific ribosomal protein 6 precursor (Psrp-6) - like
AT3G53430	NA	60S ribosomal protein L12 (RPL12B); Identical to 60S ribosomal protein L12-2 (RPL12B) [Arabidopsis Thaliana] (GB:Q9LFH5); similar to 60S ribosomal protein L12 (RPL12A) [Arabidopsis thaliana] (TAIR:AT2G37190.1); similar to 60S ribosomal protein L12 [Capsicum annuum] (GB:AAR83868.1); similar to Os02g0699600 [Oryza sativa (japonica cultivar-group)] (GB:NP_001047832.1); contains InterPro domain Ribos…
AT5G57870	NA	eukaryotic translation initiation factor 4F, putative / eIF-4F, putative; similar to MIF4G domain-containing protein / MA3 domain-containing protein [Arabidopsis thaliana] (TAIR:AT2G24050.1); similar to Initiation factor eIF-4 gamma, middle; Initiation factor eIF-4 gamma, MA3 [Medicago truncatula] (GB:ABE79486.1); similar to Eukaryotic initiation factor iso-4F subunit p82-34 (eIF-(iso)4F p82-34) …
AT3G07110	NA	60S ribosomal protein L13A (RPL13aA); Identical to 60S ribosomal protein L13a-1 (RPL13AA) [Arabidopsis Thaliana] (GB:Q9SFU1); similar to 60S ribosomal protein L13A (RPL13aB) [Arabidopsis thaliana] (TAIR:AT3G24830.1); similar to 60S ribosomal protein L13A (RPL13aD) [Arabidopsis thaliana] (TAIR:AT5G48760.2); similar to 60S ribosomal protein L13a-like protein [Solanum tuberosum] (GB:ABA46790.1); con…
AT3G01800	NA	ribosome recycling factor family protein / ribosome releasing factor family protein; similar to ribosome recycling factor, chloroplast, putative / ribosome releasing factor, chloroplast, putative [Arabidopsis thaliana] (TAIR:AT3G63190.1); similar to ribosome recycling factor [Bacillus clausii KSM-K16] (GB:YP_175735.1); similar to Os04g0490400 [Oryza sativa (japonica cultivar-group)] (GB:NP_001053…
AT1G07210	NA	30S ribosomal protein S18 family; similar to Mitochondrial/chloroplast ribosomal protein S18 (ISS) [Ostreococcus tauri] (GB:CAL56850.1); similar to Os10g0500500 [Oryza sativa (japonica cultivar-group)] (GB:NP_001064980.1); similar to Ribosomal protein S18 [Psychroflexus torquis ATCC 700755] (GB:ZP_01257753.1); contains InterPro domain Ribosomal protein S18; (InterPro:IPR001648)
AT3G04770	RPSAb	RPSAB (40S ribosomal protein SA B); structural constituent of ribosome; Identical to 40S ribosomal protein Sa-2 (p40 protein homolog) (RPSaB) [Arabidopsis Thaliana] (GB:Q8H173;GB:Q8LB49;GB:Q8S9I1;GB:Q96317); similar to P40 (40S ribosomal protein SA), structural constituent of ribosome [Arabidopsis thaliana] (TAIR:AT1G72370.2); similar to 40S ribosomal protein SA (p40) (Laminin receptor-like prote…
AT3G58660	NA	60S ribosomal protein-related; similar to 60S ribosomal protein-related [Arabidopsis thaliana] (TAIR:AT2G42650.1); similar to 60S ribosomal protein-related (ISS) [Ostreococcus tauri] (GB:CAL54265.1); similar to Os05g0558000 [Oryza sativa (japonica cultivar-group)] (GB:NP_001056294.1); contains InterPro domain Ribosomal protein L1; (InterPro:IPR002143)
AT3G14600	NA	60S ribosomal protein L18A (RPL18aC); Identical to 60S ribosomal protein L18a-3 (RPL18AC) [Arabidopsis Thaliana] (GB:Q9LUD4;GB:Q8L9M5); similar to 60S ribosomal protein L18A (RPL18aB) [Arabidopsis thaliana] (TAIR:AT2G34480.1); similar to unknown [Solanum tuberosum] (GB:ABA46783.1); contains InterPro domain Ribosomal L18ae protein; (InterPro:IPR002670)
AT3G27160	GHS1	GHS1 encodes plastid ribosomal protein S21
AT1G25350	OVA9	OVA9 (OVULE ABORTION 9); glutamine-tRNA ligase; similar to tRNA synthetase class I (E and Q) family protein [Arabidopsis thaliana] (TAIR:AT5G19720.1); similar to Glutaminyl-tRNA synthetase (Glutamine--tRNA ligase) (GlnRS) (GB:P52780); similar to glutaminyl-tRNA synthetase [Danio rerio] (GB:AAT68085.1); similar to glutamine-tRNA ligase [Dictyostelium discoideum AX4] (GB:XP_636180.1); contains Inte…
AT3G25520	ATL5, OLI5, PGY3, RPL5A	Encodes ribosomal protein L5 that binds to 5S ribosomal RNA and in involved in its export from the nucleus to the cytoplasm., Encodes ribosomal protein L5 that binds to 5S ribosomal RNA and in involved in its export from the nucleus to the cytoplasm., Encodes ribosomal protein L5 that binds to 5S ribosomal RNA and in involved in its export from the nucleus to the cytoplasm., Encodes ribosomal pro…
AT4G01310	NA	ribosomal protein L5 family protein; Identical to 50S ribosomal protein L5, chloroplast precursor (RPL5) [Arabidopsis Thaliana] (GB:O04603); similar to 50S ribosomal protein L5, chloroplast (GB:P82192); contains InterPro domain Ribosomal protein L5; (InterPro:IPR002132); contains InterPro domain Mitochondrial ribosomal protein L5; (InterPro:IPR003236)
AT4G15000	NA	60S ribosomal protein L27 (RPL27C); Identical to 60S ribosomal protein L27-3 (RPL27C) [Arabidopsis Thaliana] (GB:P51419;GB:O23354); similar to 60S ribosomal protein L27 (RPL27B) [Arabidopsis thaliana] (TAIR:AT3G22230.1); similar to Ribosomal protein L27e; KOW [Medicago truncatula] (GB:ABE87742.1); contains InterPro domain Ribosomal protein L27e; (InterPro:IPR001141), 60S ribosomal protein L27 (RP…
AT4G35490	MRPL11	ribosomal protein L11 family protein; similar to PRPL11 (PLASTID RIBOSOMAL PROTEIN L11), structural constituent of ribosome [Arabidopsis thaliana] (TAIR:AT1G32990.1); similar to mitochondrial ribosomal protein L11 [Triticum aestivum] (GB:BAB69029.1); similar to Os10g0466200 [Oryza sativa (japonica cultivar-group)] (GB:NP_001064803.1); contains InterPro domain Ribosomal protein L11; (InterPro:IPR0…
AT2G33800	NA	ribosomal protein S5 family protein; Identical to 30S ribosomal protein S5, chloroplast precursor (rps5) [Arabidopsis Thaliana] (GB:P93014); similar to ribosomal protein S5 family protein [Arabidopsis thaliana] (TAIR:AT1G64880.1); similar to 30S ribosomal protein S5, chloroplast precursor (GB:Q9ST69); contains InterPro domain Ribosomal protein S5, bacterial and chloroplast; (InterPro:IPR005712); …
AT5G23900	NA	60S ribosomal protein L13 (RPL13D); Identical to 60S ribosomal protein L13-3 (RPL13D) [Arabidopsis Thaliana] (GB:Q9FF90); similar to ATBBC1 (breast basic conserved 1), structural constituent of ribosome [Arabidopsis thaliana] (TAIR:AT3G49010.3); similar to 60S ribosomal protein L13-2 (Cold-induced protein C24B) (GB:P41129); contains InterPro domain Ribosomal protein L13e; (InterPro:IPR001380)
AT5G13510	NA	ribosomal protein L10 family protein; Identical to 50S ribosomal protein L10, chloroplast precursor (CL10) (RPL10) [Arabidopsis Thaliana] (GB:Q9FY50); similar to ribosomal protein L10 family protein [Arabidopsis thaliana] (TAIR:AT3G12370.1); similar to 50S ribosomal protein L10, chloroplast precursor (CL10) (GB:O80362); contains InterPro domain Ribosomal protein L10; (InterPro:IPR001790)
AT5G46160	NA	ribosomal protein L14 family protein / huellenlos paralog (HLP); similar to HLL (HUELLENLOS), structural constituent of ribosome [Arabidopsis thaliana] (TAIR:AT1G17560.1); similar to Ribosomal protein L14b/L23e [Medicago truncatula] (GB:ABE94699.1); contains InterPro domain Ribosomal protein L14, bacterial and organelle form; (InterPro:IPR005745); contains InterPro domain Ribosomal protein L14b/L…
AT2G47610	NA	60S ribosomal protein L7A (RPL7aA); Identical to 60S ribosomal protein L7a-1 (RPL7AA) [Arabidopsis Thaliana] (GB:P49692;GB:O22250); similar to 60S ribosomal protein L7A (RPL7aB) [Arabidopsis thaliana] (TAIR:AT3G62870.1); similar to 60S ribosomal protein L7A-like protein [Solanum tuberosum] (GB:ABB72809.1); contains InterPro domain Ribosomal protein L7AE; (InterPro:IPR004037); contains InterPro do…
AT1G79850	CS17, PRPS17, RPS17	nuclear-encoded 30S chloroplast ribosomal protein S17, nuclear-encoded 30S chloroplast ribosomal protein S17, nuclear-encoded 30S chloroplast ribosomal protein S17
AT4G02930	NA	elongation factor Tu, putative / EF-Tu, putative; Identical to Elongation factor Tu, mitochondrial precursor (TUFA) [Arabidopsis Thaliana] (GB:Q9ZT91;GB:Q39206); similar to AtRABE1b/AtRab8D (Arabidopsis Rab GTPase homolog E1b), translation elongation factor [Arabidopsis thaliana] (TAIR:AT4G20360.1); similar to translational elongation factor EF-TuM [Zea mays] (GB:AAG32661.1); similar to Os03g0851…
AT1G64510	NA	ribosomal protein S6 family protein; Identical to 30S ribosomal protein S6 alpha, chloroplast precursor (RPS6) [Arabidopsis Thaliana] (GB:Q8VY91;GB:Q9SGW4); similar to 30S ribosomal protein S6 alpha, chloroplast precursor [Contains: 30S ribosomal protein S6 beta; 30S ribosomal protein S6 gamma; 30S ribosomal protein S6 delta; 30S ribosomal protein S6 epsilon] (GB:P82403); contains InterPro domain…
AT4G26840	ATSUMO1, SUM1, SUMO, SUMO1	Encodes a small ubiquitin-like modifier (SUMO) polypeptide that becomes covalently attached to various intracellular protein targets, much like ubiquitination, leading to post-translational modification of those targets., Encodes a small ubiquitin-like modifier (SUMO) polypeptide that becomes covalently attached to various intracellular protein targets, much like ubiquitination, leading to post-t…
AT3G52150	NA	RNA binding; similar to CP33 (PIGMENT DEFECTIVE 322), RNA binding [Arabidopsis thaliana] (TAIR:AT3G52380.1); similar to Plastid-specific 30S ribosomal protein 2, chloroplast precursor (PSRP-2) (GB:P82277); contains InterPro domain Paraneoplastic encephalomyelitis antigen; (InterPro:IPR002343); contains InterPro domain Nucleotide-binding, alpha-beta plait; (InterPro:IPR012677); contains InterPro d…
AT3G13120	NA	30S ribosomal protein S10, chloroplast, putative; Identical to 30S ribosomal protein S10, chloroplast precursor (RPS10) [Arabidopsis Thaliana] (GB:Q9LK61); similar to 30S ribosomal protein S10-like [Brassica napus] (GB:AAW22623.1); contains InterPro domain Ribosomal protein S10; (InterPro:IPR001848); contains InterPro domain Ribosomal protein S10, bacterial form; (InterPro:IPR005731)
AT3G58700	NA	60S ribosomal protein L11 (RPL11B); Identical to 60S ribosomal protein L11-2 (L16) (RPL11D) [Arabidopsis Thaliana] (GB:P42794;GB:P42796;GB:Q42195;GB:Q8LD47;GB:Q9LXT1); Identical to 60S ribosomal protein L11-1 (L16A) (RPL11A) [Arabidopsis Thaliana] (GB:P42795;GB:Q9SJI2); similar to 60S ribosomal protein L11 (RPL11D) [Arabidopsis thaliana] (TAIR:AT5G45775.2); similar to RPL16A (ribosomal protein la…
AT5G15200	NA	40S ribosomal protein S9 (RPS9B); Identical to 40S ribosomal protein S9-1 (RPS9B) [Arabidopsis Thaliana] (GB:Q9LXG1); similar to 40S ribosomal protein S9 (RPS9C) [Arabidopsis thaliana] (TAIR:AT5G39850.1); similar to 40S ribosomal protein S9 [Catharanthus roseus] (GB:CAG47084.1); contains InterPro domain Ribosomal protein S4; (InterPro:IPR001912); contains InterPro domain Ribosomal protein S4/9, e…
AT3G60770	NA	40S ribosomal protein S13 (RPS13A); Identical to 40S ribosomal protein S13-1 (RPS13A) [Arabidopsis Thaliana] (GB:P59223;GB:P49203;GB:Q93V69;GB:Q93WJ4;GB:Q9LZY6); Identical to 40S ribosomal protein S13-2 (RPS13B) [Arabidopsis Thaliana] (GB:P59224;GB:O81311;GB:P49203;GB:Q9SLR4); similar to ATRPS13A (RIBOSOMAL PROTEIN S13A), structural constituent of ribosome [Arabidopsis thaliana] (TAIR:AT4G00100.1…
AT2G32060	NA	40S ribosomal protein S12 (RPS12C); Identical to 40S ribosomal protein S12-2 (RPS12C) [Arabidopsis Thaliana] (GB:Q9SKZ3); similar to 40S ribosomal protein S12 (RPS12A) [Arabidopsis thaliana] (TAIR:AT1G15930.1); similar to Ribosomal protein L7Ae/L30e/S12e/Gadd45 [Medicago truncatula] (GB:ABE87516.1); contains InterPro domain Ribosomal protein S12E; (InterPro:IPR000530); contains InterPro domain Ri…
AT3G25920	RPL15	encodes a plastid ribosomal protein CL15, a constituent of the large subunit of the ribosomal complex
AT1G12800	NA	S1 RNA-binding domain-containing protein; similar to S1 RNA-binding domain-containing protein [Arabidopsis thaliana] (TAIR:AT3G23700.1); similar to putative ribosomal S1 protein (with alternative splicing) [Oryza sativa (japonica cultivar-group)] (GB:AAS07358.1); similar to Os02g0115600 [Oryza sativa (japonica cultivar-group)] (GB:NP_001045672.1); contains InterPro domain Nucleic acid-binding, OB…
AT3G15190	NA	chloroplast 30S ribosomal protein S20, putative; Identical to 30S ribosomal protein S20, chloroplast precursor (RPS20) [Arabidopsis Thaliana] (GB:Q9ASV6;GB:Q9LIL6); similar to Os01g0678600 [Oryza sativa (japonica cultivar-group)] (GB:NP_001043859.1); similar to ribosomal protein rpS20 [Bigelowiella natans] (GB:AAP79183.1); contains InterPro domain Ribosomal protein S20; (InterPro:IPR002583); cont…
AT5G61170	NA	40S ribosomal protein S19 (RPS19C); Identical to 40S ribosomal protein S19-3 (RPS19C) [Arabidopsis Thaliana] (GB:Q9FNP8); similar to 40S ribosomal protein S19 (RPS19B) [Arabidopsis thaliana] (TAIR:AT5G15520.1); similar to 40S ribosomal protein S19 (RPS19A) [Arabidopsis thaliana] (TAIR:AT3G02080.1); similar to 40S ribosomal protein S19-like [Solanum tuberosum] (GB:ABB87116.1); contains InterPro do…
AT1G27400	NA	60S ribosomal protein L17 (RPL17A); Identical to 60S ribosomal protein L17-1 (RPL17A) [Arabidopsis Thaliana] (GB:Q93VI3;GB:Q9FZJ5); similar to 60S ribosomal protein L17 (RPL17B) [Arabidopsis thaliana] (TAIR:AT1G67430.1); similar to ribosomal protein [Petunia x hybrida] (GB:AAL09401.1); contains InterPro domain Ribosomal protein L22/L17; (InterPro:IPR001063); contains InterPro domain Ribosomal pro…
AT4G17390	NA	60S ribosomal protein L15 (RPL15B); Identical to 60S ribosomal protein L15-2 (RPL15B) [Arabidopsis Thaliana] (GB:Q8VYF1;GB:O23582); Identical to 60S ribosomal protein L15-1 (RPL15A) [Arabidopsis Thaliana] (GB:O23515); similar to 60S ribosomal protein L15 (RPL15A) [Arabidopsis thaliana] (TAIR:AT4G16720.1); similar to 60S ribosomal protein L15 [Brassica oleracea] (GB:ABD65137.1); contains InterPro …
AT1G11870	ATSRS, OVA7, SRS	Seryl-tRNA synthetase targeted to chloroplasts and mitochondria. Its inactivation causes developmental arrest of chloroplasts and mitochondria in Nicotiana benthamiana., Seryl-tRNA synthetase targeted to chloroplasts and mitochondria. Its inactivation causes developmental arrest of chloroplasts and mitochondria in Nicotiana benthamiana., Seryl-tRNA synthetase targeted to chloroplasts and mitochon…
AT5G26710	NA	glutamate-tRNA ligase, putative / glutamyl-tRNA synthetase, putatuve / GluRS, putative; similar to OVA9 (OVULE ABORTION 9), glutamine-tRNA ligase [Arabidopsis thaliana] (TAIR:AT1G25350.1); similar to putative tRNA synthetase [Oryza sativa (japonica cultivar-group)] (GB:AAN08648.1); similar to Os10g0369000 [Oryza sativa (japonica cultivar-group)] (GB:NP_001064451.1); similar to Glutamyl-tRNA synth…
AT3G52140	NA	tetratricopeptide repeat (TPR)-containing protein; similar to binding [Arabidopsis thaliana] (TAIR:AT1G15290.1); similar to Putative eukaryotic translation initiation factor 3 subunit (eIF-3) (GB:O15818); similar to Os02g0717400 [Oryza sativa (japonica cultivar-group)] (GB:NP_001047932.1); contains InterPro domain Tetratricopeptide region; (InterPro:IPR013026); contains InterPro domain Tetratrico…
AT3G11710	ATKRS-1	lysyl-tRNA synthetase, putative / lysine--tRNA ligase, putative; Identical to Lysyl-tRNA synthetase (EC 6.1.1.6) (Lysine--tRNA ligase) (LysRS) [Arabidopsis Thaliana] (GB:Q9ZPI1); similar to OVA5 (OVULE ABORTION 5), ATP binding / aminoacyl-tRNA ligase [Arabidopsis thaliana] (TAIR:AT3G13490.1); similar to Lysyl-tRNA synthetase, class-2; Aminoacyl-transfer RNA synthetase, class II [Medicago truncatu…
AT4G34670	NA	40S ribosomal protein S3A (RPS3aB); Identical to 40S ribosomal protein S3a-2 (RPS3AB) [Arabidopsis Thaliana] (GB:Q42262;GB:O82816;GB:Q42293); similar to 40S ribosomal protein S3A (RPS3aA) [Arabidopsis thaliana] (TAIR:AT3G04840.1); similar to 40S ribosomal protein S3a (S phase-specific protein BIS289) (GB:P49396); contains InterPro domain Ribosomal protein S3Ae; (InterPro:IPR001593)
AT1G49400	emb1129	EMB1129 (EMBRYO DEFECTIVE 1129); structural constituent of ribosome; similar to ribosomal protein S17 family protein [Arabidopsis thaliana] (TAIR:AT3G18880.1); similar to ribosomal protein S17, putative [Medicago truncatula] (GB:ABE91522.1); similar to Os08g0359600 [Oryza sativa (japonica cultivar-group)] (GB:NP_001061632.1); contains InterPro domain Nucleic acid-binding, OB-fold, subgroup; (Inte…
AT3G05560	NA	60S ribosomal protein L22-2 (RPL22B); Identical to 60S ribosomal protein L22-2 (RPL22B) [Arabidopsis Thaliana] (GB:Q9M9W1); similar to 60S ribosomal protein L22 (RPL22C) [Arabidopsis thaliana] (TAIR:AT5G27770.1); similar to Ribosomal L22e protein [Medicago truncatula] (GB:ABE92854.1); contains InterPro domain Ribosomal L22e protein; (InterPro:IPR002671), structural constituent of ribosome; Identi…
AT5G64670	NA	ribosomal protein L15 family protein; similar to RPL15 (ribosomal protein L15) [Arabidopsis thaliana] (TAIR:AT3G25920.1); similar to Os08g0310100 [Oryza sativa (japonica cultivar-group)] (GB:NP_001061512.1); similar to Mitochondrial/chloroplast ribosomal protein L15/L10 (ISS) [Ostreococcus tauri] (GB:CAL57979.1); contains InterPro domain Ribosomal protein L15, bacterial form; (InterPro:IPR005749)…
AT1G68590	NA	plastid-specific 30S ribosomal protein 3, putative / PSRP-3, putative; Identical to Plastid-specific 30S ribosomal protein 3-1, chloroplast precursor (PSRP-3 1) [Arabidopsis Thaliana] (GB:Q9SX22;GB:Q8LD87); similar to plastid-specific 30S ribosomal protein 3, putative / PSRP-3, putative [Arabidopsis thaliana] (TAIR:AT5G15760.1); similar to Plastid-specific 30S ribosomal protein 3, chloroplast pre…
AT4G13780	NA	methionine--tRNA ligase, putative / methionyl-tRNA synthetase, putative / MetRS, putative; Identical to Probable methionyl-tRNA synthetase (EC 6.1.1.10) (Methionine--tRNA ligase) (MetRS) [Arabidopsis Thaliana] (GB:Q9SVN5); similar to tRNA-binding region domain-containing protein [Arabidopsis thaliana] (TAIR:AT2G40660.1); similar to methionyl-tRNA synthetase [Oryza sativa] (GB:AAC99620.1); similar…
AT3G44890	RPL9	Plastid ribosomal protein CL9
AT5G02870	NA	60S ribosomal protein L4/L1 (RPL4D); Identical to 60S ribosomal protein L4-2 (L1) (RPL4D) [Arabidopsis Thaliana] (GB:P49691;GB:Q9LYZ8); similar to 60S ribosomal protein L4/L1 (RPL4A) [Arabidopsis thaliana] (TAIR:AT3G09630.1); similar to putative 60S ribosomal protein L1 [Trifolium pratense] (GB:BAE71290.1); similar to putative 60S ribosomal protein L1 [Trifolium pratense] (GB:BAE71215.1); similar…

## Sheet: 12h_DvsWT_DN_translation
ACCNUM	SYMBOL	DESC
AT4G30800	NA	40S ribosomal protein S11 (RPS11B); Identical to 40S ribosomal protein S11-2 (RPS11B) [Arabidopsis Thaliana] (GB:O65569); similar to EMB1080 (EMBRYO DEFECTIVE 1080), structural constituent of ribosome [Arabidopsis thaliana] (TAIR:AT3G48930.1); similar to ribosomal protein S11 (probable start codon at bp 67) (GB:AAA32866.1); contains InterPro domain Nucleic acid-binding, OB-fold, subgroup; (InterP…
AT1G72730	NA	eukaryotic translation initiation factor 4A, putative / eIF-4A, putative; Identical to Eukaryotic initiation factor 4A-3 (EC 3.6.1.-) (ATP-dependent RNA helicase eIF4A-3) (eIF-4A-3) (DEAD-box ATP-dependent RNA helicase 23) (TIF4A-3) [Arabidopsis Thaliana] (GB:Q9CAI7;GB:Q9ZS01); similar to EIF4A1 (eukaryotic translation initiation factor 4A-1), ATP-dependent helicase [Arabidopsis thaliana] (TAIR:A…
AT1G23410	NA	ubiquitin extension protein, putative / 40S ribosomal protein S27A (RPS27aA); Identical to 40S ribosomal protein S27a-1 (UBQ15) [Arabidopsis Thaliana] (GB:P59271;GB:Q29PZ3;GB:Q9LDJ2); Identical to Ubiquitin (UBQ16) [Arabidopsis Thaliana] (GB:P59263;GB:O80715;GB:Q38875;GB:Q9LDJ2;GB:Q9LYW1;GB:Q9M1P9;GB:Q9S7X3); similar to UBQ6 (ubiquitin 6), protein binding [Arabidopsis thaliana] (TAIR:AT2G47110.1)…
AT1G12800	NA	S1 RNA-binding domain-containing protein; similar to S1 RNA-binding domain-containing protein [Arabidopsis thaliana] (TAIR:AT3G23700.1); similar to putative ribosomal S1 protein (with alternative splicing) [Oryza sativa (japonica cultivar-group)] (GB:AAS07358.1); similar to Os02g0115600 [Oryza sativa (japonica cultivar-group)] (GB:NP_001045672.1); contains InterPro domain Nucleic acid-binding, OB…
AT5G59240	NA	40S ribosomal protein S8 (RPS8B); Identical to 40S ribosomal protein S8-2 (RPS8B) [Arabidopsis Thaliana] (GB:Q9FIF3); similar to 40S ribosomal protein S8 (RPS8A) [Arabidopsis thaliana] (TAIR:AT5G20290.1); similar to ribosomal protein S8 [Oryza sativa (japonica cultivar-group)] (GB:BAA07207.1); similar to Os02g0489400 [Oryza sativa (japonica cultivar-group)] (GB:NP_001046866.1); contains InterPro …
AT5G47900	NA	similar to unknown protein [Arabidopsis thaliana] (TAIR:AT5G27730.1); similar to H0502B11.6 [Oryza sativa (indica cultivar-group)] (GB:CAH66526.1); similar to Os04g0404900 [Oryza sativa (japonica cultivar-group)] (GB:NP_001052706.1); contains domain Zinc-binding domain of translation initiation factor 2 beta (SSF75689)
AT4G25890	NA	60S acidic ribosomal protein P3 (RPP3A); Identical to 60S acidic ribosomal protein P3-1 (RPP3A) [Arabidopsis Thaliana] (GB:Q9SVZ6); similar to 60S acidic ribosomal protein P3 (RPP3B) [Arabidopsis thaliana] (TAIR:AT5G57290.1); similar to Os06g0701400 [Oryza sativa (japonica cultivar-group)] (GB:NP_001058484.1); similar to 60S acidic ribosomal protein P3 (P1/P2-like) (P3A) (GB:O24413); contains Int…
AT1G61580	ARP2, RPL3B	ARP2/RPL3B (ARABIDOPSIS RIBOSOMAL PROTEIN 2); structural constituent of ribosome; Identical to 60S ribosomal protein L3-2 (ARP2) [Arabidopsis Thaliana] (GB:P22738;GB:Q9SY92); similar to ARP1 (ARABIDOPSIS RIBOSOMAL PROTEIN 1), structural constituent of ribosome [Arabidopsis thaliana] (TAIR:AT1G43170.3); similar to ribosomal protein (GB:AAA66161.1); similar to ribosomal protein L3 [Lycopersicon esc…
AT2G25840	OVA4, OVA4	OVA4 (OVULE ABORTION 4); ATP binding / aminoacyl-tRNA ligase; similar to putative tryptophanyl-tRNA synthetase [Oryza sativa (japonica cultivar-group)] (GB:BAD87908.1); contains InterPro domain Aminoacyl-tRNA synthetase, class I; (InterPro:IPR001412); contains InterPro domain Tryptophanyl-tRNA synthetase, class Ib; (InterPro:IPR002306); contains InterPro domain Aminoacyl-tRNA synthetase, class Ib…
AT3G23700	NA	S1 RNA-binding domain-containing protein; similar to RPS1 (ribosomal protein S1), RNA binding [Arabidopsis thaliana] (TAIR:AT5G30510.1); similar to putative ribosomal S1 protein (with alternative splicing) [Oryza sativa (japonica cultivar-group)] (GB:AAS07358.1); contains InterPro domain Nucleic acid-binding, OB-fold, subgroup; (InterPro:IPR012340); contains InterPro domain Nucleic acid-binding, …
AT1G68590	NA	plastid-specific 30S ribosomal protein 3, putative / PSRP-3, putative; Identical to Plastid-specific 30S ribosomal protein 3-1, chloroplast precursor (PSRP-3 1) [Arabidopsis Thaliana] (GB:Q9SX22;GB:Q8LD87); similar to plastid-specific 30S ribosomal protein 3, putative / PSRP-3, putative [Arabidopsis thaliana] (TAIR:AT5G15760.1); similar to Plastid-specific 30S ribosomal protein 3, chloroplast pre…
AT5G28060	NA	40S ribosomal protein S24 (RPS24B); Identical to 40S ribosomal protein S24-2 (RPS24B) [Arabidopsis Thaliana] (GB:Q8LC83;GB:Q94F06); similar to 40S ribosomal protein S24 (RPS24A) [Arabidopsis thaliana] (TAIR:AT3G04920.1); similar to ribosomal protein S19 (GB:1909359A); contains InterPro domain Ribosomal protein S24e; (InterPro:IPR001976)
AT3G08730	ATPK1, ATPK6, ATS6K1, PK1, PK6, S6K1	Encodes a protein-serine kinase that phosphorylates ribosomal protein in vitro. Activation of AtS6k is regulated by 1-naphthylacetic acid and kinetin, at least in part, via a lipid kinase-dependent pathway. Involved in translational up-regulation of ribosomal proteins. Phosphorylated by PDK1. Interacts with RAPTOR1, which in turn interacts with TOR. SPK6 activity is affected by osmotic stress, an…
AT2G40010	NA	60S acidic ribosomal protein P0 (RPP0A); Identical to 60S acidic ribosomal protein P0-1 (RPP0A) [Arabidopsis Thaliana] (GB:O04204); similar to 60S acidic ribosomal protein P0 (RPP0B) [Arabidopsis thaliana] (TAIR:AT3G09200.1); similar to Ribosomal protein L10; Ribosomal protein 60S [Medicago truncatula] (GB:ABE83633.1); contains InterPro domain Ribosomal protein L10; (InterPro:IPR001790); contains…
AT2G31170	SYCO, SYCO	tRNA synthetase class I (C) family protein; similar to tRNA synthetase class I (C) family protein [Arabidopsis thaliana] (TAIR:AT5G38830.1); similar to Os09g0556500 [Oryza sativa (japonica cultivar-group)] (GB:NP_001063899.1); similar to Cysteinyl-tRNA synthetase, putative, expressed [Oryza sativa (japonica cultivar-group)] (GB:ABF93924.1); similar to Cysteinyl-tRNA synthetase, putative, expresse…
AT3G62120	NA	tRNA synthetase class II (G, H, P and S) family protein; similar to OVA6 (OVULE ABORTION 6), ATP binding / aminoacyl-tRNA ligase [Arabidopsis thaliana] (TAIR:AT5G52520.1); similar to Bifunctional aminoacyl-tRNA synthetase, putative, expressed [Oryza sativa (japonica cultivar-group)] (GB:ABA97739.1); similar to Bifunctional aminoacyl-tRNA synthetase, putative, expressed [Oryza sativa (japonica cul…
AT2G24050	NA	MIF4G domain-containing protein / MA3 domain-containing protein; similar to eukaryotic translation initiation factor 4F, putative / eIF-4F, putative [Arabidopsis thaliana] (TAIR:AT5G57870.2); similar to Initiation factor eIF-4 gamma, middle; Initiation factor eIF-4 gamma, MA3 [Medicago truncatula] (GB:ABE79486.1); similar to Eukaryotic initiation factor iso-4F subunit p82-34 (eIF-(iso)4F p82-34) …
AT1G15810	NA	ribosomal protein S15 family protein; similar to ribosomal protein S15 family protein [Arabidopsis thaliana] (TAIR:AT1G80620.1); similar to Os02g0803200 [Oryza sativa (japonica cultivar-group)] (GB:NP_001048424.1); similar to ribosomal protein S15-like [Oryza sativa (japonica cultivar-group)] (GB:BAD44816.1); contains InterPro domain S15/NS1, RNA-binding; (InterPro:IPR009068); contains InterPro d…
AT3G16780	NA	60S ribosomal protein L19 (RPL19B); Identical to 60S ribosomal protein L19-2 (RPL19B) [Arabidopsis Thaliana] (GB:Q9LUQ6); similar to 60S ribosomal protein L19 (RPL19C) [Arabidopsis thaliana] (TAIR:AT4G02230.1); similar to 60S ribosomal protein L19 [Capsicum annuum] (GB:AAR83877.1); contains InterPro domain Ribosomal protein L19e; (InterPro:IPR000196)
AT3G10610	NA	40S ribosomal protein S17 (RPS17C); Identical to 40S ribosomal protein S17-3 (RPS17C) [Arabidopsis Thaliana] (GB:Q9SQZ1); similar to structural constituent of ribosome [Arabidopsis thaliana] (TAIR:AT2G05220.2); similar to 40S ribosomal protein S17-like protein [Solanum tuberosum] (GB:ABA46777.1); contains InterPro domain Ribosomal protein S17e; (InterPro:IPR001210)
AT5G47190	NA	ribosomal protein L19 family protein; Identical to 50S ribosomal protein L19-2, chloroplast precursor [Arabidopsis Thaliana] (GB:Q8RXX5;GB:Q8LBV7;GB:Q9LVU0); similar to ribosomal protein L19 family protein [Arabidopsis thaliana] (TAIR:AT4G17560.1); similar to plastid ribosomal protein L19, putative [Brassica oleracea] (GB:ABD64915.1); contains InterPro domain Ribosomal protein L19; (InterPro:IPR0…
AT4G33760	NA	tRNA synthetase class II (D, K and N) family protein; similar to OVA5 (OVULE ABORTION 5), ATP binding / aminoacyl-tRNA ligase [Arabidopsis thaliana] (TAIR:AT3G13490.1); similar to aspartyl-tRNA synthetase [Anabaena variabilis ATCC 29413] (GB:YP_320768.1); similar to aspartyl-tRNA synthetase [Nostoc sp. PCC 7120] (GB:NP_486476.1); similar to putative aspartyl-tRNA synthetase [Oryza sativa (japonic…
AT4G39280	NA	phenylalanyl-tRNA synthetase, putative / phenylalanine--tRNA ligase, putative; Identical to Probable phenylalanyl-tRNA synthetase alpha chain (EC 6.1.1.20) (Phenylalanine--tRNA ligase alpha chain) (PheRS) [Arabidopsis Thaliana] (GB:Q9T034;GB:Q8LPR1); similar to phenylalanyl-tRNA synthetase class IIc family protein [Arabidopsis thaliana] (TAIR:AT3G58140.1); similar to Phenylalanyl-tRNA synthetase,…
AT3G55170	NA	60S ribosomal protein L35 (RPL35C); Identical to 60S ribosomal protein L35-3 (RPL35C) [Arabidopsis Thaliana] (GB:Q9M3D2); similar to 60S ribosomal protein L35 (RPL35A) [Arabidopsis thaliana] (TAIR:AT3G09500.1); similar to similar to 60S ribosomal protein L35 [Solanum lycopersicum] (GB:BAD95794.1); contains InterPro domain Ribosomal protein L29; (InterPro:IPR001854)
AT1G77750	NA	30S ribosomal protein S13, chloroplast, putative; Identical to Small ribosomal subunit protein S13, mitochondrial precursor (mS13) (RPS13) [Arabidopsis Thaliana] (GB:Q9CA19); similar to 30S ribosomal protein S13, chloroplast (CS13) [Arabidopsis thaliana] (TAIR:AT5G14320.1); similar to Small ribosomal subunit protein S13, mitochondrial precursor (GB:Q8LPW2); contains InterPro domain Ribosomal prot…
AT3G58140	NA	phenylalanyl-tRNA synthetase class IIc family protein; similar to phenylalanyl-tRNA synthetase, putative / phenylalanine--tRNA ligase, putative [Arabidopsis thaliana] (TAIR:AT4G39280.1); similar to Os12g0533700 [Oryza sativa (japonica cultivar-group)] (GB:NP_001066926.1); similar to phenylalanyl-tRNA synthetase class IIc family protein, putative, expressed [Oryza sativa (japonica cultivar-group)]…
AT4G10450	NA	60S ribosomal protein L9 (RPL90D); Identical to 60S ribosomal protein L9-2 (RPL9D) [Arabidopsis Thaliana] (GB:Q9SZX9); similar to 60S ribosomal protein L9 (RPL90B) [Arabidopsis thaliana] (TAIR:AT1G33120.1); similar to 60S ribosomal protein L9 (RPL90A/C) [Arabidopsis thaliana] (TAIR:AT1G33140.1); similar to unknown [Solanum tuberosum] (GB:ABA81856.1); contains InterPro domain Ribosomal protein L6;…
AT5G67510	NA	60S ribosomal protein L26 (RPL26B); Identical to 60S ribosomal protein L26-2 (RPL26B) [Arabidopsis Thaliana] (GB:Q9FJX2); similar to 60S ribosomal protein L26 (RPL26A) [Arabidopsis thaliana] (TAIR:AT3G49910.1); similar to Ribosomal protein L24/L26 [Medicago truncatula] (GB:ABE77438.1); contains InterPro domain Ribosomal protein L24/L26; (InterPro:IPR005825); contains InterPro domain Ribosomal pro…
AT3G04770	RPSAb	RPSAB (40S ribosomal protein SA B); structural constituent of ribosome; Identical to 40S ribosomal protein Sa-2 (p40 protein homolog) (RPSaB) [Arabidopsis Thaliana] (GB:Q8H173;GB:Q8LB49;GB:Q8S9I1;GB:Q96317); similar to P40 (40S ribosomal protein SA), structural constituent of ribosome [Arabidopsis thaliana] (TAIR:AT1G72370.2); similar to 40S ribosomal protein SA (p40) (Laminin receptor-like prote…
AT3G19440	NA	pseudouridine synthase family protein; similar to pseudouridine synthase family protein [Arabidopsis thaliana] (TAIR:AT1G78910.1); similar to Os09g0103500 [Oryza sativa (japonica cultivar-group)] (GB:NP_001062556.1); similar to Os08g0520100 [Oryza sativa (japonica cultivar-group)] (GB:NP_001062265.1); similar to putative ribosomal large subunit pseudouridine synthase C protein [Oryza sativa (japo…
AT2G32220	NA	60S ribosomal protein L27 (RPL27A); Identical to 60S ribosomal protein L27-1 (RPL27A) [Arabidopsis Thaliana] (GB:Q9SKX8); similar to 60S ribosomal protein L27 (RPL27B) [Arabidopsis thaliana] (TAIR:AT3G22230.1); similar to Ribosomal protein L27e; KOW [Medicago truncatula] (GB:ABE87742.1); contains InterPro domain Ribosomal protein L27e; (InterPro:IPR001141)
AT4G36420	NA	ribosomal protein L12 family protein; similar to ribosomal protein L12 family protein [Arabidopsis thaliana] (TAIR:AT1G70190.1); similar to Ribosomal protein L7/12, oligomerisation [Medicago truncatula] (GB:ABE84067.1); contains InterPro domain Ribosomal protein L7/12, oligomerisation; (InterPro:IPR008932); contains InterPro domain Ribosomal protein L7/L12; (InterPro:IPR000206)
AT5G61170	NA	40S ribosomal protein S19 (RPS19C); Identical to 40S ribosomal protein S19-3 (RPS19C) [Arabidopsis Thaliana] (GB:Q9FNP8); similar to 40S ribosomal protein S19 (RPS19B) [Arabidopsis thaliana] (TAIR:AT5G15520.1); similar to 40S ribosomal protein S19 (RPS19A) [Arabidopsis thaliana] (TAIR:AT3G02080.1); similar to 40S ribosomal protein S19-like [Solanum tuberosum] (GB:ABB87116.1); contains InterPro do…
AT5G59850	NA	40S ribosomal protein S15A (RPS15aF); Identical to 40S ribosomal protein S15a-1 (RPS15AF) [Arabidopsis Thaliana] (GB:P42798;GB:Q7GD83); similar to RPS15A (RIBOSOMAL PROTEIN S15A), structural constituent of ribosome [Arabidopsis thaliana] (TAIR:AT1G07770.2); similar to unknown [Solanum tuberosum] (GB:ABA46758.1); contains InterPro domain Ribosomal protein S8; (InterPro:IPR000630)
AT2G19720	rps15ab	RPS15AB (ribosomal protein S15A B); structural constituent of ribosome; Identical to 40S ribosomal protein S15a-2 (RPS15AB) [Arabidopsis Thaliana] (GB:O82205); similar to RPS15AE (ribosomal protein S15A E), structural constituent of ribosome [Arabidopsis thaliana] (TAIR:AT4G29430.1); similar to 40S ribosomal protein S15a (GB:Q9AT34); similar to Os02g0255200 [Oryza sativa (japonica cultivar-group)…
AT1G26880	NA	60S ribosomal protein L34 (RPL34A); Identical to 60S ribosomal protein L34-1 (RPL34A) [Arabidopsis Thaliana] (GB:Q42351;GB:Q8L9D3); similar to RPL34 (RIBOSOMAL PROTEIN L34), structural constituent of ribosome [Arabidopsis thaliana] (TAIR:AT1G69620.1); similar to 60S ribosomal protein L34 (GB:P41098); contains InterPro domain Ribosomal protein L34e; (InterPro:IPR008195), 60S ribosomal protein L34 …
AT3G52150	NA	RNA binding; similar to CP33 (PIGMENT DEFECTIVE 322), RNA binding [Arabidopsis thaliana] (TAIR:AT3G52380.1); similar to Plastid-specific 30S ribosomal protein 2, chloroplast precursor (PSRP-2) (GB:P82277); contains InterPro domain Paraneoplastic encephalomyelitis antigen; (InterPro:IPR002343); contains InterPro domain Nucleotide-binding, alpha-beta plait; (InterPro:IPR012677); contains InterPro d…
AT4G17300	ATNS1, NS1, OVA8	Asparaginyl-tRNA synthetase protein involved in amino acid activation/protein synthesis., Asparaginyl-tRNA synthetase protein involved in amino acid activation/protein synthesis., Asparaginyl-tRNA synthetase protein involved in amino acid activation/protein synthesis.
AT2G43030	NA	ribosomal protein L3 family protein; Identical to 50S ribosomal protein L3-1, chloroplast precursor (RPL3A) [Arabidopsis Thaliana] (GB:Q9SKX4;GB:Q8LEQ9); similar to RPL3P (ribosomal protein large subunit 3P), structural constituent of ribosome [Arabidopsis thaliana] (TAIR:AT3G17465.1); similar to 50S ribosomal protein L3, chloroplast precursor (GB:O80360); contains InterPro domain Translation fac…
AT3G44890	RPL9	Plastid ribosomal protein CL9
AT3G13490	ATKRS-2, OVA5	OVA5 (OVULE ABORTION 5); ATP binding / aminoacyl-tRNA ligase; similar to lysyl-tRNA synthetase, putative / lysine--tRNA ligase, putative [Arabidopsis thaliana] (TAIR:AT3G11710.1); similar to lysyl-tRNA synthetase [Synechocystis sp. PCC 6803] (GB:NP_440803.1); similar to Os02g0623500 [Oryza sativa (japonica cultivar-group)] (GB:NP_001047472.1); contains InterPro domain Nucleic acid-binding, OB-fol…
AT3G01800	NA	ribosome recycling factor family protein / ribosome releasing factor family protein; similar to ribosome recycling factor, chloroplast, putative / ribosome releasing factor, chloroplast, putative [Arabidopsis thaliana] (TAIR:AT3G63190.1); similar to ribosome recycling factor [Bacillus clausii KSM-K16] (GB:YP_175735.1); similar to Os04g0490400 [Oryza sativa (japonica cultivar-group)] (GB:NP_001053…
AT5G27470	NA	seryl-tRNA synthetase / serine--tRNA ligase; Identical to Seryl-tRNA synthetase (EC 6.1.1.11) (Serine--tRNA ligase) (SerRS) [Arabidopsis Thaliana] (GB:Q39230); similar to AtSRS (OVULE ABORTION 7), serine-tRNA ligase [Arabidopsis thaliana] (TAIR:AT1G11870.1); similar to Seryl-tRNA synthetase (Serine--tRNA ligase) (SerRS) (GB:O81983); similar to Os03g0198400 [Oryza sativa (japonica cultivar-group)]…
AT5G45590	NA	structural constituent of ribosome; similar to Os10g0579500 [Oryza sativa (japonica cultivar-group)] (GB:NP_001065508.1); similar to unknown protein [Oryza sativa] (GB:AAG46165.1); contains InterPro domain Ribosomal protein L35; (InterPro:IPR001706)
AT5G64670	NA	ribosomal protein L15 family protein; similar to RPL15 (ribosomal protein L15) [Arabidopsis thaliana] (TAIR:AT3G25920.1); similar to Os08g0310100 [Oryza sativa (japonica cultivar-group)] (GB:NP_001061512.1); similar to Mitochondrial/chloroplast ribosomal protein L15/L10 (ISS) [Ostreococcus tauri] (GB:CAL57979.1); contains InterPro domain Ribosomal protein L15, bacterial form; (InterPro:IPR005749)…
AT5G26830	NA	threonyl-tRNA synthetase / threonine--tRNA ligase (THRRS); Identical to Threonyl-tRNA synthetase, mitochondrial precursor (EC 6.1.1.3) (Threonine--tRNA ligase) (ThrRS) (THRRS) [Arabidopsis Thaliana] (GB:O04630;GB:O81907;GB:Q84TG4;GB:Q94AG0); similar to threonyl-tRNA synthetase, putative / threonine--tRNA ligase, putative [Arabidopsis thaliana] (TAIR:AT2G04842.1); similar to threonyl-tRNA syntheta…
AT4G26300	emb1027	EMB1027 (EMBRYO DEFECTIVE 1027); ATP binding / arginine-tRNA ligase; similar to arginyl-tRNA synthetase, putative / arginine--tRNA ligase, putative [Arabidopsis thaliana] (TAIR:AT1G66530.1); similar to unnamed protein product [Oryza sativa (japonica cultivar-group)] (GB:BAB08191.1); similar to ar (GB:ABE90423.1); similar to Ar (GB:ABE80787.1); contains InterPro domain Arginyl-tRNA synthetase, cla…
AT5G47930	NA	40S ribosomal protein S27 (RPS27D); Identical to 40S ribosomal protein S27-3 (RPS27D) [Arabidopsis Thaliana] (GB:Q8L953;GB:Q9FGV6); similar to ARS27A (ARABIDOPSIS RIBOSOMAL PROTEIN S27), structural constituent of ribosome [Arabidopsis thaliana] (TAIR:AT3G61110.1); similar to ribosomal protein S27-like protein [Solanum tuberosum] (GB:ABA40465.1); contains InterPro domain Ribosomal protein S27E; (I…
AT1G44835	NA	YbaK/prolyl-tRNA synthetase family protein; similar to 25.7 kDa protein [Cicer arietinum] (GB:CAB81546.1); similar to Os02g0767700 [Oryza sativa (japonica cultivar-group)] (GB:NP_001048233.1); contains InterPro domain YbaK/prolyl-tRNA synthetase associated region; (InterPro:IPR007214)
AT3G04600	NA	tRNA synthetase class I (W and Y) family protein; similar to Tryptophanyl-tRNA synthetase, putative, expressed [Oryza sativa (japonica cultivar-group)] (GB:ABA99449.2); similar to Os12g0540900 [Oryza sativa (japonica cultivar-group)] (GB:NP_001066951.1); contains InterPro domain Aminoacyl-tRNA synthetase, class I; (InterPro:IPR001412); contains InterPro domain Tryptophanyl-tRNA synthetase, class …
AT3G11710	ATKRS-1	lysyl-tRNA synthetase, putative / lysine--tRNA ligase, putative; Identical to Lysyl-tRNA synthetase (EC 6.1.1.6) (Lysine--tRNA ligase) (LysRS) [Arabidopsis Thaliana] (GB:Q9ZPI1); similar to OVA5 (OVULE ABORTION 5), ATP binding / aminoacyl-tRNA ligase [Arabidopsis thaliana] (TAIR:AT3G13490.1); similar to Lysyl-tRNA synthetase, class-2; Aminoacyl-transfer RNA synthetase, class II [Medicago truncatu…
AT5G17870	PSRP6	plastid-specific ribosomal protein 6 precursor (Psrp-6) - like
AT5G26710	NA	glutamate-tRNA ligase, putative / glutamyl-tRNA synthetase, putatuve / GluRS, putative; similar to OVA9 (OVULE ABORTION 9), glutamine-tRNA ligase [Arabidopsis thaliana] (TAIR:AT1G25350.1); similar to putative tRNA synthetase [Oryza sativa (japonica cultivar-group)] (GB:AAN08648.1); similar to Os10g0369000 [Oryza sativa (japonica cultivar-group)] (GB:NP_001064451.1); similar to Glutamyl-tRNA synth…
AT1G07070	NA	60S ribosomal protein L35a (RPL35aA); Identical to 60S ribosomal protein L35a-1 (RPL35AA) [Arabidopsis Thaliana] (GB:Q9LMK0); similar to 60S ribosomal protein L35a (RPL35aC) [Arabidopsis thaliana] (TAIR:AT1G74270.1); similar to ribosomal protein L33 [Castanea sativa] (GB:AAK25760.1); contains InterPro domain Ribosomal protein L35Ae; (InterPro:IPR001780)
AT4G04350	EMB2369	EMB2369 (EMBRYO DEFECTIVE 2369); ATP binding / aminoacyl-tRNA ligase; similar to OVA2 (OVULE ABORTION 2), ATP binding / aminoacyl-tRNA ligase [Arabidopsis thaliana] (TAIR:AT5G49030.2); similar to Isoleucyl-tRNA synthetase (ISS) [Ostreococcus tauri] (GB:CAL53315.1); similar to leucyl-tRNA synthetase [Treponema denticola ATCC 35405] (GB:NP_972938.1); similar to leucyl-tRNA synthetase [Salinibacter …
AT1G29880	NA	glycyl-tRNA synthetase / glycine--tRNA ligase; Identical to Glycyl-tRNA synthetase 1, mitochondrial precursor (EC 6.1.1.14) (Glycine--tRNA ligase 1) (GlyRS 1) (GLYRS-1) [Arabidopsis Thaliana] (GB:O23627;GB:Q8LBY0;GB:Q949T7); similar to tRNA synthetase class II (G, H, P and S) family protein [Arabidopsis thaliana] (TAIR:AT1G29870.1); similar to PREDICTED: similar to glycyl-tRNA synthetase [Rattus …
AT1G05190	emb2394	EMB2394 (EMBRYO DEFECTIVE 2394); structural constituent of ribosome; Identical to 50S ribosomal protein L6, chloroplast precursor (RPL6) [Arabidopsis Thaliana] (GB:O23049); similar to ribosomal protein L6 family protein [Arabidopsis thaliana] (TAIR:AT2G18400.1); similar to Os03g0751400 [Oryza sativa (japonica cultivar-group)] (GB:NP_001051292.1); similar to putative ribosomal protein CtrL6e, 5'-p…
AT3G27160	GHS1	GHS1 encodes plastid ribosomal protein S21
AT4G29430	rps15ae	RPS15AE (ribosomal protein S15A E); structural constituent of ribosome; Identical to 40S ribosomal protein S15a-5 (RPS15AE) [Arabidopsis Thaliana] (GB:Q9M0E0); similar to RPS15AB (ribosomal protein S15A B), structural constituent of ribosome [Arabidopsis thaliana] (TAIR:AT2G19720.1); similar to 40S ribosomal protein S15a (GB:Q9AT34); similar to Os02g0255200 [Oryza sativa (japonica cultivar-group)…
AT3G44590	NA	60S acidic ribosomal protein P2 (RPP2D); Identical to 60S acidic ribosomal protein P2-4 (RPP2D) [Arabidopsis Thaliana] (GB:Q9LXM8); similar to 60S acidic ribosomal protein P2 (RPP2A) [Arabidopsis thaliana] (TAIR:AT2G27720.1); similar to 60s acidic ribosomal protein [Prunus dulcis] (GB:AAL91663.1); contains InterPro domain Putative DNA binding; (InterPro:IPR009061); contains InterPro domain Riboso…
AT1G31817	NFD3	NFD3 (NUCLEAR FUSION DEFECTIVE 3); structural constituent of ribosome; similar to small subunit ribosomal protein, putative [Oryza sativa (japonica cultivar-group)] (GB:AAT85310.1); similar to Os03g0385900 [Oryza sativa (japonica cultivar-group)] (GB:NP_001050253.1); contains InterPro domain Ribosomal protein S11; (InterPro:IPR001971)
AT5G58420	NA	40S ribosomal protein S4 (RPS4D); Identical to 40S ribosomal protein S4-1 (RPS4A) [Arabidopsis Thaliana] (GB:Q93VH9;GB:Q7XJS7); Identical to 40S ribosomal protein S4-3 (RPS4D) [Arabidopsis Thaliana] (GB:Q8VYK6;GB:Q944M1;GB:Q9FGI0); Identical to 40S ribosomal protein S4-2 (RPS4B) [Arabidopsis Thaliana] (GB:P49204;GB:Q42346;GB:Q9FL39;GB:Q9LYQ6); similar to 40S ribosomal protein S4 (RPS4B) [Arabidop…
AT5G27820	NA	ribosomal protein L18 family protein; similar to 50S ribosomal protein L18 family [Arabidopsis thaliana] (TAIR:AT3G20230.1); similar to ribosomal protein L18 family protein, putative, expressed [Oryza sativa (japonica cultivar-group)] (GB:ABF98333.1); similar to Os03g0694800 [Oryza sativa (japonica cultivar-group)] (GB:NP_001050972.1); similar to Os01g0256600 [Oryza sativa (japonica cultivar-grou…
AT4G11175	NA	translation initiation factor IF-1, chloroplast, putative; Identical to Translation initiation factor IF-1, chloroplast precursor [Arabidopsis Thaliana] (GB:O82499;GB:Q56YK9;GB:Q8GY59;GB:Q9T016); similar to Translation initiation factor IF-1, chloroplast precursor (GB:Q94KR7); contains InterPro domain Nucleic acid-binding, OB-fold, subgroup; (InterPro:IPR012340); contains InterPro domain Nucleic …
AT2G40660	NA	tRNA-binding region domain-containing protein; similar to methionine--tRNA ligase, putative / methionyl-tRNA synthetase, putative / MetRS, putative [Arabidopsis thaliana] (TAIR:AT4G13780.1); similar to Os01g0821800 [Oryza sativa (japonica cultivar-group)] (GB:NP_001044650.1); similar to tRNA-binding protein (ISS) [Ostreococcus tauri] (GB:CAL55424.1); contains InterPro domain Nucleic acid-binding,…
AT5G22440	NA	60S ribosomal protein L10A (RPL10aC); Identical to 60S ribosomal protein L10a-3 (RPL10AC) [Arabidopsis Thaliana] (GB:P59231;GB:P53029;GB:Q9FMQ7); similar to 60S ribosomal protein L10A (RPL10aA) [Arabidopsis thaliana] (TAIR:AT1G08360.1); similar to putative 60S ribosomal protein L10A (RPL10aC) [Oryza sativa (japonica cultivar-group)] (GB:BAD09090.1); contains InterPro domain Ribosomal protein L1; …
AT1G77940	NA	60S ribosomal protein L30 (RPL30B); Identical to 60S ribosomal protein L30-2 (RPL30B) [Arabidopsis Thaliana] (GB:Q8VZ19;GB:Q9SH07); similar to 60S ribosomal protein L30 (RPL30A) [Arabidopsis thaliana] (TAIR:AT1G36240.1); similar to 60S ribosomal protein L30 (GB:O49884); contains InterPro domain Ribosomal protein L30e; (InterPro:IPR000231); contains InterPro domain Ribosomal protein L7Ae/L30e/S12e…
AT5G24510	NA	60s acidic ribosomal protein P1, putative; similar to 60S acidic ribosomal protein P1 (RPP1B) [Arabidopsis thaliana] (TAIR:AT4G00810.2); similar to ribosomal protein P1 [Triticum aestivum] (GB:AAW50990.1); contains InterPro domain Ribosomal protein 60S; (InterPro:IPR001813)
AT1G16870	NA	mitochondrial 28S ribosomal protein S29-related; similar to Os07g0202900 [Oryza sativa (japonica cultivar-group)] (GB:NP_001059138.1); similar to Mitochondrial ribosome small subunit component, mediator of apoptosis DAP3 (ISS) [Ostreococcus tauri] (GB:CAL53223.1); contains domain SUBFAMILY NOT NAMED (PTHR12810:SF2); contains domain FAMILY NOT NAMED (PTHR12810); contains domain P-loop containing n…
AT2G19750	NA	40S ribosomal protein S30 (RPS30A); Identical to 40S ribosomal protein S30 (RPS30C) [Arabidopsis Thaliana] (GB:P49689;GB:O82203;GB:Q9M0E4); similar to 40S ribosomal protein S30 (RPS30B) [Arabidopsis thaliana] (TAIR:AT4G29390.1); similar to 40S ribosomal protein S30 (RPS30C) [Arabidopsis thaliana] (TAIR:AT5G56670.1); similar to Ribosomal protein S30 [Medicago truncatula] (GB:ABE80883.1); similar t…
AT2G36170	NA	ubiquitin extension protein 2 (UBQ2) / 60S ribosomal protein L40 (RPL40A); Identical to Ubiquitin (UBQ16) [Arabidopsis Thaliana] (GB:P59263;GB:O80715;GB:Q38875;GB:Q9LDJ2;GB:Q9LYW1;GB:Q9M1P9;GB:Q9S7X3); Identical to 60S ribosomal protein L40 (CEP52) (UBQ2) [Arabidopsis Thaliana] (GB:P19232;GB:Q9S7X3); similar to UBQ1 (EARLY-RESPONSIVE TO DEHYDRATION 16, UBIQUITIN EXTENSION PROTEIN 1), protein bind…
AT1G72340	NA	eukaryotic translation initiation factor 2B family protein / eIF-2B family protein; similar to GTP binding / translation initiation factor [Arabidopsis thaliana] (TAIR:AT1G53880.1); similar to GTP binding / translation initiation factor [Arabidopsis thaliana] (TAIR:AT1G53900.1); similar to Initiation factor 2 subunit family protein, expressed [Oryza sativa (japonica cultivar-group)] (GB:ABA98593.…
AT5G27395	NA	protein translocase; similar to Putative mitochondrial/chloroplast ribosomal protein L45 (ISS) [Ostreococcus tauri] (GB:CAL55110.1); similar to Os07g0647300 [Oryza sativa (japonica cultivar-group)] (GB:NP_001060468.1); contains InterPro domain Mitochondrial import inner membrane translocase, subunit Tim44; (InterPro:IPR007379)
AT3G04840	NA	40S ribosomal protein S3A (RPS3aA); Identical to 40S ribosomal protein S3a-1 (RPS3AA) [Arabidopsis Thaliana] (GB:Q9CAV0); similar to 40S ribosomal protein S3A (RPS3aB) [Arabidopsis thaliana] (TAIR:AT4G34670.1); similar to 40S ribosomal protein S3a (S phase-specific protein BIS289) (GB:P49396); contains InterPro domain Ribosomal protein S3Ae; (InterPro:IPR001593)
AT5G02610	NA	60S ribosomal protein L35 (RPL35D); Identical to 60S ribosomal protein L35-4 (RPL35D) [Arabidopsis Thaliana] (GB:Q9LZ41); similar to 60S ribosomal protein L35 (RPL35B) [Arabidopsis thaliana] (TAIR:AT2G39390.1); similar to 60S ribosomal protein L35 (RPL35A) [Arabidopsis thaliana] (TAIR:AT3G09500.1); similar to 60S ribosomal protein L35 (GB:Q9M5L0); contains InterPro domain Ribosomal protein L29; (…
AT3G15190	NA	chloroplast 30S ribosomal protein S20, putative; Identical to 30S ribosomal protein S20, chloroplast precursor (RPS20) [Arabidopsis Thaliana] (GB:Q9ASV6;GB:Q9LIL6); similar to Os01g0678600 [Oryza sativa (japonica cultivar-group)] (GB:NP_001043859.1); similar to ribosomal protein rpS20 [Bigelowiella natans] (GB:AAP79183.1); contains InterPro domain Ribosomal protein S20; (InterPro:IPR002583); cont…
AT1G11870	ATSRS, OVA7, SRS	Seryl-tRNA synthetase targeted to chloroplasts and mitochondria. Its inactivation causes developmental arrest of chloroplasts and mitochondria in Nicotiana benthamiana., Seryl-tRNA synthetase targeted to chloroplasts and mitochondria. Its inactivation causes developmental arrest of chloroplasts and mitochondria in Nicotiana benthamiana., Seryl-tRNA synthetase targeted to chloroplasts and mitochon…
ATCG00640	RPL33	encodes a chloroplast ribosomal protein L33, a constituent of the large subunit of the ribosomal complex
AT5G49030	OVA2, OVA2	OVA2 (OVULE ABORTION 2); ATP binding / aminoacyl-tRNA ligase; similar to isoleucyl-tRNA synthetase, putative / isoleucine--tRNA ligase, putative [Arabidopsis thaliana] (TAIR:AT4G10320.1); similar to isoleucyl-tRNA synthetase [Anabaena variabilis ATCC 29413] (GB:YP_324274.1); similar to isoleucyl-tRNA synthetase [Nostoc sp. PCC 7120] (GB:NP_485116.1); similar to COG0060: Isoleucyl-tRNA synthetase …
AT3G05590	RPL18	Encodes cytoplasmic ribosomal protein L18.
AT3G53890	NA	40S ribosomal protein S21 (RPS21B); Identical to 40S ribosomal protein S21-1 (RPS21B) [Arabidopsis Thaliana] (GB:Q9M337); similar to 40S ribosomal protein S21 (RPS21C) [Arabidopsis thaliana] (TAIR:AT5G27700.1); similar to Ribosomal protein S21e [Medicago truncatula] (GB:ABD28456.1); contains InterPro domain Ribosomal protein S21e; (InterPro:IPR001931)
AT1G04480	NA	60S ribosomal protein L23 (RPL23A); Identical to 60S ribosomal protein L23 (RPL23C) [Arabidopsis Thaliana] (GB:P49690;GB:Q8L8P0;GB:Q9SDB5); similar to EMB2171 (EMBRYO DEFECTIVE 2171), structural constituent of ribosome [Arabidopsis thaliana] (TAIR:AT3G04400.1); similar to 60S ribosomal protein L23 (RPL23B) [Arabidopsis thaliana] (TAIR:AT2G33370.1); similar to ribosomal protein L17 [Castanea sativ…
AT5G52520	OVA6, PRORS1	OVA6 (OVULE ABORTION 6); ATP binding / aminoacyl-tRNA ligase; similar to tRNA synthetase class II (G, H, P and S) family protein [Arabidopsis thaliana] (TAIR:AT3G62120.2); similar to prolyl-tRNA synthetase [Raphanus sativus] (GB:BAC78195.1); similar to putative prolyl-tRNA synthetase [Oryza sativa (japonica cultivar-group)] (GB:BAC79747.1); similar to Prolyl-tRNA synthetase (ISS) [Ostreococcus ta…
AT3G63190	RRF	ribosome recycling factor, chloroplast, putative / ribosome releasing factor, chloroplast, putative; Identical to Ribosome recycling factor, chloroplast precursor (Ribosome-releasing factor, chloroplast) (RRF) (CpFrr) (RRFHCP) (RRF) [Arabidopsis Thaliana] (GB:Q9M1X0;GB:Q93V42); similar to ribosome recycling factor family protein / ribosome releasing factor family protein [Arabidopsis thaliana] (T…
AT1G66070	NA	translation initiation factor-related; similar to translation initiation factor-related [Arabidopsis thaliana] (TAIR:AT5G37475.1); similar to Os02g0122300 [Oryza sativa (japonica cultivar-group)] (GB:NP_001045725.1); similar to BRI1-KD interacting protein 121 [Oryza sativa (japonica cultivar-group)] (GB:BAD11349.1); contains domain SUBFAMILY NOT NAMED (PTHR21681:SF4); contains domain FAMILY NOT N…
AT2G24060	NA	translation initiation factor 3 (IF-3) family protein; similar to translation initiation factor 3 (IF-3) family protein [Arabidopsis thaliana] (TAIR:AT4G30690.1); similar to Initiation factor 3 [Medicago truncatula] (GB:ABE79490.1); contains InterPro domain Initiation factor 3; (InterPro:IPR001288)
AT1G77840	NA	eukaryotic translation initiation factor 5, putative / eIF-5, putative; Identical to Probable eukaryotic translation initiation factor 5-2 (eIF-5 2) [Arabidopsis Thaliana] (GB:Q9S825); similar to eukaryotic translation initiation factor 5, putative / eIF-5, putative [Arabidopsis thaliana] (TAIR:AT1G36730.1); similar to putative eukaryotic translation initiation factor 5 [Oryza sativa (japonica cu…
AT2G40780	NA	RNA binding / translation initiation factor; similar to F-box protein-related [Arabidopsis thaliana] (TAIR:AT2G40910.1); similar to Os03g0114200 [Oryza sativa (japonica cultivar-group)] (GB:NP_001048742.1); similar to hypothetical protein LOC393440 [Danio rerio] (GB:NP_956762.1); contains InterPro domain Nucleic acid-binding, OB-fold, subgroup; (InterPro:IPR012340); contains InterPro domain Nucle…
AT3G28900	NA	60S ribosomal protein L34 (RPL34C); Identical to 60S ribosomal protein L34-3 (RPL34C) [Arabidopsis Thaliana] (GB:Q9LJW6); similar to RPL34 (RIBOSOMAL PROTEIN L34), structural constituent of ribosome [Arabidopsis thaliana] (TAIR:AT1G69620.1); similar to 60S ribosomal protein L34, putative [Solanum demissum] (GB:AAT39969.1); similar to 60S ribosomal protein L34 (GB:P41098); contains InterPro domain…
AT3G10090	NA	40S ribosomal protein S28 (RPS28A); Identical to 40S ribosomal protein S28-1 (RPS28B) [Arabidopsis Thaliana] (GB:Q9SR73); similar to 40S ribosomal protein S28 (RPS28B) [Arabidopsis thaliana] (TAIR:AT5G03850.1); similar to ribosomal protein S28 [Prunus persica] (GB:CAA10101.1); similar to ribosomal protein S28 [Prunus persica] (GB:CAA10104.1); contains InterPro domain Ribosomal protein S28e; (Inte…
AT5G08180	NA	ribosomal protein L7Ae/L30e/S12e/Gadd45 family protein; Identical to H/ACA ribonucleoprotein complex subunit 2-like protein (Nhp2-like protein) [Arabidopsis Thaliana] (GB:Q9LEY9); similar to ribosomal protein L7Ae/L30e/S12e/Gadd45 family protein [Arabidopsis thaliana] (TAIR:AT5G20160.1); similar to ribosomal protein L7Ae/L30e/S12e/Gadd45 family protein [Arabidopsis thaliana] (TAIR:AT4G22380.1); s…
AT5G25580	NA	similar to aminoacyl-tRNA synthetase family [Arabidopsis thaliana] (TAIR:AT1G18950.1); similar to hypothetical protein MtrDRAFT_AC130799g7v1 [Medicago truncatula] (GB:ABE83622.1); contains InterPro domain B repeat unit of collagen binding surface protein (cna); (InterPro:IPR008970)
AT1G75350	emb2184	EMB2184 (EMBRYO DEFECTIVE 2184); structural constituent of ribosome; Identical to 50S ribosomal protein L31, chloroplast precursor (CL31) (RPL31) [Arabidopsis Thaliana] (GB:Q9FWS4); similar to similar to chloroplast 50S ribosomal protein L31 [Medicago sativa] (GB:AAC77927.1); contains InterPro domain Ribosomal protein L31; (InterPro:IPR002150)
AT3G56910	PSRP5	PSRP5 (PLASTID-SPECIFIC 50S RIBOSOMAL PROTEIN 5); Identical to Plastid-specific 50S ribosomal protein 5, chloroplast precursor (PSRP- 5) (PSRP5) [Arabidopsis Thaliana] (GB:Q9LER7;GB:Q94B31); similar to Os01g0278900 [Oryza sativa (japonica cultivar-group)] (GB:NP_001042743.1); similar to 50s ribosomal protein l18, chloroplast precursor (cl18). [Medicago truncatula] (GB:ABE79862.1)
AT4G13170	NA	60S ribosomal protein L13A (RPL13aC); Identical to 60S ribosomal protein L13a-3 (RPL13AC) [Arabidopsis Thaliana] (GB:Q9SVR0); similar to 60S ribosomal protein L13A (RPL13aD) [Arabidopsis thaliana] (TAIR:AT5G48760.2); similar to 60S ribosomal protein L13a-like protein [Solanum tuberosum] (GB:ABA46790.1); contains InterPro domain Ribosomal protein L13; (InterPro:IPR005822); contains InterPro domain…
AT3G16080	NA	60S ribosomal protein L37 (RPL37C); Identical to 60S ribosomal protein L37-3 (RPL37C) [Arabidopsis Thaliana] (GB:Q8LEM8); similar to 60S ribosomal protein L37 (RPL37B) [Arabidopsis thaliana] (TAIR:AT1G52300.1); similar to ribosomal protein L37 [Glycine max] (GB:AAS47512.1); contains InterPro domain Ribosomal protein L37e; (InterPro:IPR001569)
AT3G55280	RPL23AB	60S ribosomal protein L23A (RPL23aB); Identical to 60S ribosomal protein L23a-2 (RPL23AB) [Arabidopsis Thaliana] (GB:Q9M3C3); similar to ATRPL23A (RIBOSOMAL PROTEIN L23A), RNA binding / structural constituent of ribosome [Arabidopsis thaliana] (TAIR:AT2G39460.1); similar to unknown [Brassica rapa] (GB:ABB97038.1); contains InterPro domain Ribosomal protein L23, N-terminal; (InterPro:IPR005633); c…
AT3G08010	ATAB2	Encodes a chloroplast-localized protein ATAB2. ATAB2 is involved in the biogenesis of Photosystem I and II. ATAB2 has A/U-rich RNA-binding activity and presumably functions as an activator of translation with targets at PS I and PS II.
AT4G23620	NA	50S ribosomal protein-related; similar to unknown protein [Arabidopsis thaliana] (TAIR:AT5G66860.1); similar to Ribosomal protein L25 [Medicago truncatula] (GB:ABD28532.1); contains InterPro domain Ribosomal protein L25-like; (InterPro:IPR011035); contains InterPro domain Ribosomal protein L25; (InterPro:IPR001021)
AT1G18540	NA	60S ribosomal protein L6 (RPL6A); Identical to 60S ribosomal protein L6-1 (RPL6A) [Arabidopsis Thaliana] (GB:Q9FZ76); similar to 60S ribosomal protein L6 (RPL6C) [Arabidopsis thaliana] (TAIR:AT1G74050.1); similar to 60S ribosomal protein L6 (YL16-like) (GB:P34091); contains InterPro domain Ribosomal protein L6, N-terminal; (InterPro:IPR005568); contains InterPro domain Ribosomal protein L6E; (Int…
AT3G13120	NA	30S ribosomal protein S10, chloroplast, putative; Identical to 30S ribosomal protein S10, chloroplast precursor (RPS10) [Arabidopsis Thaliana] (GB:Q9LK61); similar to 30S ribosomal protein S10-like [Brassica napus] (GB:AAW22623.1); contains InterPro domain Ribosomal protein S10; (InterPro:IPR001848); contains InterPro domain Ribosomal protein S10, bacterial form; (InterPro:IPR005731)
AT1G64510	NA	ribosomal protein S6 family protein; Identical to 30S ribosomal protein S6 alpha, chloroplast precursor (RPS6) [Arabidopsis Thaliana] (GB:Q8VY91;GB:Q9SGW4); similar to 30S ribosomal protein S6 alpha, chloroplast precursor [Contains: 30S ribosomal protein S6 beta; 30S ribosomal protein S6 gamma; 30S ribosomal protein S6 delta; 30S ribosomal protein S6 epsilon] (GB:P82403); contains InterPro domain…
AT1G78630	emb1473	EMB1473 (EMBRYO DEFECTIVE 1473); structural constituent of ribosome; Identical to 50S ribosomal protein L13, chloroplast precursor (CL13) (RPL13) [Arabidopsis Thaliana] (GB:Q9SYL9); similar to ribosomal protein L13 family protein [Arabidopsis thaliana] (TAIR:AT3G01790.2); similar to 50S ribosomal protein L13, chloroplast precursor (CL13) (GB:P12629); contains InterPro domain Ribosomal protein L13…
AT1G35680	NA	50S ribosomal protein L21, chloroplast / CL21 (RPL21); Identical to 50S ribosomal protein L21, chloroplast precursor (CL21) (RPL21) [Arabidopsis Thaliana] (GB:P51412;GB:Q9SMM2); similar to NFD1 (NUCLEAR FUSION DEFECTIVE 1), structural constituent of ribosome [Arabidopsis thaliana] (TAIR:AT4G30930.1); similar to Os02g0259600 [Oryza sativa (japonica cultivar-group)] (GB:NP_001046479.1); similar to …
AT1G23290	RPL27A, RPL27AB	Encodes a ribosomal protein L27A, a constituent of the large subunit of the ribosomal complex. Regulated by TCP20., Encodes a ribosomal protein L27A, a constituent of the large subunit of the ribosomal complex. Regulated by TCP20.
AT5G14320	NA	30S ribosomal protein S13, chloroplast (CS13); Identical to 30S ribosomal protein S13, chloroplast precursor (CS13) (RPS13) [Arabidopsis Thaliana] (GB:P42732;GB:Q9LY97); similar to 30S ribosomal protein S13, chloroplast, putative [Arabidopsis thaliana] (TAIR:AT1G77750.1); similar to putative 30S ribosomal protein S13 [Oryza sativa (japonica cultivar-group)] (GB:AAS07249.1); contains InterPro doma…
AT1G34030	NA	40S ribosomal protein S18 (RPS18B); Identical to 40S ribosomal protein S18 (RPS18C) [Arabidopsis Thaliana] (GB:P34788;GB:Q94K22); similar to RPS18C (S18 RIBOSOMAL PROTEIN), structural constituent of ribosome [Arabidopsis thaliana] (TAIR:AT4G09800.1); similar to PFL (POINTED FIRST LEAVES), structural constituent of ribosome [Arabidopsis thaliana] (TAIR:AT1G22780.1); similar to Ribosomal protein S1…
AT3G49080	NA	ribosomal protein S9 family protein; similar to RPS9 (RIBOSOMAL PROTEIN S9), structural constituent of ribosome [Arabidopsis thaliana] (TAIR:AT1G74970.1); similar to putative 30S ribosomal protein S9 [Oryza sativa (japonica cultivar-group)] (GB:BAC81159.1); contains InterPro domain Ribosomal protein S9; (InterPro:IPR000754)
AT2G38140	PSRP4	plastid-specific ribosomal protein 4 (PSRP4) mRNA, complete
AT1G26910	NA	60S ribosomal protein L10 (RPL10B); Identical to 60S ribosomal protein L10-2 (Wilms tumor suppressor protein homolog) (RPL10B) [Arabidopsis Thaliana] (GB:Q08770;GB:Q42327;GB:Q9ZVG7); similar to 60S ribosomal protein L10 (RPL10A) / Wilm's tumor suppressor protein-related [Arabidopsis thaliana] (TAIR:AT1G14320.1); similar to 60S ribosomal protein L10 (QM protein homolog) (GB:Q9SPB3); similar to Rib…
AT3G23390	NA	60S ribosomal protein L36a/L44 (RPL36aA); Identical to 60S ribosomal protein L36a (RPL36AB) [Arabidopsis Thaliana] (GB:O23290;GB:Q7GD84); similar to 60S ribosomal protein L36a/L44 (RPL36aB) [Arabidopsis thaliana] (TAIR:AT4G14320.1); similar to 60S ribosomal protein L144 [Brassica rapa subsp. pekinensis] (GB:AAK94425.1); contains InterPro domain Ribosomal protein L44E; (InterPro:IPR000552)
AT1G48350	NA	ribosomal protein L18 family protein; Identical to 50S ribosomal protein L18, chloroplast precursor (CL18) (RPL18) [Arabidopsis Thaliana] (GB:Q9SX68); similar to ribosomal protein L18 family protein [Arabidopsis thaliana] (TAIR:AT1G14205.1); similar to Os03g0828100 [Oryza sativa (japonica cultivar-group)] (GB:NP_001051775.1); similar to 50S ribosomal protein L18, chloroplast precursor, putative, …
AT3G55400	OVA1, OVA1	OVA1 (OVULE ABORTION 1); ATP binding / aminoacyl-tRNA ligase; similar to methionine--tRNA ligase, putative / methionyl-tRNA synthetase, putative / MetRS, putative [Arabidopsis thaliana] (TAIR:AT4G13780.1); similar to Os03g0209600 [Oryza sativa (japonica cultivar-group)] (GB:NP_001049336.1); similar to Putative methionyl-tRNA synthetase [Oryza sativa (japonica cultivar-group)] (GB:AAN77311.1); con…
AT3G60770	NA	40S ribosomal protein S13 (RPS13A); Identical to 40S ribosomal protein S13-1 (RPS13A) [Arabidopsis Thaliana] (GB:P59223;GB:P49203;GB:Q93V69;GB:Q93WJ4;GB:Q9LZY6); Identical to 40S ribosomal protein S13-2 (RPS13B) [Arabidopsis Thaliana] (GB:P59224;GB:O81311;GB:P49203;GB:Q9SLR4); similar to ATRPS13A (RIBOSOMAL PROTEIN S13A), structural constituent of ribosome [Arabidopsis thaliana] (TAIR:AT4G00100.1…
AT1G17220	FUG1	translation initiation factor IF-2, chloroplast, putative; Identical to Translation initiation factor IF-2, chloroplast precursor [Arabidopsis Thaliana] (GB:Q9SHI1); similar to translation initiation factor IF-2, mitochondrial, putative [Arabidopsis thaliana] (TAIR:AT4G11160.1); similar to translation initiation factor IF-2 Small GTP-binding protein domain [Synechococcus elongatus PCC 7942] (GB:Y…
AT3G22230	NA	60S ribosomal protein L27 (RPL27B); Identical to 60S ribosomal protein L27-2 (RPL27B) [Arabidopsis Thaliana] (GB:Q8LCL3;GB:Q9LIE0); similar to 60S ribosomal protein L27 (RPL27C) [Arabidopsis thaliana] (TAIR:AT4G15000.1); similar to Ribosomal protein L27e; KOW [Medicago truncatula] (GB:ABE87742.1); contains InterPro domain Ribosomal protein L27e; (InterPro:IPR001141)
ATCG00660	RPL20	encodes a chloroplast ribosomal protein L20, a constituent of the large subunit of the ribosomal complex
AT5G35680	NA	eukaryotic translation initiation factor 1A, putative / eIF-1A, putative / eIF-4C, putative; similar to eukaryotic translation initiation factor 1A, putative / eIF-1A, putative / eIF-4C, putative [Arabidopsis thaliana] (TAIR:AT2G04520.1); similar to putative translation initiation factor eIF-1A-like [Solanum tuberosum] (GB:ABB55392.1); contains InterPro domain Nucleic acid-binding, OB-fold, subgr…
AT5G40950	RPL27	50S ribosomal protein L27, chloroplast, putative (RPL27); Identical to 50S ribosomal protein L27, chloroplast precursor (CL27) (RPL27) [Arabidopsis Thaliana] (GB:Q9FLN4); similar to ribosomal protein L27 family protein [Arabidopsis thaliana] (TAIR:AT5G15220.1); similar to ribosomal protein L27 family protein [Arabidopsis thaliana] (TAIR:AT2G16930.3); similar to 50S ribosomal protein L27, chloropl…
AT2G20450	NA	60S ribosomal protein L14 (RPL14A); Identical to 60S ribosomal protein L14-1 (RPL14A) [Arabidopsis Thaliana] (GB:Q9SIM4); similar to 60S ribosomal protein L14 (RPL14B) [Arabidopsis thaliana] (TAIR:AT4G27090.1); similar to glycoprotein-like protein [Solanum tuberosum] (GB:ABA40467.1); contains InterPro domain Ribosomal protein L14; (InterPro:IPR002784)
AT4G31985	NA	60S ribosomal protein L39 (RPL39C); Identical to 60S ribosomal protein L39-1 (RPL39C) [Arabidopsis Thaliana] (GB:P51424;GB:Q541X1;GB:Q93VI7;GB:Q9SIS1); similar to 60S ribosomal protein L39 (RPL39B) [Arabidopsis thaliana] (TAIR:AT3G02190.1); similar to putative 60S ribosomal protein L39 [Oryza sativa (japonica cultivar-group)] (GB:BAD19088.1); similar to Os02g0797200 [Oryza sativa (japonica cultiv…
AT1G79850	CS17, PRPS17, RPS17	nuclear-encoded 30S chloroplast ribosomal protein S17, nuclear-encoded 30S chloroplast ribosomal protein S17, nuclear-encoded 30S chloroplast ribosomal protein S17
AT5G20180	NA	ribosomal protein L36 family protein; similar to Os03g0811800 [Oryza sativa (japonica cultivar-group)] (GB:NP_001051675.1); similar to Ribosomal protein L36 [Lactobacillus reuteri 100-23] (GB:ZP_01275107.1); contains InterPro domain Ribosomal protein L36; (InterPro:IPR000473)
ATCG00380	RPS4	Chloroplast encoded ribosomal protein S4
AT1G74970	RPS9, TWN3	ribosomal protein S9, nuclear encoded component of the chloroplast ribosome, ribosomal protein S9, nuclear encoded component of the chloroplast ribosome
AT5G13510	NA	ribosomal protein L10 family protein; Identical to 50S ribosomal protein L10, chloroplast precursor (CL10) (RPL10) [Arabidopsis Thaliana] (GB:Q9FY50); similar to ribosomal protein L10 family protein [Arabidopsis thaliana] (TAIR:AT3G12370.1); similar to 50S ribosomal protein L10, chloroplast precursor (CL10) (GB:O80362); contains InterPro domain Ribosomal protein L10; (InterPro:IPR001790)
AT4G26870	NA	aspartyl-tRNA synthetase, putative / aspartate--tRNA ligase, putative; similar to aspartyl-tRNA synthetase, putative / aspartate--tRNA ligase, putative [Arabidopsis thaliana] (TAIR:AT4G31180.2); similar to Os02g0686400 [Oryza sativa (japonica cultivar-group)] (GB:NP_001047770.1); similar to Aspartyl-tRNA synthetase, class IIb; tRNA synthetase, class II (D, K and N) [Medicago truncatula] (GB:ABE93…
AT5G30510	ARRPS1, RPS1, ARRPS1, RPS1	RPS1 (ribosomal protein S1); RNA binding; similar to S1 RNA-binding domain-containing protein [Arabidopsis thaliana] (TAIR:AT1G71720.1); similar to 30S ribosomal protein S1, chloroplast precursor (CS1) (GB:P29344); contains InterPro domain Nucleic acid-binding, OB-fold, subgroup; (InterPro:IPR012340); contains InterPro domain Nucleic acid-binding, OB-fold; (InterPro:IPR008994); contains InterPro …
AT4G34730	NA	ribosome-binding factor A family protein; Identical to Probable ribosome-binding factor A, chloroplast precursor [Arabidopsis Thaliana] (GB:O65693;GB:Q8H0V9); similar to Os06g0137600 [Oryza sativa (japonica cultivar-group)] (GB:NP_001056734.1); similar to COG0858: Ribosome-binding factor A [Nostoc punctiforme PCC 73102] (GB:ZP_00109051.1); contains InterPro domain Ribosome-binding factor A; (Inte…
AT2G24090	NA	ribosomal protein L35 family protein; similar to 50S ribosomal protein L35, chloroplast precursor (CL35) (GB:P23326); contains InterPro domain Ribosomal protein L35; (InterPro:IPR001706)
AT5G54760	NA	eukaryotic translation initiation factor SUI1, putative; Identical to Protein translation factor SUI1 homolog 1 [Arabidopsis Thaliana] (GB:P41568;GB:Q9SLK5); similar to eukaryotic translation initiation factor SUI1, putative [Arabidopsis thaliana] (TAIR:AT4G27130.1); similar to Protein translation factor SUI1 homolog (Translation initiation factor nps45) (GB:Q9SQF4); contains InterPro domain Tran…
AT4G15000	NA	60S ribosomal protein L27 (RPL27C); Identical to 60S ribosomal protein L27-3 (RPL27C) [Arabidopsis Thaliana] (GB:P51419;GB:O23354); similar to 60S ribosomal protein L27 (RPL27B) [Arabidopsis thaliana] (TAIR:AT3G22230.1); similar to Ribosomal protein L27e; KOW [Medicago truncatula] (GB:ABE87742.1); contains InterPro domain Ribosomal protein L27e; (InterPro:IPR001141), 60S ribosomal protein L27 (RP…
AT2G36620	RPL24A	RPL24A encodes ribosomal protein L24, homolog of cytosolic RPL24, found in archaea and higher eukaryotes. Arabidopsis has two RPL24 homologs, RPL24A (AT2G36620) and RPL24B (AT3G53020).
AT5G52650	NA	40S ribosomal protein S10 (RPS10C); Identical to 40S ribosomal protein S10-3 (RPS10C) [Arabidopsis Thaliana] (GB:Q9LTF2;GB:Q8VZ66); similar to 40S ribosomal protein S10 (RPS10A) [Arabidopsis thaliana] (TAIR:AT4G25740.1); similar to 40S ribosomal protein S10-like [Solanum tuberosum] (GB:ABB55398.1); similar to 40S ribosomal protein S10-like [Solanum tuberosum] (GB:ABB55361.1); contains InterPro do…
AT1G27400	NA	60S ribosomal protein L17 (RPL17A); Identical to 60S ribosomal protein L17-1 (RPL17A) [Arabidopsis Thaliana] (GB:Q93VI3;GB:Q9FZJ5); similar to 60S ribosomal protein L17 (RPL17B) [Arabidopsis thaliana] (TAIR:AT1G67430.1); similar to ribosomal protein [Petunia x hybrida] (GB:AAL09401.1); contains InterPro domain Ribosomal protein L22/L17; (InterPro:IPR001063); contains InterPro domain Ribosomal pro…
AT5G60670	NA	60S ribosomal protein L12 (RPL12C); Identical to 60S ribosomal protein L12-3 (RPL12C) [Arabidopsis Thaliana] (GB:Q9FF52); similar to 60S ribosomal protein L12 (RPL12B) [Arabidopsis thaliana] (TAIR:AT3G53430.1); similar to 60S ribosomal protein L12 [Capsicum annuum] (GB:AAR83868.1); similar to Os02g0699600 [Oryza sativa (japonica cultivar-group)] (GB:NP_001047832.1); contains InterPro domain Ribos…
AT2G39390	NA	60S ribosomal protein L35 (RPL35B); Identical to 60S ribosomal protein L35-2 (RPL35B) [Arabidopsis Thaliana] (GB:O80626); similar to 60S ribosomal protein L35 (RPL35D) [Arabidopsis thaliana] (TAIR:AT5G02610.1); similar to 60S ribosomal protein L35 (GB:Q9M5L0); contains InterPro domain Ribosomal protein L29; (InterPro:IPR001854)
AT5G15520	NA	40S ribosomal protein S19 (RPS19B); Identical to 40S ribosomal protein S19-2 (RPS19B) [Arabidopsis Thaliana] (GB:Q9LF30); similar to 40S ribosomal protein S19 (RPS19A) [Arabidopsis thaliana] (TAIR:AT3G02080.1); similar to 40S ribosomal protein S19-like [Solanum tuberosum] (GB:ABB87116.1); contains InterPro domain Ribosomal protein S19e; (InterPro:IPR001266)
AT4G25740	NA	40S ribosomal protein S10 (RPS10A); Identical to 40S ribosomal protein S10-1 (RPS10A) [Arabidopsis Thaliana] (GB:Q9SW09); similar to 40S ribosomal protein S10 (RPS10C) [Arabidopsis thaliana] (TAIR:AT5G52650.1); similar to 40S ribosomal protein S10-like [Solanum tuberosum] (GB:ABB55361.1); contains InterPro domain Plectin/S10, N-terminal; (InterPro:IPR005326); contains InterPro domain Fe-only hydr…
AT5G02870	NA	60S ribosomal protein L4/L1 (RPL4D); Identical to 60S ribosomal protein L4-2 (L1) (RPL4D) [Arabidopsis Thaliana] (GB:P49691;GB:Q9LYZ8); similar to 60S ribosomal protein L4/L1 (RPL4A) [Arabidopsis thaliana] (TAIR:AT3G09630.1); similar to putative 60S ribosomal protein L1 [Trifolium pratense] (GB:BAE71290.1); similar to putative 60S ribosomal protein L1 [Trifolium pratense] (GB:BAE71215.1); similar…
AT3G53430	NA	60S ribosomal protein L12 (RPL12B); Identical to 60S ribosomal protein L12-2 (RPL12B) [Arabidopsis Thaliana] (GB:Q9LFH5); similar to 60S ribosomal protein L12 (RPL12A) [Arabidopsis thaliana] (TAIR:AT2G37190.1); similar to 60S ribosomal protein L12 [Capsicum annuum] (GB:AAR83868.1); similar to Os02g0699600 [Oryza sativa (japonica cultivar-group)] (GB:NP_001047832.1); contains InterPro domain Ribos…
AT2G37190	NA	60S ribosomal protein L12 (RPL12A); Identical to 60S ribosomal protein L12-1 (RPL12A) [Arabidopsis Thaliana] (GB:P50883;GB:Q9ZQD3); similar to 60S ribosomal protein L12 (RPL12B) [Arabidopsis thaliana] (TAIR:AT3G53430.1); similar to 60S ribosomal protein L12 [Capsicum annuum] (GB:AAR83868.1); similar to Os02g0699600 [Oryza sativa (japonica cultivar-group)] (GB:NP_001047832.1); contains InterPro do…
AT2G40290	NA	RNA binding; similar to EIF2 ALPHA (eukaryotic translation initiation factor 2 alpha subunit), RNA binding [Arabidopsis thaliana] (TAIR:AT5G05470.1); similar to eukaryotic translation initiation factor 2 alpha [Oryza sativa (indica cultivar-group)] (GB:CAI29542.1); similar to Os03g0296400 [Oryza sativa (japonica cultivar-group)] (GB:NP_001049829.1); contains InterPro domain Nucleic acid-binding, …
AT5G23740	RPS11-BETA	Encodes a putative ribosomal protein S11 (RPS11-beta).
AT5G23900	NA	60S ribosomal protein L13 (RPL13D); Identical to 60S ribosomal protein L13-3 (RPL13D) [Arabidopsis Thaliana] (GB:Q9FF90); similar to ATBBC1 (breast basic conserved 1), structural constituent of ribosome [Arabidopsis thaliana] (TAIR:AT3G49010.3); similar to 60S ribosomal protein L13-2 (Cold-induced protein C24B) (GB:P41129); contains InterPro domain Ribosomal protein L13e; (InterPro:IPR001380)
AT4G15570	MAA3	tRNA-splicing endonuclease positive effector-related; similar to tRNA-splicing endonuclease positive effector-related [Arabidopsis thaliana] (TAIR:AT4G30100.1); similar to Os06g0310200 [Oryza sativa (japonica cultivar-group)] (GB:NP_001057481.1); similar to regulator of nonsense transcripts 1-like [Oryza sativa (japonica cultivar-group)] (GB:BAD62206.1); similar to putative component of a tRNA sp…
AT3G11510	NA	40S ribosomal protein S14 (RPS14B); Identical to 40S ribosomal protein S14-2 (RPS14B) [Arabidopsis Thaliana] (GB:Q9CAX6); Identical to 40S ribosomal protein S14-1 (RPS14A) [Arabidopsis Thaliana] (GB:Q9SIH0); similar to 40S ribosomal protein S14 (RPS14A) [Arabidopsis thaliana] (TAIR:AT2G36160.1); similar to cytoplasmic ribosomal protein S14 [Brassica napus] (GB:AAO41731.1); contains InterPro domai…
AT3G02560	NA	40S ribosomal protein S7 (RPS7B); Identical to 40S ribosomal protein S7-2 (RPS7B) [Arabidopsis Thaliana] (GB:Q9M885); similar to 40S ribosomal protein S7 (RPS7C) [Arabidopsis thaliana] (TAIR:AT5G16130.1); similar to 40S ribosomal protein S7 (GB:Q9XH45); contains InterPro domain Ribosomal protein S7E; (InterPro:IPR000554)
AT4G34555	NA	40S ribosomal protein S25, putative; Identical to 40S ribosomal protein S25-3 (RPS25D) [Arabidopsis Thaliana] (GB:Q8GYL5;GB:Q8L955); similar to 40S ribosomal protein S25 (RPS25E) [Arabidopsis thaliana] (TAIR:AT4G39200.1); similar to 40S ribosomal protein S25-1 (GB:Q9SIW5); contains InterPro domain S25 ribosomal protein; (InterPro:IPR004977)
AT2G33800	NA	ribosomal protein S5 family protein; Identical to 30S ribosomal protein S5, chloroplast precursor (rps5) [Arabidopsis Thaliana] (GB:P93014); similar to ribosomal protein S5 family protein [Arabidopsis thaliana] (TAIR:AT1G64880.1); similar to 30S ribosomal protein S5, chloroplast precursor (GB:Q9ST69); contains InterPro domain Ribosomal protein S5, bacterial and chloroplast; (InterPro:IPR005712); …
AT4G29390	NA	40S ribosomal protein S30 (RPS30B); Identical to 40S ribosomal protein S30 (RPS30C) [Arabidopsis Thaliana] (GB:P49689;GB:O82203;GB:Q9M0E4); similar to 40S ribosomal protein S30 (RPS30A) [Arabidopsis thaliana] (TAIR:AT2G19750.1); similar to 40S ribosomal protein S30 (RPS30C) [Arabidopsis thaliana] (TAIR:AT5G56670.1); similar to Ribosomal protein S30 [Medicago truncatula] (GB:ABE80883.1); similar t…
AT1G79150	NA	binding; similar to unknown protein [Arabidopsis thaliana] (TAIR:AT5G60030.1); similar to Os06g0498500 [Oryza sativa (japonica cultivar-group)] (GB:NP_001057700.1); similar to Protein involved in the nuclear export of pre-ribosomes (ISS) [Ostreococcus tauri] (GB:CAL52412.1); contains InterPro domain Armadillo-like helical; (InterPro:IPR011989); contains InterPro domain Nucleolar complex-associate…
AT2G34480	NA	60S ribosomal protein L18A (RPL18aB); Identical to 60S ribosomal protein L18a-2 (RPL18AB) [Arabidopsis Thaliana] (GB:P51418;GB:O64699); similar to 60S ribosomal protein L18A (RPL18aC) [Arabidopsis thaliana] (TAIR:AT3G14600.1); similar to unknown [Solanum tuberosum] (GB:ABA46783.1); contains InterPro domain Ribosomal L18ae protein; (InterPro:IPR002670)
AT3G58700	NA	60S ribosomal protein L11 (RPL11B); Identical to 60S ribosomal protein L11-2 (L16) (RPL11D) [Arabidopsis Thaliana] (GB:P42794;GB:P42796;GB:Q42195;GB:Q8LD47;GB:Q9LXT1); Identical to 60S ribosomal protein L11-1 (L16A) (RPL11A) [Arabidopsis Thaliana] (GB:P42795;GB:Q9SJI2); similar to 60S ribosomal protein L11 (RPL11D) [Arabidopsis thaliana] (TAIR:AT5G45775.2); similar to RPL16A (ribosomal protein la…
AT1G26630	ATELF5A-2, ELF5A-2, FBR12	eukaryotic translation initiation factor 5A, putative / eIF-5A, putative; Identical to Eukaryotic translation initiation factor 5A-2 (eIF-5A-2) [Arabidopsis Thaliana] (GB:Q93VP3;GB:Q9LQY9); similar to eukaryotic translation initiation factor 5A, putative / eIF-5A, putative [Arabidopsis thaliana] (TAIR:AT1G69410.1); similar to eukaryotic translation initiation factor-5A [Brassica napus] (GB:AAR919…
AT4G02930	NA	elongation factor Tu, putative / EF-Tu, putative; Identical to Elongation factor Tu, mitochondrial precursor (TUFA) [Arabidopsis Thaliana] (GB:Q9ZT91;GB:Q39206); similar to AtRABE1b/AtRab8D (Arabidopsis Rab GTPase homolog E1b), translation elongation factor [Arabidopsis thaliana] (TAIR:AT4G20360.1); similar to translational elongation factor EF-TuM [Zea mays] (GB:AAG32661.1); similar to Os03g0851…
AT3G25920	RPL15	encodes a plastid ribosomal protein CL15, a constituent of the large subunit of the ribosomal complex
AT4G29060	emb2726, emb2726	EMB2726 (EMBRYO DEFECTIVE 2726); translation elongation factor; similar to translation elongation factor Ts (EF-Ts), putative [Arabidopsis thaliana] (TAIR:AT4G11120.1); similar to Os12g0541500 [Oryza sativa (japonica cultivar-group)] (GB:NP_001066956.1); similar to chloroplast polyprotein of elongation factor Ts precursor [Chlamydomonas reinhardtii] (GB:AAU93598.1); contains InterPro domain Nucle…
AT3G06680	NA	60S ribosomal protein L29 (RPL29B); Identical to 60S ribosomal protein L29-2 (RPL29B) [Arabidopsis Thaliana] (GB:Q84WM0;GB:Q9M7X5); similar to structural constituent of ribosome [Arabidopsis thaliana] (TAIR:AT3G06700.3); similar to Ribosomal L29e protein [Medicago truncatula] (GB:ABE83198.1); contains InterPro domain Ribosomal L29e protein; (InterPro:IPR002673)
AT3G54210	NA	ribosomal protein L17 family protein; Identical to 50S ribosomal protein L17, chloroplast precursor (CL17) (RPL17) [Arabidopsis Thaliana] (GB:Q9M385;GB:Q8LCR3); similar to ribosomal protein L17 family protein [Arabidopsis thaliana] (TAIR:AT5G09770.1); similar to 50S ribosomal protein L17, chloroplast precursor (CL17) (GB:O80363); contains InterPro domain Ribosomal protein L17; (InterPro:IPR000456)
AT2G01250	NA	60S ribosomal protein L7 (RPL7B); Identical to 60S ribosomal protein L7-2 (RPL7B) [Arabidopsis Thaliana] (GB:P60040;GB:O80581;GB:Q42208;GB:Q9ZU42); similar to 60S ribosomal protein L7 (RPL7D) [Arabidopsis thaliana] (TAIR:AT3G13580.1); similar to 60S ribosomal protein L7 (RPL7C) [Arabidopsis thaliana] (TAIR:AT2G44120.2); similar to ribosomal protein L7 (GB:1909359B); contains InterPro domain Ribos…

## Sheet: 24h_Ler_ARvsD_UP_translation
ACCNUM	SYMBOL	DESC
AT1G68590	NA	plastid-specific 30S ribosomal protein 3, putative / PSRP-3, putative; Identical to Plastid-specific 30S ribosomal protein 3-1, chloroplast precursor (PSRP-3 1) [Arabidopsis Thaliana] (GB:Q9SX22;GB:Q8LD87); similar to plastid-specific 30S ribosomal protein 3, putative / PSRP-3, putative [Arabidopsis thaliana] (TAIR:AT5G15760.1); similar to Plastid-specific 30S ribosomal protein 3, chloroplast pre…
AT1G12800	NA	S1 RNA-binding domain-containing protein; similar to S1 RNA-binding domain-containing protein [Arabidopsis thaliana] (TAIR:AT3G23700.1); similar to putative ribosomal S1 protein (with alternative splicing) [Oryza sativa (japonica cultivar-group)] (GB:AAS07358.1); similar to Os02g0115600 [Oryza sativa (japonica cultivar-group)] (GB:NP_001045672.1); contains InterPro domain Nucleic acid-binding, OB…
AT4G30800	NA	40S ribosomal protein S11 (RPS11B); Identical to 40S ribosomal protein S11-2 (RPS11B) [Arabidopsis Thaliana] (GB:O65569); similar to EMB1080 (EMBRYO DEFECTIVE 1080), structural constituent of ribosome [Arabidopsis thaliana] (TAIR:AT3G48930.1); similar to ribosomal protein S11 (probable start codon at bp 67) (GB:AAA32866.1); contains InterPro domain Nucleic acid-binding, OB-fold, subgroup; (InterP…
AT3G10610	NA	40S ribosomal protein S17 (RPS17C); Identical to 40S ribosomal protein S17-3 (RPS17C) [Arabidopsis Thaliana] (GB:Q9SQZ1); similar to structural constituent of ribosome [Arabidopsis thaliana] (TAIR:AT2G05220.2); similar to 40S ribosomal protein S17-like protein [Solanum tuberosum] (GB:ABA46777.1); contains InterPro domain Ribosomal protein S17e; (InterPro:IPR001210)
AT1G23410	NA	ubiquitin extension protein, putative / 40S ribosomal protein S27A (RPS27aA); Identical to 40S ribosomal protein S27a-1 (UBQ15) [Arabidopsis Thaliana] (GB:P59271;GB:Q29PZ3;GB:Q9LDJ2); Identical to Ubiquitin (UBQ16) [Arabidopsis Thaliana] (GB:P59263;GB:O80715;GB:Q38875;GB:Q9LDJ2;GB:Q9LYW1;GB:Q9M1P9;GB:Q9S7X3); similar to UBQ6 (ubiquitin 6), protein binding [Arabidopsis thaliana] (TAIR:AT2G47110.1)…
AT3G53890	NA	40S ribosomal protein S21 (RPS21B); Identical to 40S ribosomal protein S21-1 (RPS21B) [Arabidopsis Thaliana] (GB:Q9M337); similar to 40S ribosomal protein S21 (RPS21C) [Arabidopsis thaliana] (TAIR:AT5G27700.1); similar to Ribosomal protein S21e [Medicago truncatula] (GB:ABD28456.1); contains InterPro domain Ribosomal protein S21e; (InterPro:IPR001931)
AT4G29060	emb2726, emb2726	EMB2726 (EMBRYO DEFECTIVE 2726); translation elongation factor; similar to translation elongation factor Ts (EF-Ts), putative [Arabidopsis thaliana] (TAIR:AT4G11120.1); similar to Os12g0541500 [Oryza sativa (japonica cultivar-group)] (GB:NP_001066956.1); similar to chloroplast polyprotein of elongation factor Ts precursor [Chlamydomonas reinhardtii] (GB:AAU93598.1); contains InterPro domain Nucle…
AT5G47190	NA	ribosomal protein L19 family protein; Identical to 50S ribosomal protein L19-2, chloroplast precursor [Arabidopsis Thaliana] (GB:Q8RXX5;GB:Q8LBV7;GB:Q9LVU0); similar to ribosomal protein L19 family protein [Arabidopsis thaliana] (TAIR:AT4G17560.1); similar to plastid ribosomal protein L19, putative [Brassica oleracea] (GB:ABD64915.1); contains InterPro domain Ribosomal protein L19; (InterPro:IPR0…
AT4G29430	rps15ae	RPS15AE (ribosomal protein S15A E); structural constituent of ribosome; Identical to 40S ribosomal protein S15a-5 (RPS15AE) [Arabidopsis Thaliana] (GB:Q9M0E0); similar to RPS15AB (ribosomal protein S15A B), structural constituent of ribosome [Arabidopsis thaliana] (TAIR:AT2G19720.1); similar to 40S ribosomal protein S15a (GB:Q9AT34); similar to Os02g0255200 [Oryza sativa (japonica cultivar-group)…
AT3G58140	NA	phenylalanyl-tRNA synthetase class IIc family protein; similar to phenylalanyl-tRNA synthetase, putative / phenylalanine--tRNA ligase, putative [Arabidopsis thaliana] (TAIR:AT4G39280.1); similar to Os12g0533700 [Oryza sativa (japonica cultivar-group)] (GB:NP_001066926.1); similar to phenylalanyl-tRNA synthetase class IIc family protein, putative, expressed [Oryza sativa (japonica cultivar-group)]…
AT3G23700	NA	S1 RNA-binding domain-containing protein; similar to RPS1 (ribosomal protein S1), RNA binding [Arabidopsis thaliana] (TAIR:AT5G30510.1); similar to putative ribosomal S1 protein (with alternative splicing) [Oryza sativa (japonica cultivar-group)] (GB:AAS07358.1); contains InterPro domain Nucleic acid-binding, OB-fold, subgroup; (InterPro:IPR012340); contains InterPro domain Nucleic acid-binding, …
AT2G36620	RPL24A	RPL24A encodes ribosomal protein L24, homolog of cytosolic RPL24, found in archaea and higher eukaryotes. Arabidopsis has two RPL24 homologs, RPL24A (AT2G36620) and RPL24B (AT3G53020).
AT1G64880	NA	ribosomal protein S5 family protein; similar to ribosomal protein S5 family protein [Arabidopsis thaliana] (TAIR:AT2G33800.1); similar to Ribosomal protein S5, eukaryotic and archaeal form [Medicago truncatula] (GB:ABE85036.1); contains InterPro domain Ribosomal protein S5, bacterial and chloroplast; (InterPro:IPR005712); contains InterPro domain Ribosomal protein S5, C-terminal; (InterPro:IPR005…
AT3G16080	NA	60S ribosomal protein L37 (RPL37C); Identical to 60S ribosomal protein L37-3 (RPL37C) [Arabidopsis Thaliana] (GB:Q8LEM8); similar to 60S ribosomal protein L37 (RPL37B) [Arabidopsis thaliana] (TAIR:AT1G52300.1); similar to ribosomal protein L37 [Glycine max] (GB:AAS47512.1); contains InterPro domain Ribosomal protein L37e; (InterPro:IPR001569)
AT3G16780	NA	60S ribosomal protein L19 (RPL19B); Identical to 60S ribosomal protein L19-2 (RPL19B) [Arabidopsis Thaliana] (GB:Q9LUQ6); similar to 60S ribosomal protein L19 (RPL19C) [Arabidopsis thaliana] (TAIR:AT4G02230.1); similar to 60S ribosomal protein L19 [Capsicum annuum] (GB:AAR83877.1); contains InterPro domain Ribosomal protein L19e; (InterPro:IPR000196)
AT4G17560	NA	ribosomal protein L19 family protein; Identical to 50S ribosomal protein L19-1, chloroplast precursor [Arabidopsis Thaliana] (GB:Q8W463;GB:O23597); similar to ribosomal protein L19 family protein [Arabidopsis thaliana] (TAIR:AT5G47190.1); similar to plastid ribosomal protein L19, putative [Brassica oleracea] (GB:ABD65070.1); contains InterPro domain Ribosomal protein L19; (InterPro:IPR001857)
AT1G05190	emb2394	EMB2394 (EMBRYO DEFECTIVE 2394); structural constituent of ribosome; Identical to 50S ribosomal protein L6, chloroplast precursor (RPL6) [Arabidopsis Thaliana] (GB:O23049); similar to ribosomal protein L6 family protein [Arabidopsis thaliana] (TAIR:AT2G18400.1); similar to Os03g0751400 [Oryza sativa (japonica cultivar-group)] (GB:NP_001051292.1); similar to putative ribosomal protein CtrL6e, 5'-p…
AT3G44890	RPL9	Plastid ribosomal protein CL9
AT3G02760	NA	histidyl-tRNA synthetase, putative / histidine--tRNA ligase, putative; similar to ATHRS1 (HISTIDYL-TRNA SYNTHETASE 1), histidine-tRNA ligase [Arabidopsis thaliana] (TAIR:AT3G46100.1); similar to Os05g0150900 [Oryza sativa (japonica cultivar-group)] (GB:NP_001054669.1); similar to histidyl tRNA Synthetase [Oryza sativa (japonica cultivar-group)] (GB:CAB06653.1); contains InterPro domain Histidyl-t…
AT5G28060	NA	40S ribosomal protein S24 (RPS24B); Identical to 40S ribosomal protein S24-2 (RPS24B) [Arabidopsis Thaliana] (GB:Q8LC83;GB:Q94F06); similar to 40S ribosomal protein S24 (RPS24A) [Arabidopsis thaliana] (TAIR:AT3G04920.1); similar to ribosomal protein S19 (GB:1909359A); contains InterPro domain Ribosomal protein S24e; (InterPro:IPR001976)
AT1G07070	NA	60S ribosomal protein L35a (RPL35aA); Identical to 60S ribosomal protein L35a-1 (RPL35AA) [Arabidopsis Thaliana] (GB:Q9LMK0); similar to 60S ribosomal protein L35a (RPL35aC) [Arabidopsis thaliana] (TAIR:AT1G74270.1); similar to ribosomal protein L33 [Castanea sativa] (GB:AAK25760.1); contains InterPro domain Ribosomal protein L35Ae; (InterPro:IPR001780)
AT1G13020	EIF4B2	eukaryotic translation initiation factor, putative (EIF4B5); similar to EIF4B1 (eukaryotic translation initiation factor 4B1) [Arabidopsis thaliana] (TAIR:AT3G26400.1); similar to eukaryotic translation initiation factor 4B [Triticum aestivum] (GB:AAC28254.1); contains InterPro domain Plant specific eukaryotic initiation factor 4B; (InterPro:IPR010433)
AT4G25890	NA	60S acidic ribosomal protein P3 (RPP3A); Identical to 60S acidic ribosomal protein P3-1 (RPP3A) [Arabidopsis Thaliana] (GB:Q9SVZ6); similar to 60S acidic ribosomal protein P3 (RPP3B) [Arabidopsis thaliana] (TAIR:AT5G57290.1); similar to Os06g0701400 [Oryza sativa (japonica cultivar-group)] (GB:NP_001058484.1); similar to 60S acidic ribosomal protein P3 (P1/P2-like) (P3A) (GB:O24413); contains Int…
AT3G06680	NA	60S ribosomal protein L29 (RPL29B); Identical to 60S ribosomal protein L29-2 (RPL29B) [Arabidopsis Thaliana] (GB:Q84WM0;GB:Q9M7X5); similar to structural constituent of ribosome [Arabidopsis thaliana] (TAIR:AT3G06700.3); similar to Ribosomal L29e protein [Medicago truncatula] (GB:ABE83198.1); contains InterPro domain Ribosomal L29e protein; (InterPro:IPR002673)
AT5G49030	OVA2, OVA2	OVA2 (OVULE ABORTION 2); ATP binding / aminoacyl-tRNA ligase; similar to isoleucyl-tRNA synthetase, putative / isoleucine--tRNA ligase, putative [Arabidopsis thaliana] (TAIR:AT4G10320.1); similar to isoleucyl-tRNA synthetase [Anabaena variabilis ATCC 29413] (GB:YP_324274.1); similar to isoleucyl-tRNA synthetase [Nostoc sp. PCC 7120] (GB:NP_485116.1); similar to COG0060: Isoleucyl-tRNA synthetase …
AT4G11160	NA	translation initiation factor IF-2, mitochondrial, putative; similar to translation initiation factor IF-2, chloroplast, putative [Arabidopsis thaliana] (TAIR:AT1G17220.1); similar to Os09g0515500 [Oryza sativa (japonica cultivar-group)] (GB:NP_001063668.1); similar to translation initiation factor IF-2 [Gluconobacter oxydans 621H] (GB:YP_191979.1); contains InterPro domain Small GTP-binding prot…
AT3G11710	ATKRS-1	lysyl-tRNA synthetase, putative / lysine--tRNA ligase, putative; Identical to Lysyl-tRNA synthetase (EC 6.1.1.6) (Lysine--tRNA ligase) (LysRS) [Arabidopsis Thaliana] (GB:Q9ZPI1); similar to OVA5 (OVULE ABORTION 5), ATP binding / aminoacyl-tRNA ligase [Arabidopsis thaliana] (TAIR:AT3G13490.1); similar to Lysyl-tRNA synthetase, class-2; Aminoacyl-transfer RNA synthetase, class II [Medicago truncatu…
AT5G47900	NA	similar to unknown protein [Arabidopsis thaliana] (TAIR:AT5G27730.1); similar to H0502B11.6 [Oryza sativa (indica cultivar-group)] (GB:CAH66526.1); similar to Os04g0404900 [Oryza sativa (japonica cultivar-group)] (GB:NP_001052706.1); contains domain Zinc-binding domain of translation initiation factor 2 beta (SSF75689)
AT2G40660	NA	tRNA-binding region domain-containing protein; similar to methionine--tRNA ligase, putative / methionyl-tRNA synthetase, putative / MetRS, putative [Arabidopsis thaliana] (TAIR:AT4G13780.1); similar to Os01g0821800 [Oryza sativa (japonica cultivar-group)] (GB:NP_001044650.1); similar to tRNA-binding protein (ISS) [Ostreococcus tauri] (GB:CAL55424.1); contains InterPro domain Nucleic acid-binding,…
AT1G44835	NA	YbaK/prolyl-tRNA synthetase family protein; similar to 25.7 kDa protein [Cicer arietinum] (GB:CAB81546.1); similar to Os02g0767700 [Oryza sativa (japonica cultivar-group)] (GB:NP_001048233.1); contains InterPro domain YbaK/prolyl-tRNA synthetase associated region; (InterPro:IPR007214)
AT5G27820	NA	ribosomal protein L18 family protein; similar to 50S ribosomal protein L18 family [Arabidopsis thaliana] (TAIR:AT3G20230.1); similar to ribosomal protein L18 family protein, putative, expressed [Oryza sativa (japonica cultivar-group)] (GB:ABF98333.1); similar to Os03g0694800 [Oryza sativa (japonica cultivar-group)] (GB:NP_001050972.1); similar to Os01g0256600 [Oryza sativa (japonica cultivar-grou…
AT3G06040	NA	ribosomal protein L12 family protein; similar to ribosomal protein L12 family protein [Arabidopsis thaliana] (TAIR:AT1G70190.1); similar to unknown [Solanum tuberosum] (GB:ABA40429.1); contains InterPro domain Ribosomal protein L7/12, oligomerisation; (InterPro:IPR008932); contains InterPro domain Ribosomal protein L7/L12; (InterPro:IPR000206)
AT5G67510	NA	60S ribosomal protein L26 (RPL26B); Identical to 60S ribosomal protein L26-2 (RPL26B) [Arabidopsis Thaliana] (GB:Q9FJX2); similar to 60S ribosomal protein L26 (RPL26A) [Arabidopsis thaliana] (TAIR:AT3G49910.1); similar to Ribosomal protein L24/L26 [Medicago truncatula] (GB:ABE77438.1); contains InterPro domain Ribosomal protein L24/L26; (InterPro:IPR005825); contains InterPro domain Ribosomal pro…
AT1G04480	NA	60S ribosomal protein L23 (RPL23A); Identical to 60S ribosomal protein L23 (RPL23C) [Arabidopsis Thaliana] (GB:P49690;GB:Q8L8P0;GB:Q9SDB5); similar to EMB2171 (EMBRYO DEFECTIVE 2171), structural constituent of ribosome [Arabidopsis thaliana] (TAIR:AT3G04400.1); similar to 60S ribosomal protein L23 (RPL23B) [Arabidopsis thaliana] (TAIR:AT2G33370.1); similar to ribosomal protein L17 [Castanea sativ…
AT3G44590	NA	60S acidic ribosomal protein P2 (RPP2D); Identical to 60S acidic ribosomal protein P2-4 (RPP2D) [Arabidopsis Thaliana] (GB:Q9LXM8); similar to 60S acidic ribosomal protein P2 (RPP2A) [Arabidopsis thaliana] (TAIR:AT2G27720.1); similar to 60s acidic ribosomal protein [Prunus dulcis] (GB:AAL91663.1); contains InterPro domain Putative DNA binding; (InterPro:IPR009061); contains InterPro domain Riboso…
AT5G26710	NA	glutamate-tRNA ligase, putative / glutamyl-tRNA synthetase, putatuve / GluRS, putative; similar to OVA9 (OVULE ABORTION 9), glutamine-tRNA ligase [Arabidopsis thaliana] (TAIR:AT1G25350.1); similar to putative tRNA synthetase [Oryza sativa (japonica cultivar-group)] (GB:AAN08648.1); similar to Os10g0369000 [Oryza sativa (japonica cultivar-group)] (GB:NP_001064451.1); similar to Glutamyl-tRNA synth…
AT1G31817	NFD3	NFD3 (NUCLEAR FUSION DEFECTIVE 3); structural constituent of ribosome; similar to small subunit ribosomal protein, putative [Oryza sativa (japonica cultivar-group)] (GB:AAT85310.1); similar to Os03g0385900 [Oryza sativa (japonica cultivar-group)] (GB:NP_001050253.1); contains InterPro domain Ribosomal protein S11; (InterPro:IPR001971)
AT2G18400	NA	ribosomal protein L6 family protein; similar to EMB2394 (EMBRYO DEFECTIVE 2394), structural constituent of ribosome [Arabidopsis thaliana] (TAIR:AT1G05190.1); similar to putative ribosomal protein L6 [Oryza sativa (japonica cultivar-group)] (GB:BAD10705.1); similar to Os03g0725000 [Oryza sativa (japonica cultivar-group)] (GB:NP_001051126.1); contains InterPro domain Ribosomal protein L6; (InterPr…
AT5G22440	NA	60S ribosomal protein L10A (RPL10aC); Identical to 60S ribosomal protein L10a-3 (RPL10AC) [Arabidopsis Thaliana] (GB:P59231;GB:P53029;GB:Q9FMQ7); similar to 60S ribosomal protein L10A (RPL10aA) [Arabidopsis thaliana] (TAIR:AT1G08360.1); similar to putative 60S ribosomal protein L10A (RPL10aC) [Oryza sativa (japonica cultivar-group)] (GB:BAD09090.1); contains InterPro domain Ribosomal protein L1; …
AT5G60670	NA	60S ribosomal protein L12 (RPL12C); Identical to 60S ribosomal protein L12-3 (RPL12C) [Arabidopsis Thaliana] (GB:Q9FF52); similar to 60S ribosomal protein L12 (RPL12B) [Arabidopsis thaliana] (TAIR:AT3G53430.1); similar to 60S ribosomal protein L12 [Capsicum annuum] (GB:AAR83868.1); similar to Os02g0699600 [Oryza sativa (japonica cultivar-group)] (GB:NP_001047832.1); contains InterPro domain Ribos…
AT2G43460	NA	60S ribosomal protein L38 (RPL38A); Identical to 60S ribosomal protein L38 (RPL38B) [Arabidopsis Thaliana] (GB:O22860;GB:Q1WW90); similar to 60S ribosomal protein L38 (RPL38B) [Arabidopsis thaliana] (TAIR:AT3G59540.1); similar to Ribosomal L38e protein [Medicago truncatula] (GB:ABE93319.1); similar to 60S ribosomal protein L38 (GB:P46291); contains InterPro domain Ribosomal L38e protein; (InterPr…
AT4G13170	NA	60S ribosomal protein L13A (RPL13aC); Identical to 60S ribosomal protein L13a-3 (RPL13AC) [Arabidopsis Thaliana] (GB:Q9SVR0); similar to 60S ribosomal protein L13A (RPL13aD) [Arabidopsis thaliana] (TAIR:AT5G48760.2); similar to 60S ribosomal protein L13a-like protein [Solanum tuberosum] (GB:ABA46790.1); contains InterPro domain Ribosomal protein L13; (InterPro:IPR005822); contains InterPro domain…
AT2G20450	NA	60S ribosomal protein L14 (RPL14A); Identical to 60S ribosomal protein L14-1 (RPL14A) [Arabidopsis Thaliana] (GB:Q9SIM4); similar to 60S ribosomal protein L14 (RPL14B) [Arabidopsis thaliana] (TAIR:AT4G27090.1); similar to glycoprotein-like protein [Solanum tuberosum] (GB:ABA40467.1); contains InterPro domain Ribosomal protein L14; (InterPro:IPR002784)
AT3G04770	RPSAb	RPSAB (40S ribosomal protein SA B); structural constituent of ribosome; Identical to 40S ribosomal protein Sa-2 (p40 protein homolog) (RPSaB) [Arabidopsis Thaliana] (GB:Q8H173;GB:Q8LB49;GB:Q8S9I1;GB:Q96317); similar to P40 (40S ribosomal protein SA), structural constituent of ribosome [Arabidopsis thaliana] (TAIR:AT1G72370.2); similar to 40S ribosomal protein SA (p40) (Laminin receptor-like prote…
AT4G39880	NA	ribosomal protein L23 family protein; similar to ribosomal protein L23 family protein [Solanum tuberosum] (GB:ABB17000.1); contains InterPro domain Ribosomal L23 and L15e, core; (InterPro:IPR012678); contains InterPro domain Nucleotide-binding, alpha-beta plait; (InterPro:IPR012677); contains InterPro domain Ribosomal protein L25/L23; (InterPro:IPR013025)
AT3G23390	NA	60S ribosomal protein L36a/L44 (RPL36aA); Identical to 60S ribosomal protein L36a (RPL36AB) [Arabidopsis Thaliana] (GB:O23290;GB:Q7GD84); similar to 60S ribosomal protein L36a/L44 (RPL36aB) [Arabidopsis thaliana] (TAIR:AT4G14320.1); similar to 60S ribosomal protein L144 [Brassica rapa subsp. pekinensis] (GB:AAK94425.1); contains InterPro domain Ribosomal protein L44E; (InterPro:IPR000552)
AT2G40010	NA	60S acidic ribosomal protein P0 (RPP0A); Identical to 60S acidic ribosomal protein P0-1 (RPP0A) [Arabidopsis Thaliana] (GB:O04204); similar to 60S acidic ribosomal protein P0 (RPP0B) [Arabidopsis thaliana] (TAIR:AT3G09200.1); similar to Ribosomal protein L10; Ribosomal protein 60S [Medicago truncatula] (GB:ABE83633.1); contains InterPro domain Ribosomal protein L10; (InterPro:IPR001790); contains…
AT4G26230	NA	60S ribosomal protein L31 (RPL31B); Identical to 60S ribosomal protein L31-2 (RPL31B) [Arabidopsis Thaliana] (GB:Q9STR1); similar to 60S ribosomal protein L31 (RPL31C) [Arabidopsis thaliana] (TAIR:AT5G56710.1); similar to 60S ribosomal protein L31 (GB:P46290); contains InterPro domain Ribosomal protein L31e; (InterPro:IPR000054)
AT1G64790	NA	translational activator family protein; similar to putative translational activator [Oryza sativa (japonica cultivar-group)] (GB:AAT77858.1); similar to HEAT repeat family protein, expressed [Oryza sativa (japonica cultivar-group)] (GB:ABF98589.1); similar to HEAT repeat, putative [Oryza sativa (japonica cultivar-group)] (GB:AAX95705.1); contains InterPro domain Armadillo-like helical; (InterPro:…
AT3G05560	NA	60S ribosomal protein L22-2 (RPL22B); Identical to 60S ribosomal protein L22-2 (RPL22B) [Arabidopsis Thaliana] (GB:Q9M9W1); similar to 60S ribosomal protein L22 (RPL22C) [Arabidopsis thaliana] (TAIR:AT5G27770.1); similar to Ribosomal L22e protein [Medicago truncatula] (GB:ABE92854.1); contains InterPro domain Ribosomal L22e protein; (InterPro:IPR002671), structural constituent of ribosome; Identi…
AT5G26830	NA	threonyl-tRNA synthetase / threonine--tRNA ligase (THRRS); Identical to Threonyl-tRNA synthetase, mitochondrial precursor (EC 6.1.1.3) (Threonine--tRNA ligase) (ThrRS) (THRRS) [Arabidopsis Thaliana] (GB:O04630;GB:O81907;GB:Q84TG4;GB:Q94AG0); similar to threonyl-tRNA synthetase, putative / threonine--tRNA ligase, putative [Arabidopsis thaliana] (TAIR:AT2G04842.1); similar to threonyl-tRNA syntheta…
AT5G61170	NA	40S ribosomal protein S19 (RPS19C); Identical to 40S ribosomal protein S19-3 (RPS19C) [Arabidopsis Thaliana] (GB:Q9FNP8); similar to 40S ribosomal protein S19 (RPS19B) [Arabidopsis thaliana] (TAIR:AT5G15520.1); similar to 40S ribosomal protein S19 (RPS19A) [Arabidopsis thaliana] (TAIR:AT3G02080.1); similar to 40S ribosomal protein S19-like [Solanum tuberosum] (GB:ABB87116.1); contains InterPro do…
AT3G49080	NA	ribosomal protein S9 family protein; similar to RPS9 (RIBOSOMAL PROTEIN S9), structural constituent of ribosome [Arabidopsis thaliana] (TAIR:AT1G74970.1); similar to putative 30S ribosomal protein S9 [Oryza sativa (japonica cultivar-group)] (GB:BAC81159.1); contains InterPro domain Ribosomal protein S9; (InterPro:IPR000754)
AT5G30510	ARRPS1, RPS1, ARRPS1, RPS1	RPS1 (ribosomal protein S1); RNA binding; similar to S1 RNA-binding domain-containing protein [Arabidopsis thaliana] (TAIR:AT1G71720.1); similar to 30S ribosomal protein S1, chloroplast precursor (CS1) (GB:P29344); contains InterPro domain Nucleic acid-binding, OB-fold, subgroup; (InterPro:IPR012340); contains InterPro domain Nucleic acid-binding, OB-fold; (InterPro:IPR008994); contains InterPro …
AT1G26880	NA	60S ribosomal protein L34 (RPL34A); Identical to 60S ribosomal protein L34-1 (RPL34A) [Arabidopsis Thaliana] (GB:Q42351;GB:Q8L9D3); similar to RPL34 (RIBOSOMAL PROTEIN L34), structural constituent of ribosome [Arabidopsis thaliana] (TAIR:AT1G69620.1); similar to 60S ribosomal protein L34 (GB:P41098); contains InterPro domain Ribosomal protein L34e; (InterPro:IPR008195), 60S ribosomal protein L34 …
AT3G10090	NA	40S ribosomal protein S28 (RPS28A); Identical to 40S ribosomal protein S28-1 (RPS28B) [Arabidopsis Thaliana] (GB:Q9SR73); similar to 40S ribosomal protein S28 (RPS28B) [Arabidopsis thaliana] (TAIR:AT5G03850.1); similar to ribosomal protein S28 [Prunus persica] (GB:CAA10101.1); similar to ribosomal protein S28 [Prunus persica] (GB:CAA10104.1); contains InterPro domain Ribosomal protein S28e; (Inte…
AT2G19720	rps15ab	RPS15AB (ribosomal protein S15A B); structural constituent of ribosome; Identical to 40S ribosomal protein S15a-2 (RPS15AB) [Arabidopsis Thaliana] (GB:O82205); similar to RPS15AE (ribosomal protein S15A E), structural constituent of ribosome [Arabidopsis thaliana] (TAIR:AT4G29430.1); similar to 40S ribosomal protein S15a (GB:Q9AT34); similar to Os02g0255200 [Oryza sativa (japonica cultivar-group)…
AT3G27160	GHS1	GHS1 encodes plastid ribosomal protein S21
AT1G69620	RPL34	putative 60S ribosomal protein L34
AT4G29410	NA	60S ribosomal protein L28 (RPL28C); Identical to 60S ribosomal protein L28-2 (RPL28C) [Arabidopsis Thaliana] (GB:Q9M0E2); similar to 60S ribosomal protein L28 (RPL28A) [Arabidopsis thaliana] (TAIR:AT2G19730.3); similar to unknown [Solanum tuberosum] (GB:ABA46763.1); contains InterPro domain Ribosomal L28e protein; (InterPro:IPR002672)
AT4G33760	NA	tRNA synthetase class II (D, K and N) family protein; similar to OVA5 (OVULE ABORTION 5), ATP binding / aminoacyl-tRNA ligase [Arabidopsis thaliana] (TAIR:AT3G13490.1); similar to aspartyl-tRNA synthetase [Anabaena variabilis ATCC 29413] (GB:YP_320768.1); similar to aspartyl-tRNA synthetase [Nostoc sp. PCC 7120] (GB:NP_486476.1); similar to putative aspartyl-tRNA synthetase [Oryza sativa (japonic…
AT3G58660	NA	60S ribosomal protein-related; similar to 60S ribosomal protein-related [Arabidopsis thaliana] (TAIR:AT2G42650.1); similar to 60S ribosomal protein-related (ISS) [Ostreococcus tauri] (GB:CAL54265.1); similar to Os05g0558000 [Oryza sativa (japonica cultivar-group)] (GB:NP_001056294.1); contains InterPro domain Ribosomal protein L1; (InterPro:IPR002143)
AT5G13510	NA	ribosomal protein L10 family protein; Identical to 50S ribosomal protein L10, chloroplast precursor (CL10) (RPL10) [Arabidopsis Thaliana] (GB:Q9FY50); similar to ribosomal protein L10 family protein [Arabidopsis thaliana] (TAIR:AT3G12370.1); similar to 50S ribosomal protein L10, chloroplast precursor (CL10) (GB:O80362); contains InterPro domain Ribosomal protein L10; (InterPro:IPR001790)
AT3G04600	NA	tRNA synthetase class I (W and Y) family protein; similar to Tryptophanyl-tRNA synthetase, putative, expressed [Oryza sativa (japonica cultivar-group)] (GB:ABA99449.2); similar to Os12g0540900 [Oryza sativa (japonica cultivar-group)] (GB:NP_001066951.1); contains InterPro domain Aminoacyl-tRNA synthetase, class I; (InterPro:IPR001412); contains InterPro domain Tryptophanyl-tRNA synthetase, class …
AT5G59240	NA	40S ribosomal protein S8 (RPS8B); Identical to 40S ribosomal protein S8-2 (RPS8B) [Arabidopsis Thaliana] (GB:Q9FIF3); similar to 40S ribosomal protein S8 (RPS8A) [Arabidopsis thaliana] (TAIR:AT5G20290.1); similar to ribosomal protein S8 [Oryza sativa (japonica cultivar-group)] (GB:BAA07207.1); similar to Os02g0489400 [Oryza sativa (japonica cultivar-group)] (GB:NP_001046866.1); contains InterPro …
AT1G66070	NA	translation initiation factor-related; similar to translation initiation factor-related [Arabidopsis thaliana] (TAIR:AT5G37475.1); similar to Os02g0122300 [Oryza sativa (japonica cultivar-group)] (GB:NP_001045725.1); similar to BRI1-KD interacting protein 121 [Oryza sativa (japonica cultivar-group)] (GB:BAD11349.1); contains domain SUBFAMILY NOT NAMED (PTHR21681:SF4); contains domain FAMILY NOT N…
AT1G48350	NA	ribosomal protein L18 family protein; Identical to 50S ribosomal protein L18, chloroplast precursor (CL18) (RPL18) [Arabidopsis Thaliana] (GB:Q9SX68); similar to ribosomal protein L18 family protein [Arabidopsis thaliana] (TAIR:AT1G14205.1); similar to Os03g0828100 [Oryza sativa (japonica cultivar-group)] (GB:NP_001051775.1); similar to 50S ribosomal protein L18, chloroplast precursor, putative, …
AT3G08730	ATPK1, ATPK6, ATS6K1, PK1, PK6, S6K1	Encodes a protein-serine kinase that phosphorylates ribosomal protein in vitro. Activation of AtS6k is regulated by 1-naphthylacetic acid and kinetin, at least in part, via a lipid kinase-dependent pathway. Involved in translational up-regulation of ribosomal proteins. Phosphorylated by PDK1. Interacts with RAPTOR1, which in turn interacts with TOR. SPK6 activity is affected by osmotic stress, an…
AT4G36420	NA	ribosomal protein L12 family protein; similar to ribosomal protein L12 family protein [Arabidopsis thaliana] (TAIR:AT1G70190.1); similar to Ribosomal protein L7/12, oligomerisation [Medicago truncatula] (GB:ABE84067.1); contains InterPro domain Ribosomal protein L7/12, oligomerisation; (InterPro:IPR008932); contains InterPro domain Ribosomal protein L7/L12; (InterPro:IPR000206)
AT4G02390	APP, ATPARP1, PARP1	Encodes a DNA dependent nuclear poly (ADP-ribose) polymerase (E.C.2.4.2.30), thought to be involved in post-translational modification ., Encodes a DNA dependent nuclear poly (ADP-ribose) polymerase (E.C.2.4.2.30), thought to be involved in post-translational modification ., Encodes a DNA dependent nuclear poly (ADP-ribose) polymerase (E.C.2.4.2.30), thought to be involved in post-translational m…
AT3G62120	NA	tRNA synthetase class II (G, H, P and S) family protein; similar to OVA6 (OVULE ABORTION 6), ATP binding / aminoacyl-tRNA ligase [Arabidopsis thaliana] (TAIR:AT5G52520.1); similar to Bifunctional aminoacyl-tRNA synthetase, putative, expressed [Oryza sativa (japonica cultivar-group)] (GB:ABA97739.1); similar to Bifunctional aminoacyl-tRNA synthetase, putative, expressed [Oryza sativa (japonica cul…
AT5G56670	NA	40S ribosomal protein S30 (RPS30C); Identical to 40S ribosomal protein S30 (RPS30C) [Arabidopsis Thaliana] (GB:P49689;GB:O82203;GB:Q9M0E4); similar to 40S ribosomal protein S30 (RPS30A) [Arabidopsis thaliana] (TAIR:AT2G19750.1); similar to 40S ribosomal protein S30 (RPS30B) [Arabidopsis thaliana] (TAIR:AT4G29390.1); similar to Ribosomal protein S30 [Medicago truncatula] (GB:ABE80883.1); similar t…
AT5G52520	OVA6, PRORS1	OVA6 (OVULE ABORTION 6); ATP binding / aminoacyl-tRNA ligase; similar to tRNA synthetase class II (G, H, P and S) family protein [Arabidopsis thaliana] (TAIR:AT3G62120.2); similar to prolyl-tRNA synthetase [Raphanus sativus] (GB:BAC78195.1); similar to putative prolyl-tRNA synthetase [Oryza sativa (japonica cultivar-group)] (GB:BAC79747.1); similar to Prolyl-tRNA synthetase (ISS) [Ostreococcus ta…
AT1G17220	FUG1	translation initiation factor IF-2, chloroplast, putative; Identical to Translation initiation factor IF-2, chloroplast precursor [Arabidopsis Thaliana] (GB:Q9SHI1); similar to translation initiation factor IF-2, mitochondrial, putative [Arabidopsis thaliana] (TAIR:AT4G11160.1); similar to translation initiation factor IF-2 Small GTP-binding protein domain [Synechococcus elongatus PCC 7942] (GB:Y…
AT2G36170	NA	ubiquitin extension protein 2 (UBQ2) / 60S ribosomal protein L40 (RPL40A); Identical to Ubiquitin (UBQ16) [Arabidopsis Thaliana] (GB:P59263;GB:O80715;GB:Q38875;GB:Q9LDJ2;GB:Q9LYW1;GB:Q9M1P9;GB:Q9S7X3); Identical to 60S ribosomal protein L40 (CEP52) (UBQ2) [Arabidopsis Thaliana] (GB:P19232;GB:Q9S7X3); similar to UBQ1 (EARLY-RESPONSIVE TO DEHYDRATION 16, UBIQUITIN EXTENSION PROTEIN 1), protein bind…
AT5G02870	NA	60S ribosomal protein L4/L1 (RPL4D); Identical to 60S ribosomal protein L4-2 (L1) (RPL4D) [Arabidopsis Thaliana] (GB:P49691;GB:Q9LYZ8); similar to 60S ribosomal protein L4/L1 (RPL4A) [Arabidopsis thaliana] (TAIR:AT3G09630.1); similar to putative 60S ribosomal protein L1 [Trifolium pratense] (GB:BAE71290.1); similar to putative 60S ribosomal protein L1 [Trifolium pratense] (GB:BAE71215.1); similar…
AT1G16870	NA	mitochondrial 28S ribosomal protein S29-related; similar to Os07g0202900 [Oryza sativa (japonica cultivar-group)] (GB:NP_001059138.1); similar to Mitochondrial ribosome small subunit component, mediator of apoptosis DAP3 (ISS) [Ostreococcus tauri] (GB:CAL53223.1); contains domain SUBFAMILY NOT NAMED (PTHR12810:SF2); contains domain FAMILY NOT NAMED (PTHR12810); contains domain P-loop containing n…
AT3G28900	NA	60S ribosomal protein L34 (RPL34C); Identical to 60S ribosomal protein L34-3 (RPL34C) [Arabidopsis Thaliana] (GB:Q9LJW6); similar to RPL34 (RIBOSOMAL PROTEIN L34), structural constituent of ribosome [Arabidopsis thaliana] (TAIR:AT1G69620.1); similar to 60S ribosomal protein L34, putative [Solanum demissum] (GB:AAT39969.1); similar to 60S ribosomal protein L34 (GB:P41098); contains InterPro domain…
AT5G35680	NA	eukaryotic translation initiation factor 1A, putative / eIF-1A, putative / eIF-4C, putative; similar to eukaryotic translation initiation factor 1A, putative / eIF-1A, putative / eIF-4C, putative [Arabidopsis thaliana] (TAIR:AT2G04520.1); similar to putative translation initiation factor eIF-1A-like [Solanum tuberosum] (GB:ABB55392.1); contains InterPro domain Nucleic acid-binding, OB-fold, subgr…
AT5G64140	RPS28	Encodes a putative ribosomal protein S28.
AT2G32220	NA	60S ribosomal protein L27 (RPL27A); Identical to 60S ribosomal protein L27-1 (RPL27A) [Arabidopsis Thaliana] (GB:Q9SKX8); similar to 60S ribosomal protein L27 (RPL27B) [Arabidopsis thaliana] (TAIR:AT3G22230.1); similar to Ribosomal protein L27e; KOW [Medicago truncatula] (GB:ABE87742.1); contains InterPro domain Ribosomal protein L27e; (InterPro:IPR001141)
AT2G25840	OVA4, OVA4	OVA4 (OVULE ABORTION 4); ATP binding / aminoacyl-tRNA ligase; similar to putative tryptophanyl-tRNA synthetase [Oryza sativa (japonica cultivar-group)] (GB:BAD87908.1); contains InterPro domain Aminoacyl-tRNA synthetase, class I; (InterPro:IPR001412); contains InterPro domain Tryptophanyl-tRNA synthetase, class Ib; (InterPro:IPR002306); contains InterPro domain Aminoacyl-tRNA synthetase, class Ib…
AT1G18540	NA	60S ribosomal protein L6 (RPL6A); Identical to 60S ribosomal protein L6-1 (RPL6A) [Arabidopsis Thaliana] (GB:Q9FZ76); similar to 60S ribosomal protein L6 (RPL6C) [Arabidopsis thaliana] (TAIR:AT1G74050.1); similar to 60S ribosomal protein L6 (YL16-like) (GB:P34091); contains InterPro domain Ribosomal protein L6, N-terminal; (InterPro:IPR005568); contains InterPro domain Ribosomal protein L6E; (Int…
AT4G15570	MAA3	tRNA-splicing endonuclease positive effector-related; similar to tRNA-splicing endonuclease positive effector-related [Arabidopsis thaliana] (TAIR:AT4G30100.1); similar to Os06g0310200 [Oryza sativa (japonica cultivar-group)] (GB:NP_001057481.1); similar to regulator of nonsense transcripts 1-like [Oryza sativa (japonica cultivar-group)] (GB:BAD62206.1); similar to putative component of a tRNA sp…
AT5G14320	NA	30S ribosomal protein S13, chloroplast (CS13); Identical to 30S ribosomal protein S13, chloroplast precursor (CS13) (RPS13) [Arabidopsis Thaliana] (GB:P42732;GB:Q9LY97); similar to 30S ribosomal protein S13, chloroplast, putative [Arabidopsis thaliana] (TAIR:AT1G77750.1); similar to putative 30S ribosomal protein S13 [Oryza sativa (japonica cultivar-group)] (GB:AAS07249.1); contains InterPro doma…
AT3G04840	NA	40S ribosomal protein S3A (RPS3aA); Identical to 40S ribosomal protein S3a-1 (RPS3AA) [Arabidopsis Thaliana] (GB:Q9CAV0); similar to 40S ribosomal protein S3A (RPS3aB) [Arabidopsis thaliana] (TAIR:AT4G34670.1); similar to 40S ribosomal protein S3a (S phase-specific protein BIS289) (GB:P49396); contains InterPro domain Ribosomal protein S3Ae; (InterPro:IPR001593)
AT3G56910	PSRP5	PSRP5 (PLASTID-SPECIFIC 50S RIBOSOMAL PROTEIN 5); Identical to Plastid-specific 50S ribosomal protein 5, chloroplast precursor (PSRP- 5) (PSRP5) [Arabidopsis Thaliana] (GB:Q9LER7;GB:Q94B31); similar to Os01g0278900 [Oryza sativa (japonica cultivar-group)] (GB:NP_001042743.1); similar to 50s ribosomal protein l18, chloroplast precursor (cl18). [Medicago truncatula] (GB:ABE79862.1)
AT1G29880	NA	glycyl-tRNA synthetase / glycine--tRNA ligase; Identical to Glycyl-tRNA synthetase 1, mitochondrial precursor (EC 6.1.1.14) (Glycine--tRNA ligase 1) (GlyRS 1) (GLYRS-1) [Arabidopsis Thaliana] (GB:O23627;GB:Q8LBY0;GB:Q949T7); similar to tRNA synthetase class II (G, H, P and S) family protein [Arabidopsis thaliana] (TAIR:AT1G29870.1); similar to PREDICTED: similar to glycyl-tRNA synthetase [Rattus …
AT1G51380	NA	eukaryotic translation initiation factor 4A, putative / eIF-4A, putative; Identical to DEAD-box ATP-dependent RNA helicase 34 (EC 3.6.1.-) (RH34) [Arabidopsis Thaliana] (GB:Q9C8J1;GB:Q9SYE0); similar to eukaryotic translation initiation factor 4A, putative / eIF-4A, putative / DEAD box RNA helicase, putative [Arabidopsis thaliana] (TAIR:AT3G19760.1); similar to Eukaryotic initiation factor 4A-3 (…
AT2G37190	NA	60S ribosomal protein L12 (RPL12A); Identical to 60S ribosomal protein L12-1 (RPL12A) [Arabidopsis Thaliana] (GB:P50883;GB:Q9ZQD3); similar to 60S ribosomal protein L12 (RPL12B) [Arabidopsis thaliana] (TAIR:AT3G53430.1); similar to 60S ribosomal protein L12 [Capsicum annuum] (GB:AAR83868.1); similar to Os02g0699600 [Oryza sativa (japonica cultivar-group)] (GB:NP_001047832.1); contains InterPro do…
AT5G45590	NA	structural constituent of ribosome; similar to Os10g0579500 [Oryza sativa (japonica cultivar-group)] (GB:NP_001065508.1); similar to unknown protein [Oryza sativa] (GB:AAG46165.1); contains InterPro domain Ribosomal protein L35; (InterPro:IPR001706)
AT1G07320	RPL4	encodes a plastid ribosomal protein L4
AT4G11175	NA	translation initiation factor IF-1, chloroplast, putative; Identical to Translation initiation factor IF-1, chloroplast precursor [Arabidopsis Thaliana] (GB:O82499;GB:Q56YK9;GB:Q8GY59;GB:Q9T016); similar to Translation initiation factor IF-1, chloroplast precursor (GB:Q94KR7); contains InterPro domain Nucleic acid-binding, OB-fold, subgroup; (InterPro:IPR012340); contains InterPro domain Nucleic …
AT3G59650	NA	mitochondrial ribosomal protein L51/S25/CI-B8 family protein; similar to Unknown protein [Oryza sativa (japonica cultivar-group)] (GB:AAN77300.1); contains InterPro domain Mitochondrial ribosome; (InterPro:IPR007741)
AT5G27470	NA	seryl-tRNA synthetase / serine--tRNA ligase; Identical to Seryl-tRNA synthetase (EC 6.1.1.11) (Serine--tRNA ligase) (SerRS) [Arabidopsis Thaliana] (GB:Q39230); similar to AtSRS (OVULE ABORTION 7), serine-tRNA ligase [Arabidopsis thaliana] (TAIR:AT1G11870.1); similar to Seryl-tRNA synthetase (Serine--tRNA ligase) (SerRS) (GB:O81983); similar to Os03g0198400 [Oryza sativa (japonica cultivar-group)]…
AT3G46790	CRR2	Encodes a member of a PCMP (plant combinatorial and modular protein) family (PCMP-H subfamily) with 9 pentatricopeptide (PPR) repeats. The protein is involved the intergenic processing of chloroplast RNA between rps7 and ndhB, which is essential for ndhB translation.
AT1G49400	emb1129	EMB1129 (EMBRYO DEFECTIVE 1129); structural constituent of ribosome; similar to ribosomal protein S17 family protein [Arabidopsis thaliana] (TAIR:AT3G18880.1); similar to ribosomal protein S17, putative [Medicago truncatula] (GB:ABE91522.1); similar to Os08g0359600 [Oryza sativa (japonica cultivar-group)] (GB:NP_001061632.1); contains InterPro domain Nucleic acid-binding, OB-fold, subgroup; (Inte…
AT4G29390	NA	40S ribosomal protein S30 (RPS30B); Identical to 40S ribosomal protein S30 (RPS30C) [Arabidopsis Thaliana] (GB:P49689;GB:O82203;GB:Q9M0E4); similar to 40S ribosomal protein S30 (RPS30A) [Arabidopsis thaliana] (TAIR:AT2G19750.1); similar to 40S ribosomal protein S30 (RPS30C) [Arabidopsis thaliana] (TAIR:AT5G56670.1); similar to Ribosomal protein S30 [Medicago truncatula] (GB:ABE80883.1); similar t…
AT2G39460	ATRPL23A, RPL23A, RPL23AA	Encodes a putative ribosomal protein L23a (AtrpL23a)., Encodes a putative ribosomal protein L23a (AtrpL23a)., Encodes a putative ribosomal protein L23a (AtrpL23a).
AT5G59850	NA	40S ribosomal protein S15A (RPS15aF); Identical to 40S ribosomal protein S15a-1 (RPS15AF) [Arabidopsis Thaliana] (GB:P42798;GB:Q7GD83); similar to RPS15A (RIBOSOMAL PROTEIN S15A), structural constituent of ribosome [Arabidopsis thaliana] (TAIR:AT1G07770.2); similar to unknown [Solanum tuberosum] (GB:ABA46758.1); contains InterPro domain Ribosomal protein S8; (InterPro:IPR000630)
AT3G13490	ATKRS-2, OVA5	OVA5 (OVULE ABORTION 5); ATP binding / aminoacyl-tRNA ligase; similar to lysyl-tRNA synthetase, putative / lysine--tRNA ligase, putative [Arabidopsis thaliana] (TAIR:AT3G11710.1); similar to lysyl-tRNA synthetase [Synechocystis sp. PCC 6803] (GB:NP_440803.1); similar to Os02g0623500 [Oryza sativa (japonica cultivar-group)] (GB:NP_001047472.1); contains InterPro domain Nucleic acid-binding, OB-fol…
AT5G09770	NA	ribosomal protein L17 family protein; similar to ribosomal protein L17 family protein [Arabidopsis thaliana] (TAIR:AT5G64650.1); similar to Ribosomal protein L17 [Medicago truncatula] (GB:ABE93922.1); contains InterPro domain Ribosomal protein L17; (InterPro:IPR000456)
AT4G04350	EMB2369	EMB2369 (EMBRYO DEFECTIVE 2369); ATP binding / aminoacyl-tRNA ligase; similar to OVA2 (OVULE ABORTION 2), ATP binding / aminoacyl-tRNA ligase [Arabidopsis thaliana] (TAIR:AT5G49030.2); similar to Isoleucyl-tRNA synthetase (ISS) [Ostreococcus tauri] (GB:CAL53315.1); similar to leucyl-tRNA synthetase [Treponema denticola ATCC 35405] (GB:NP_972938.1); similar to leucyl-tRNA synthetase [Salinibacter …
AT5G20180	NA	ribosomal protein L36 family protein; similar to Os03g0811800 [Oryza sativa (japonica cultivar-group)] (GB:NP_001051675.1); similar to Ribosomal protein L36 [Lactobacillus reuteri 100-23] (GB:ZP_01275107.1); contains InterPro domain Ribosomal protein L36; (InterPro:IPR000473)
AT3G02560	NA	40S ribosomal protein S7 (RPS7B); Identical to 40S ribosomal protein S7-2 (RPS7B) [Arabidopsis Thaliana] (GB:Q9M885); similar to 40S ribosomal protein S7 (RPS7C) [Arabidopsis thaliana] (TAIR:AT5G16130.1); similar to 40S ribosomal protein S7 (GB:Q9XH45); contains InterPro domain Ribosomal protein S7E; (InterPro:IPR000554)
AT3G55400	OVA1, OVA1	OVA1 (OVULE ABORTION 1); ATP binding / aminoacyl-tRNA ligase; similar to methionine--tRNA ligase, putative / methionyl-tRNA synthetase, putative / MetRS, putative [Arabidopsis thaliana] (TAIR:AT4G13780.1); similar to Os03g0209600 [Oryza sativa (japonica cultivar-group)] (GB:NP_001049336.1); similar to Putative methionyl-tRNA synthetase [Oryza sativa (japonica cultivar-group)] (GB:AAN77311.1); con…
AT3G13580	NA	60S ribosomal protein L7 (RPL7D); Identical to 60S ribosomal protein L7-4 (RPL7D) [Arabidopsis Thaliana] (GB:Q9LHP1); similar to 60S ribosomal protein L7 (RPL7B) [Arabidopsis thaliana] (TAIR:AT2G01250.1); similar to ribosomal protein L7 (GB:1909359B); contains InterPro domain Ribosomal L30, N-terminal; (InterPro:IPR012988); contains InterPro domain Ribosomal protein L30; (InterPro:IPR000517); con…
AT4G23620	NA	50S ribosomal protein-related; similar to unknown protein [Arabidopsis thaliana] (TAIR:AT5G66860.1); similar to Ribosomal protein L25 [Medicago truncatula] (GB:ABD28532.1); contains InterPro domain Ribosomal protein L25-like; (InterPro:IPR011035); contains InterPro domain Ribosomal protein L25; (InterPro:IPR001021)
AT1G27400	NA	60S ribosomal protein L17 (RPL17A); Identical to 60S ribosomal protein L17-1 (RPL17A) [Arabidopsis Thaliana] (GB:Q93VI3;GB:Q9FZJ5); similar to 60S ribosomal protein L17 (RPL17B) [Arabidopsis thaliana] (TAIR:AT1G67430.1); similar to ribosomal protein [Petunia x hybrida] (GB:AAL09401.1); contains InterPro domain Ribosomal protein L22/L17; (InterPro:IPR001063); contains InterPro domain Ribosomal pro…
AT2G40290	NA	RNA binding; similar to EIF2 ALPHA (eukaryotic translation initiation factor 2 alpha subunit), RNA binding [Arabidopsis thaliana] (TAIR:AT5G05470.1); similar to eukaryotic translation initiation factor 2 alpha [Oryza sativa (indica cultivar-group)] (GB:CAI29542.1); similar to Os03g0296400 [Oryza sativa (japonica cultivar-group)] (GB:NP_001049829.1); contains InterPro domain Nucleic acid-binding, …
AT2G33370	NA	60S ribosomal protein L23 (RPL23B); Identical to 60S ribosomal protein L23 (RPL23C) [Arabidopsis Thaliana] (GB:P49690;GB:Q8L8P0;GB:Q9SDB5); similar to EMB2171 (EMBRYO DEFECTIVE 2171), structural constituent of ribosome [Arabidopsis thaliana] (TAIR:AT3G04400.1); similar to 60S ribosomal protein L23 (RPL23A) [Arabidopsis thaliana] (TAIR:AT1G04480.1); similar to ribosomal protein L17 [Castanea sativ…
AT4G31700	RPS6	Encodes a putative ribosomal protein S6 (rps6).
AT3G60770	NA	40S ribosomal protein S13 (RPS13A); Identical to 40S ribosomal protein S13-1 (RPS13A) [Arabidopsis Thaliana] (GB:P59223;GB:P49203;GB:Q93V69;GB:Q93WJ4;GB:Q9LZY6); Identical to 40S ribosomal protein S13-2 (RPS13B) [Arabidopsis Thaliana] (GB:P59224;GB:O81311;GB:P49203;GB:Q9SLR4); similar to ATRPS13A (RIBOSOMAL PROTEIN S13A), structural constituent of ribosome [Arabidopsis thaliana] (TAIR:AT4G00100.1…
AT3G22300	RPS10	Nuclear-encoded gene for mitochondrial ribosomal small subunit protein S10
AT5G02450	NA	60S ribosomal protein L36 (RPL36C); Identical to 60S ribosomal protein L36-3 (RPL36C) [Arabidopsis Thaliana] (GB:Q9LZ57); similar to 60S ribosomal protein L36 (RPL36B) [Arabidopsis thaliana] (TAIR:AT3G53740.4); similar to ribosomal protein L36 [Triticum aestivum] (GB:AAW50980.1); contains InterPro domain Ribosomal protein L36E; (InterPro:IPR000509)
AT3G20230	NA	50S ribosomal protein L18 family; similar to structural constituent of ribosome [Arabidopsis thaliana] (TAIR:AT1G08845.1); similar to unknown protein [Oryza sativa (japonica cultivar-group)] (GB:BAD07676.1); contains InterPro domain Ribosomal protein L18P/L5E; (InterPro:IPR005484)
AT4G30930	NFD1	NFD1 (NUCLEAR FUSION DEFECTIVE 1); structural constituent of ribosome; Identical to 50S ribosomal protein L21, mitochondrial precursor (RPL21M) [Arabidopsis Thaliana] (GB:Q8L9A0;GB:O65556;GB:Q9B7N7); similar to 50S ribosomal protein L21, chloroplast / CL21 (RPL21) [Arabidopsis thaliana] (TAIR:AT1G35680.1); similar to Os05g0557800 [Oryza sativa (japonica cultivar-group)] (GB:NP_001056292.1); simil…
AT1G77750	NA	30S ribosomal protein S13, chloroplast, putative; Identical to Small ribosomal subunit protein S13, mitochondrial precursor (mS13) (RPS13) [Arabidopsis Thaliana] (GB:Q9CA19); similar to 30S ribosomal protein S13, chloroplast (CS13) [Arabidopsis thaliana] (TAIR:AT5G14320.1); similar to Small ribosomal subunit protein S13, mitochondrial precursor (GB:Q8LPW2); contains InterPro domain Ribosomal prot…
AT2G24060	NA	translation initiation factor 3 (IF-3) family protein; similar to translation initiation factor 3 (IF-3) family protein [Arabidopsis thaliana] (TAIR:AT4G30690.1); similar to Initiation factor 3 [Medicago truncatula] (GB:ABE79490.1); contains InterPro domain Initiation factor 3; (InterPro:IPR001288)
AT1G76810	NA	eukaryotic translation initiation factor 2 family protein / eIF-2 family protein; similar to translation initiation factor [Arabidopsis thaliana] (TAIR:AT1G21160.1); similar to eukaryotic translation initiation factor 2 family protein / eIF-2 family protein [Arabidopsis thaliana] (TAIR:AT1G76825.1); similar to translation initiation factor [Arabidopsis thaliana] (TAIR:AT1G76720.1); similar to tra…
AT1G75350	emb2184	EMB2184 (EMBRYO DEFECTIVE 2184); structural constituent of ribosome; Identical to 50S ribosomal protein L31, chloroplast precursor (CL31) (RPL31) [Arabidopsis Thaliana] (GB:Q9FWS4); similar to similar to chloroplast 50S ribosomal protein L31 [Medicago sativa] (GB:AAC77927.1); contains InterPro domain Ribosomal protein L31; (InterPro:IPR002150)
AT3G01800	NA	ribosome recycling factor family protein / ribosome releasing factor family protein; similar to ribosome recycling factor, chloroplast, putative / ribosome releasing factor, chloroplast, putative [Arabidopsis thaliana] (TAIR:AT3G63190.1); similar to ribosome recycling factor [Bacillus clausii KSM-K16] (GB:YP_175735.1); similar to Os04g0490400 [Oryza sativa (japonica cultivar-group)] (GB:NP_001053…
AT5G52650	NA	40S ribosomal protein S10 (RPS10C); Identical to 40S ribosomal protein S10-3 (RPS10C) [Arabidopsis Thaliana] (GB:Q9LTF2;GB:Q8VZ66); similar to 40S ribosomal protein S10 (RPS10A) [Arabidopsis thaliana] (TAIR:AT4G25740.1); similar to 40S ribosomal protein S10-like [Solanum tuberosum] (GB:ABB55398.1); similar to 40S ribosomal protein S10-like [Solanum tuberosum] (GB:ABB55361.1); contains InterPro do…
AT4G10450	NA	60S ribosomal protein L9 (RPL90D); Identical to 60S ribosomal protein L9-2 (RPL9D) [Arabidopsis Thaliana] (GB:Q9SZX9); similar to 60S ribosomal protein L9 (RPL90B) [Arabidopsis thaliana] (TAIR:AT1G33120.1); similar to 60S ribosomal protein L9 (RPL90A/C) [Arabidopsis thaliana] (TAIR:AT1G33140.1); similar to unknown [Solanum tuberosum] (GB:ABA81856.1); contains InterPro domain Ribosomal protein L6;…
AT3G53430	NA	60S ribosomal protein L12 (RPL12B); Identical to 60S ribosomal protein L12-2 (RPL12B) [Arabidopsis Thaliana] (GB:Q9LFH5); similar to 60S ribosomal protein L12 (RPL12A) [Arabidopsis thaliana] (TAIR:AT2G37190.1); similar to 60S ribosomal protein L12 [Capsicum annuum] (GB:AAR83868.1); similar to Os02g0699600 [Oryza sativa (japonica cultivar-group)] (GB:NP_001047832.1); contains InterPro domain Ribos…
AT3G08740	NA	elongation factor P (EF-P) family protein; similar to elongation factor P (EF-P) family protein [Arabidopsis thaliana] (TAIR:AT4G26310.1); similar to elongation factor P [Synechococcus elongatus PCC 6301] (GB:YP_172255.1); similar to Os11g0116400 [Oryza sativa (japonica cultivar-group)] (GB:NP_001065588.1); similar to Os12g0115900 [Oryza sativa (japonica cultivar-group)] (GB:NP_001065991.1); cont…
AT4G00810	NA	60S acidic ribosomal protein P1 (RPP1B); Identical to 60S acidic ribosomal protein P1-2 (RPP1B) [Arabidopsis Thaliana] (GB:O23095;GB:Q9ASX0); similar to 60S acidic ribosomal protein P1 (RPP1C) [Arabidopsis thaliana] (TAIR:AT5G47700.2); similar to acidic ribosomal protein P1a-like [Solanum tuberosum] (GB:ABB29934.1); contains InterPro domain Ribosomal protein 60S; (InterPro:IPR001813)
AT1G26910	NA	60S ribosomal protein L10 (RPL10B); Identical to 60S ribosomal protein L10-2 (Wilms tumor suppressor protein homolog) (RPL10B) [Arabidopsis Thaliana] (GB:Q08770;GB:Q42327;GB:Q9ZVG7); similar to 60S ribosomal protein L10 (RPL10A) / Wilm's tumor suppressor protein-related [Arabidopsis thaliana] (TAIR:AT1G14320.1); similar to 60S ribosomal protein L10 (QM protein homolog) (GB:Q9SPB3); similar to Rib…
AT3G13180	NA	NOL1/NOP2/sun family protein / antitermination NusB domain-containing protein; similar to nucleolar protein, putative [Arabidopsis thaliana] (TAIR:AT4G26600.1); similar to Os09g0477900 [Oryza sativa (japonica cultivar-group)] (GB:NP_001063467.1); similar to ribosomal RNA small subunit methyltransferase B [Salinibacter ruber DSM 13855] (GB:YP_445018.1); contains InterPro domain SAM (and some other…
AT4G12600	NA	ribosomal protein L7Ae/L30e/S12e/Gadd45 family protein; similar to ribosomal protein L7Ae/L30e/S12e/Gadd45 family protein [Arabidopsis thaliana] (TAIR:AT5G20160.1); similar to Os03g0241200 [Oryza sativa (japonica cultivar-group)] (GB:NP_001049514.1); similar to ribosomal protein L7 [Hyacinthus orientalis] (GB:AAT08750.1); contains InterPro domain High mobility group-like nuclear protein; (InterPr…
AT3G17465	RPL3P	encodes a putative L3 ribosomal protein targeted to the plastid.
AT1G15810	NA	ribosomal protein S15 family protein; similar to ribosomal protein S15 family protein [Arabidopsis thaliana] (TAIR:AT1G80620.1); similar to Os02g0803200 [Oryza sativa (japonica cultivar-group)] (GB:NP_001048424.1); similar to ribosomal protein S15-like [Oryza sativa (japonica cultivar-group)] (GB:BAD44816.1); contains InterPro domain S15/NS1, RNA-binding; (InterPro:IPR009068); contains InterPro d…
AT5G27395	NA	protein translocase; similar to Putative mitochondrial/chloroplast ribosomal protein L45 (ISS) [Ostreococcus tauri] (GB:CAL55110.1); similar to Os07g0647300 [Oryza sativa (japonica cultivar-group)] (GB:NP_001060468.1); contains InterPro domain Mitochondrial import inner membrane translocase, subunit Tim44; (InterPro:IPR007379)
AT5G03850	NA	40S ribosomal protein S28 (RPS28B); Identical to 40S ribosomal protein S28-1 (RPS28B) [Arabidopsis Thaliana] (GB:Q9SR73); similar to 40S ribosomal protein S28 (RPS28A) [Arabidopsis thaliana] (TAIR:AT3G10090.1); similar to ribosomal protein S28 [Prunus persica] (GB:CAA10101.1); similar to ribosomal protein S28 [Prunus persica] (GB:CAA10104.1); contains InterPro domain Ribosomal protein S28e; (Inte…
AT5G16130	NA	40S ribosomal protein S7 (RPS7C); Identical to 40S ribosomal protein S7-3 (RPS7C) [Arabidopsis Thaliana] (GB:Q8LD03;GB:Q9LF15); similar to 40S ribosomal protein S7 (RPS7B) [Arabidopsis thaliana] (TAIR:AT3G02560.2); similar to hypothetical protein [Cleome spinosa] (GB:ABD96919.1); contains InterPro domain Ribosomal protein S7E; (InterPro:IPR000554)
AT2G33450	NA	50S ribosomal protein L28, chloroplast (CL28); Identical to 50S ribosomal protein L28, chloroplast precursor (CL28) (RPL28) [Arabidopsis Thaliana] (GB:O22795;GB:Q8VY79); similar to 50S ribosomal protein L28, chloroplast precursor (CL28) (GB:P30956); contains InterPro domain Ribosomal protein L28; (InterPro:IPR001383)
AT3G63190	RRF	ribosome recycling factor, chloroplast, putative / ribosome releasing factor, chloroplast, putative; Identical to Ribosome recycling factor, chloroplast precursor (Ribosome-releasing factor, chloroplast) (RRF) (CpFrr) (RRFHCP) (RRF) [Arabidopsis Thaliana] (GB:Q9M1X0;GB:Q93V42); similar to ribosome recycling factor family protein / ribosome releasing factor family protein [Arabidopsis thaliana] (T…
AT1G78630	emb1473	EMB1473 (EMBRYO DEFECTIVE 1473); structural constituent of ribosome; Identical to 50S ribosomal protein L13, chloroplast precursor (CL13) (RPL13) [Arabidopsis Thaliana] (GB:Q9SYL9); similar to ribosomal protein L13 family protein [Arabidopsis thaliana] (TAIR:AT3G01790.2); similar to 50S ribosomal protein L13, chloroplast precursor (CL13) (GB:P12629); contains InterPro domain Ribosomal protein L13…
AT4G25740	NA	40S ribosomal protein S10 (RPS10A); Identical to 40S ribosomal protein S10-1 (RPS10A) [Arabidopsis Thaliana] (GB:Q9SW09); similar to 40S ribosomal protein S10 (RPS10C) [Arabidopsis thaliana] (TAIR:AT5G52650.1); similar to 40S ribosomal protein S10-like [Solanum tuberosum] (GB:ABB55361.1); contains InterPro domain Plectin/S10, N-terminal; (InterPro:IPR005326); contains InterPro domain Fe-only hydr…
AT1G56350	NA	peptide chain release factor, putative; similar to HCF109 (HIGH CHLOROPHYLL FLUORESCENT 109), translation release factor [Arabidopsis thaliana] (TAIR:AT5G36170.2); similar to Os03g0305700 [Oryza sativa (japonica cultivar-group)] (GB:NP_001049885.1); similar to protein chain release factor B [Erythrobacter litoralis HTCC2594] (GB:YP_458240.1); contains InterPro domain PCRF; (InterPro:IPR005139); c…
AT4G17390	NA	60S ribosomal protein L15 (RPL15B); Identical to 60S ribosomal protein L15-2 (RPL15B) [Arabidopsis Thaliana] (GB:Q8VYF1;GB:O23582); Identical to 60S ribosomal protein L15-1 (RPL15A) [Arabidopsis Thaliana] (GB:O23515); similar to 60S ribosomal protein L15 (RPL15A) [Arabidopsis thaliana] (TAIR:AT4G16720.1); similar to 60S ribosomal protein L15 [Brassica oleracea] (GB:ABD65137.1); contains InterPro …
AT3G24830	NA	60S ribosomal protein L13A (RPL13aB); Identical to 60S ribosomal protein L13a-2 (RPL13AB) [Arabidopsis Thaliana] (GB:Q9LRX8;GB:Q8RXI2); similar to 60S ribosomal protein L13A (RPL13aA) [Arabidopsis thaliana] (TAIR:AT3G07110.1); similar to 60S ribosomal protein L13a-like protein [Solanum tuberosum] (GB:ABA46790.1); contains InterPro domain Ribosomal protein L13; (InterPro:IPR005822); contains Inter…
AT1G66530	NA	arginyl-tRNA synthetase, putative / arginine--tRNA ligase, putative; similar to EMB1027 (EMBRYO DEFECTIVE 1027), ATP binding / arginine-tRNA ligase [Arabidopsis thaliana] (TAIR:AT4G26300.1); similar to unnamed protein product [Oryza sativa (japonica cultivar-group)] (GB:BAB08191.1); similar to ar (GB:ABE90423.1); similar to Ar (GB:ABE80787.1); contains InterPro domain Arginyl-tRNA synthetase, cla…
AT5G47890	NA	NADH-ubiquinone oxidoreductase B8 subunit, putative; similar to Mitochondrial ribosome [Medicago truncatula] (GB:ABE92961.1); contains InterPro domain Mitochondrial ribosome; (InterPro:IPR007741)
AT4G34730	NA	ribosome-binding factor A family protein; Identical to Probable ribosome-binding factor A, chloroplast precursor [Arabidopsis Thaliana] (GB:O65693;GB:Q8H0V9); similar to Os06g0137600 [Oryza sativa (japonica cultivar-group)] (GB:NP_001056734.1); similar to COG0858: Ribosome-binding factor A [Nostoc punctiforme PCC 73102] (GB:ZP_00109051.1); contains InterPro domain Ribosome-binding factor A; (Inte…
AT4G02930	NA	elongation factor Tu, putative / EF-Tu, putative; Identical to Elongation factor Tu, mitochondrial precursor (TUFA) [Arabidopsis Thaliana] (GB:Q9ZT91;GB:Q39206); similar to AtRABE1b/AtRab8D (Arabidopsis Rab GTPase homolog E1b), translation elongation factor [Arabidopsis thaliana] (TAIR:AT4G20360.1); similar to translational elongation factor EF-TuM [Zea mays] (GB:AAG32661.1); similar to Os03g0851…
AT4G24940	AT-SAE1-1, ATSAE1A, SAE1A	Encodes one of the two subunits of the SUMO activation enzyme required during sumolation. Sumolation is a post-translational protein modification process similar to ubiquitination during which a polypeptide (SUMO) is covalently attached to a target protein., Encodes one of the two subunits of the SUMO activation enzyme required during sumolation. Sumolation is a post-translational protein modific…
AT3G25520	ATL5, OLI5, PGY3, RPL5A	Encodes ribosomal protein L5 that binds to 5S ribosomal RNA and in involved in its export from the nucleus to the cytoplasm., Encodes ribosomal protein L5 that binds to 5S ribosomal RNA and in involved in its export from the nucleus to the cytoplasm., Encodes ribosomal protein L5 that binds to 5S ribosomal RNA and in involved in its export from the nucleus to the cytoplasm., Encodes ribosomal pro…
AT4G39280	NA	phenylalanyl-tRNA synthetase, putative / phenylalanine--tRNA ligase, putative; Identical to Probable phenylalanyl-tRNA synthetase alpha chain (EC 6.1.1.20) (Phenylalanine--tRNA ligase alpha chain) (PheRS) [Arabidopsis Thaliana] (GB:Q9T034;GB:Q8LPR1); similar to phenylalanyl-tRNA synthetase class IIc family protein [Arabidopsis thaliana] (TAIR:AT3G58140.1); similar to Phenylalanyl-tRNA synthetase,…
AT4G26300	emb1027	EMB1027 (EMBRYO DEFECTIVE 1027); ATP binding / arginine-tRNA ligase; similar to arginyl-tRNA synthetase, putative / arginine--tRNA ligase, putative [Arabidopsis thaliana] (TAIR:AT1G66530.1); similar to unnamed protein product [Oryza sativa (japonica cultivar-group)] (GB:BAB08191.1); similar to ar (GB:ABE90423.1); similar to Ar (GB:ABE80787.1); contains InterPro domain Arginyl-tRNA synthetase, cla…
AT2G31170	SYCO, SYCO	tRNA synthetase class I (C) family protein; similar to tRNA synthetase class I (C) family protein [Arabidopsis thaliana] (TAIR:AT5G38830.1); similar to Os09g0556500 [Oryza sativa (japonica cultivar-group)] (GB:NP_001063899.1); similar to Cysteinyl-tRNA synthetase, putative, expressed [Oryza sativa (japonica cultivar-group)] (GB:ABF93924.1); similar to Cysteinyl-tRNA synthetase, putative, expresse…
AT1G48830	NA	40S ribosomal protein S7 (RPS7A); Identical to 40S ribosomal protein S7-1 (RPS7A) [Arabidopsis Thaliana] (GB:Q9C514); similar to 40S ribosomal protein S7 (RPS7B) [Arabidopsis thaliana] (TAIR:AT3G02560.2); similar to 40S ribosomal protein S7-like protein [Solanum tuberosum] (GB:ABA40437.1); contains InterPro domain Ribosomal protein S7E; (InterPro:IPR000554)
AT1G23290	RPL27A, RPL27AB	Encodes a ribosomal protein L27A, a constituent of the large subunit of the ribosomal complex. Regulated by TCP20., Encodes a ribosomal protein L27A, a constituent of the large subunit of the ribosomal complex. Regulated by TCP20.
AT1G72340	NA	eukaryotic translation initiation factor 2B family protein / eIF-2B family protein; similar to GTP binding / translation initiation factor [Arabidopsis thaliana] (TAIR:AT1G53880.1); similar to GTP binding / translation initiation factor [Arabidopsis thaliana] (TAIR:AT1G53900.1); similar to Initiation factor 2 subunit family protein, expressed [Oryza sativa (japonica cultivar-group)] (GB:ABA98593.…
AT5G23740	RPS11-BETA	Encodes a putative ribosomal protein S11 (RPS11-beta).
AT1G25260	NA	acidic ribosomal protein P0-related; similar to 60S acidic ribosomal protein P0 (RPP0C) [Arabidopsis thaliana] (TAIR:AT3G11250.1); similar to unknown [Solanum tuberosum] (GB:ABA40425.1); contains InterPro domain Ribosomal protein L10; (InterPro:IPR001790)
AT1G15930	NA	40S ribosomal protein S12 (RPS12A); Identical to 40S ribosomal protein S12-1 (RPS12A) [Arabidopsis Thaliana] (GB:Q9S9P1); similar to 40S ribosomal protein S12 (RPS12C) [Arabidopsis thaliana] (TAIR:AT2G32060.2); similar to Ribosomal protein L7Ae/L30e/S12e/Gadd45 [Medicago truncatula] (GB:ABE87516.1); contains InterPro domain Ribosomal protein S12E; (InterPro:IPR000530); contains InterPro domain Ri…
AT5G02610	NA	60S ribosomal protein L35 (RPL35D); Identical to 60S ribosomal protein L35-4 (RPL35D) [Arabidopsis Thaliana] (GB:Q9LZ41); similar to 60S ribosomal protein L35 (RPL35B) [Arabidopsis thaliana] (TAIR:AT2G39390.1); similar to 60S ribosomal protein L35 (RPL35A) [Arabidopsis thaliana] (TAIR:AT3G09500.1); similar to 60S ribosomal protein L35 (GB:Q9M5L0); contains InterPro domain Ribosomal protein L29; (…
AT2G31060	NA	GTP binding / translation elongation factor; similar to elongation factor family protein [Arabidopsis thaliana] (TAIR:AT5G13650.2); similar to Os01g0752700 [Oryza sativa (japonica cultivar-group)] (GB:NP_001044268.1); similar to Elongation factor Tu, domain 2; Translation elongation factor G [Medicago truncatula] (GB:ABE80513.1); contains InterPro domain Small GTP-binding protein domain; (InterPr…
AT3G55280	RPL23AB	60S ribosomal protein L23A (RPL23aB); Identical to 60S ribosomal protein L23a-2 (RPL23AB) [Arabidopsis Thaliana] (GB:Q9M3C3); similar to ATRPL23A (RIBOSOMAL PROTEIN L23A), RNA binding / structural constituent of ribosome [Arabidopsis thaliana] (TAIR:AT2G39460.1); similar to unknown [Brassica rapa] (GB:ABB97038.1); contains InterPro domain Ribosomal protein L23, N-terminal; (InterPro:IPR005633); c…
AT4G09800	RPS18C	encodes a ribosomal protein S18C, a constituent of the small subunit of the ribosomal complex
AT2G01250	NA	60S ribosomal protein L7 (RPL7B); Identical to 60S ribosomal protein L7-2 (RPL7B) [Arabidopsis Thaliana] (GB:P60040;GB:O80581;GB:Q42208;GB:Q9ZU42); similar to 60S ribosomal protein L7 (RPL7D) [Arabidopsis thaliana] (TAIR:AT3G13580.1); similar to 60S ribosomal protein L7 (RPL7C) [Arabidopsis thaliana] (TAIR:AT2G44120.2); similar to ribosomal protein L7 (GB:1909359B); contains InterPro domain Ribos…
AT1G07770	RPS15A	Encodes cytoplasmic ribosomal protein S15a.
AT1G34030	NA	40S ribosomal protein S18 (RPS18B); Identical to 40S ribosomal protein S18 (RPS18C) [Arabidopsis Thaliana] (GB:P34788;GB:Q94K22); similar to RPS18C (S18 RIBOSOMAL PROTEIN), structural constituent of ribosome [Arabidopsis thaliana] (TAIR:AT4G09800.1); similar to PFL (POINTED FIRST LEAVES), structural constituent of ribosome [Arabidopsis thaliana] (TAIR:AT1G22780.1); similar to Ribosomal protein S1…
AT5G58420	NA	40S ribosomal protein S4 (RPS4D); Identical to 40S ribosomal protein S4-1 (RPS4A) [Arabidopsis Thaliana] (GB:Q93VH9;GB:Q7XJS7); Identical to 40S ribosomal protein S4-3 (RPS4D) [Arabidopsis Thaliana] (GB:Q8VYK6;GB:Q944M1;GB:Q9FGI0); Identical to 40S ribosomal protein S4-2 (RPS4B) [Arabidopsis Thaliana] (GB:P49204;GB:Q42346;GB:Q9FL39;GB:Q9LYQ6); similar to 40S ribosomal protein S4 (RPS4B) [Arabidop…
AT5G17870	PSRP6	plastid-specific ribosomal protein 6 precursor (Psrp-6) - like
AT1G52300	NA	60S ribosomal protein L37 (RPL37B); Identical to 60S ribosomal protein L37-2 (RPL37B) [Arabidopsis Thaliana] (GB:Q43292;GB:Q9C822); similar to 60S ribosomal protein L37 (RPL37C) [Arabidopsis thaliana] (TAIR:AT3G16080.1); similar to ribosomal protein L37 [Glycine max] (GB:AAS47512.1); contains InterPro domain Ribosomal protein L37e; (InterPro:IPR001569)
AT4G33865	NA	40S ribosomal protein S29 (RPS29C); Identical to 40S ribosomal protein S29 (RPS29C) [Arabidopsis Thaliana] (GB:Q680P8;GB:Q9LDT9); similar to 40S ribosomal protein S29 (RPS29B) [Arabidopsis thaliana] (TAIR:AT3G44010.1); similar to 40S ribosomal protein S29 (RPS29A) [Arabidopsis thaliana] (TAIR:AT3G43980.1); similar to Os11g0634500 [Oryza sativa (japonica cultivar-group)] (GB:NP_001068325.1); simil…
AT5G47930	NA	40S ribosomal protein S27 (RPS27D); Identical to 40S ribosomal protein S27-3 (RPS27D) [Arabidopsis Thaliana] (GB:Q8L953;GB:Q9FGV6); similar to ARS27A (ARABIDOPSIS RIBOSOMAL PROTEIN S27), structural constituent of ribosome [Arabidopsis thaliana] (TAIR:AT3G61110.1); similar to ribosomal protein S27-like protein [Solanum tuberosum] (GB:ABA40465.1); contains InterPro domain Ribosomal protein S27E; (I…
AT3G07110	NA	60S ribosomal protein L13A (RPL13aA); Identical to 60S ribosomal protein L13a-1 (RPL13AA) [Arabidopsis Thaliana] (GB:Q9SFU1); similar to 60S ribosomal protein L13A (RPL13aB) [Arabidopsis thaliana] (TAIR:AT3G24830.1); similar to 60S ribosomal protein L13A (RPL13aD) [Arabidopsis thaliana] (TAIR:AT5G48760.2); similar to 60S ribosomal protein L13a-like protein [Solanum tuberosum] (GB:ABA46790.1); con…
AT3G18760	NA	ribosomal protein S6 family protein; similar to Os01g0220300 [Oryza sativa (japonica cultivar-group)] (GB:NP_001042425.1); contains domain Ribosomal protein S6 (SSF54995); contains domain no description (G3D.3.30.70.60)
AT1G72550	NA	tRNA synthetase beta subunit family protein; Identical to Probable phenylalanyl-tRNA synthetase beta chain (EC 6.1.1.20) (Phenylalanine--tRNA ligase beta chain) (PheRS) [Arabidopsis Thaliana] (GB:Q9SGE9); similar to Os05g0558900 [Oryza sativa (japonica cultivar-group)] (GB:NP_001056297.1); similar to B3/4 [Medicago truncatula] (GB:ABE85094.1); contains InterPro domain B3/4; (InterPro:IPR005146); …
AT3G25920	RPL15	encodes a plastid ribosomal protein CL15, a constituent of the large subunit of the ribosomal complex
AT1G61580	ARP2, RPL3B	ARP2/RPL3B (ARABIDOPSIS RIBOSOMAL PROTEIN 2); structural constituent of ribosome; Identical to 60S ribosomal protein L3-2 (ARP2) [Arabidopsis Thaliana] (GB:P22738;GB:Q9SY92); similar to ARP1 (ARABIDOPSIS RIBOSOMAL PROTEIN 1), structural constituent of ribosome [Arabidopsis thaliana] (TAIR:AT1G43170.3); similar to ribosomal protein (GB:AAA66161.1); similar to ribosomal protein L3 [Lycopersicon esc…
AT4G34555	NA	40S ribosomal protein S25, putative; Identical to 40S ribosomal protein S25-3 (RPS25D) [Arabidopsis Thaliana] (GB:Q8GYL5;GB:Q8L955); similar to 40S ribosomal protein S25 (RPS25E) [Arabidopsis thaliana] (TAIR:AT4G39200.1); similar to 40S ribosomal protein S25-1 (GB:Q9SIW5); contains InterPro domain S25 ribosomal protein; (InterPro:IPR004977)
AT2G19740	NA	60S ribosomal protein L31 (RPL31A); Identical to 60S ribosomal protein L31-1 (RPL31A) [Arabidopsis Thaliana] (GB:Q9SLL7); similar to 60S ribosomal protein L31 (RPL31C) [Arabidopsis thaliana] (TAIR:AT5G56710.1); similar to 60S ribosomal protein L31 (GB:P46290); contains InterPro domain Ribosomal protein L31e; (InterPro:IPR000054)
AT5G20290	NA	40S ribosomal protein S8 (RPS8A); Identical to 40S ribosomal protein S8-1 (RPS8A) [Arabidopsis Thaliana] (GB:Q93VG5); similar to 40S ribosomal protein S8 (RPS8B) [Arabidopsis thaliana] (TAIR:AT5G59240.1); similar to Os04g0349500 [Oryza sativa (japonica cultivar-group)] (GB:NP_001052526.1); similar to 40S ribosomal protein S8 (GB:Q08069); contains InterPro domain Ribosomal protein S8E; (InterPro:I…
AT4G15000	NA	60S ribosomal protein L27 (RPL27C); Identical to 60S ribosomal protein L27-3 (RPL27C) [Arabidopsis Thaliana] (GB:P51419;GB:O23354); similar to 60S ribosomal protein L27 (RPL27B) [Arabidopsis thaliana] (TAIR:AT3G22230.1); similar to Ribosomal protein L27e; KOW [Medicago truncatula] (GB:ABE87742.1); contains InterPro domain Ribosomal protein L27e; (InterPro:IPR001141), 60S ribosomal protein L27 (RP…
AT3G13120	NA	30S ribosomal protein S10, chloroplast, putative; Identical to 30S ribosomal protein S10, chloroplast precursor (RPS10) [Arabidopsis Thaliana] (GB:Q9LK61); similar to 30S ribosomal protein S10-like [Brassica napus] (GB:AAW22623.1); contains InterPro domain Ribosomal protein S10; (InterPro:IPR001848); contains InterPro domain Ribosomal protein S10, bacterial form; (InterPro:IPR005731)
AT5G25580	NA	similar to aminoacyl-tRNA synthetase family [Arabidopsis thaliana] (TAIR:AT1G18950.1); similar to hypothetical protein MtrDRAFT_AC130799g7v1 [Medicago truncatula] (GB:ABE83622.1); contains InterPro domain B repeat unit of collagen binding surface protein (cna); (InterPro:IPR008970)
AT5G44320	NA	eukaryotic translation initiation factor 3 subunit 7, putative / eIF-3 zeta, putative / eIF3d, putative; similar to translation initiation factor [Arabidopsis thaliana] (TAIR:AT4G20980.3); similar to eukaryotic translation initiation factor 3 (eIF-3), putative [Musa acuminata] (GB:ABF69959.1); similar to Os05g0566500 [Oryza sativa (japonica cultivar-group)] (GB:NP_001056343.1); similar to putativ…
AT3G02080	NA	40S ribosomal protein S19 (RPS19A); Identical to 40S ribosomal protein S19-1 (RPS19A) [Arabidopsis Thaliana] (GB:Q9SGA6); similar to 40S ribosomal protein S19 (RPS19B) [Arabidopsis thaliana] (TAIR:AT5G15520.1); similar to Ribosomal protein S19e [Medicago truncatula] (GB:ABE88682.1); contains InterPro domain Ribosomal protein S19e; (InterPro:IPR001266)
AT1G64510	NA	ribosomal protein S6 family protein; Identical to 30S ribosomal protein S6 alpha, chloroplast precursor (RPS6) [Arabidopsis Thaliana] (GB:Q8VY91;GB:Q9SGW4); similar to 30S ribosomal protein S6 alpha, chloroplast precursor [Contains: 30S ribosomal protein S6 beta; 30S ribosomal protein S6 gamma; 30S ribosomal protein S6 delta; 30S ribosomal protein S6 epsilon] (GB:P82403); contains InterPro domain…
AT5G41520	NA	40S ribosomal protein S10 (RPS10B); Identical to 40S ribosomal protein S10-2 (RPS10B) [Arabidopsis Thaliana] (GB:Q9FFS8); similar to 40S ribosomal protein S10 (RPS10A) [Arabidopsis thaliana] (TAIR:AT4G25740.1); similar to 40S ribosomal protein S10-like [Solanum tuberosum] (GB:ABB55361.1); contains InterPro domain Plectin/S10, N-terminal; (InterPro:IPR005326), 40S ribosomal protein S10 (RPS10B); I…
AT4G26310	NA	elongation factor P (EF-P) family protein; similar to elongation factor P (EF-P) family protein [Arabidopsis thaliana] (TAIR:AT3G08740.1); similar to putative translation elongation factor P [Oryza sativa (japonica cultivar-group)] (GB:AAP21425.1); contains InterPro domain Nucleic acid-binding, OB-fold, subgroup; (InterPro:IPR012340); contains InterPro domain Nucleic acid-binding, OB-fold; (Inter…
AT5G38830	NA	tRNA synthetase class I (C) family protein; similar to tRNA synthetase class I (C) family protein [Arabidopsis thaliana] (TAIR:AT3G56300.1); similar to Os09g0556500 [Oryza sativa (japonica cultivar-group)] (GB:NP_001063899.1); similar to Cysteinyl-tRNA synthetase, putative, expressed [Oryza sativa (japonica cultivar-group)] (GB:ABF93925.1); contains InterPro domain Cysteinyl-tRNA synthetase, clas…
AT3G60245	NA	60S ribosomal protein L37a (RPL37aC); Identical to 60S ribosomal protein L37a-2 (RPL37AC) [Arabidopsis Thaliana] (GB:Q8RXU5;GB:Q9LY39); similar to 60S ribosomal protein L37a (RPL37aB) [Arabidopsis thaliana] (TAIR:AT3G10950.1); similar to 60S ribosomal protein L37a (GB:P43209); contains InterPro domain Ribosomal L37ae protein; (InterPro:IPR002674)
AT3G46100	ATHRS1	histidyl-tRNA synthetase
AT2G34480	NA	60S ribosomal protein L18A (RPL18aB); Identical to 60S ribosomal protein L18a-2 (RPL18AB) [Arabidopsis Thaliana] (GB:P51418;GB:O64699); similar to 60S ribosomal protein L18A (RPL18aC) [Arabidopsis thaliana] (TAIR:AT3G14600.1); similar to unknown [Solanum tuberosum] (GB:ABA46783.1); contains InterPro domain Ribosomal L18ae protein; (InterPro:IPR002670)
AT4G26870	NA	aspartyl-tRNA synthetase, putative / aspartate--tRNA ligase, putative; similar to aspartyl-tRNA synthetase, putative / aspartate--tRNA ligase, putative [Arabidopsis thaliana] (TAIR:AT4G31180.2); similar to Os02g0686400 [Oryza sativa (japonica cultivar-group)] (GB:NP_001047770.1); similar to Aspartyl-tRNA synthetase, class IIb; tRNA synthetase, class II (D, K and N) [Medicago truncatula] (GB:ABE93…
ATCG00380	RPS4	Chloroplast encoded ribosomal protein S4
AT1G50840	POLGAMMA2	DNA Polymerase gamma2. Dual targeting to mitochondria and plastids due to alternative translation initiation.
AT2G32060	NA	40S ribosomal protein S12 (RPS12C); Identical to 40S ribosomal protein S12-2 (RPS12C) [Arabidopsis Thaliana] (GB:Q9SKZ3); similar to 40S ribosomal protein S12 (RPS12A) [Arabidopsis thaliana] (TAIR:AT1G15930.1); similar to Ribosomal protein L7Ae/L30e/S12e/Gadd45 [Medicago truncatula] (GB:ABE87516.1); contains InterPro domain Ribosomal protein S12E; (InterPro:IPR000530); contains InterPro domain Ri…
AT1G29070	NA	ribosomal protein L34 family protein; Identical to 50S ribosomal protein L34, chloroplast precursor (CL34) (RPL34) [Arabidopsis Thaliana] (GB:Q9LP37); similar to 50S ribosomal protein L34, chloroplast precursor (CL34) (GB:P82244); contains InterPro domain Ribosomal protein L34; (InterPro:IPR000271)
AT5G27770	NA	60S ribosomal protein L22 (RPL22C); Identical to 60S ribosomal protein L22-3 (RPL22C) [Arabidopsis Thaliana] (GB:Q9FE58); similar to structural constituent of ribosome [Arabidopsis thaliana] (TAIR:AT3G05560.3); similar to Ribosomal L22e protein [Medicago truncatula] (GB:ABE92854.1); contains InterPro domain Ribosomal L22e protein; (InterPro:IPR002671)
AT1G79850	CS17, PRPS17, RPS17	nuclear-encoded 30S chloroplast ribosomal protein S17, nuclear-encoded 30S chloroplast ribosomal protein S17, nuclear-encoded 30S chloroplast ribosomal protein S17
AT3G58700	NA	60S ribosomal protein L11 (RPL11B); Identical to 60S ribosomal protein L11-2 (L16) (RPL11D) [Arabidopsis Thaliana] (GB:P42794;GB:P42796;GB:Q42195;GB:Q8LD47;GB:Q9LXT1); Identical to 60S ribosomal protein L11-1 (L16A) (RPL11A) [Arabidopsis Thaliana] (GB:P42795;GB:Q9SJI2); similar to 60S ribosomal protein L11 (RPL11D) [Arabidopsis thaliana] (TAIR:AT5G45775.2); similar to RPL16A (ribosomal protein la…
AT1G35680	NA	50S ribosomal protein L21, chloroplast / CL21 (RPL21); Identical to 50S ribosomal protein L21, chloroplast precursor (CL21) (RPL21) [Arabidopsis Thaliana] (GB:P51412;GB:Q9SMM2); similar to NFD1 (NUCLEAR FUSION DEFECTIVE 1), structural constituent of ribosome [Arabidopsis thaliana] (TAIR:AT4G30930.1); similar to Os02g0259600 [Oryza sativa (japonica cultivar-group)] (GB:NP_001046479.1); similar to …
AT5G08180	NA	ribosomal protein L7Ae/L30e/S12e/Gadd45 family protein; Identical to H/ACA ribonucleoprotein complex subunit 2-like protein (Nhp2-like protein) [Arabidopsis Thaliana] (GB:Q9LEY9); similar to ribosomal protein L7Ae/L30e/S12e/Gadd45 family protein [Arabidopsis thaliana] (TAIR:AT5G20160.1); similar to ribosomal protein L7Ae/L30e/S12e/Gadd45 family protein [Arabidopsis thaliana] (TAIR:AT4G22380.1); s…
AT1G06380	NA	ribosomal protein-related; similar to 60S ribosomal protein-related [Arabidopsis thaliana] (TAIR:AT2G42650.1); similar to 60S ribosomal protein-related (ISS) [Ostreococcus tauri] (GB:CAL54265.1); similar to Os05g0558000 [Oryza sativa (japonica cultivar-group)] (GB:NP_001056294.1); contains InterPro domain Ribosomal protein L1; (InterPro:IPR002143)
AT3G14600	NA	60S ribosomal protein L18A (RPL18aC); Identical to 60S ribosomal protein L18a-3 (RPL18AC) [Arabidopsis Thaliana] (GB:Q9LUD4;GB:Q8L9M5); similar to 60S ribosomal protein L18A (RPL18aB) [Arabidopsis thaliana] (TAIR:AT2G34480.1); similar to unknown [Solanum tuberosum] (GB:ABA46783.1); contains InterPro domain Ribosomal L18ae protein; (InterPro:IPR002670)
AT4G13780	NA	methionine--tRNA ligase, putative / methionyl-tRNA synthetase, putative / MetRS, putative; Identical to Probable methionyl-tRNA synthetase (EC 6.1.1.10) (Methionine--tRNA ligase) (MetRS) [Arabidopsis Thaliana] (GB:Q9SVN5); similar to tRNA-binding region domain-containing protein [Arabidopsis thaliana] (TAIR:AT2G40660.1); similar to methionyl-tRNA synthetase [Oryza sativa] (GB:AAC99620.1); similar…
AT2G38140	PSRP4	plastid-specific ribosomal protein 4 (PSRP4) mRNA, complete
AT2G44120	NA	60S ribosomal protein L7 (RPL7C); Identical to 60S ribosomal protein L7-3 (RPL7C) [Arabidopsis Thaliana] (GB:P60039;GB:O80581;GB:Q42208;GB:Q8GUM7;GB:Q940T2); similar to 60S ribosomal protein L7 (RPL7B) [Arabidopsis thaliana] (TAIR:AT2G01250.1); similar to ribosomal protein L7 (GB:1909359B); contains InterPro domain Ribosomal L30, N-terminal; (InterPro:IPR012988); contains InterPro domain Ribosoma…
AT5G56710	NA	60S ribosomal protein L31 (RPL31C); Identical to 60S ribosomal protein L31-3 (RPL31C) [Arabidopsis Thaliana] (GB:P51420;GB:Q8LEJ0;GB:Q9FJU1); similar to 60S ribosomal protein L31 (RPL31B) [Arabidopsis thaliana] (TAIR:AT4G26230.1); similar to 60S ribosomal protein L31 (GB:P46290); contains InterPro domain Ribosomal protein L31e; (InterPro:IPR000054)
AT3G04400	emb2171	EMB2171 (EMBRYO DEFECTIVE 2171); structural constituent of ribosome; Identical to 60S ribosomal protein L23 (RPL23C) [Arabidopsis Thaliana] (GB:P49690;GB:Q8L8P0;GB:Q9SDB5); similar to 60S ribosomal protein L23 (RPL23A) [Arabidopsis thaliana] (TAIR:AT1G04480.1); similar to 60S ribosomal protein L23 (RPL23B) [Arabidopsis thaliana] (TAIR:AT2G33370.1); similar to ribosomal protein L17 [Castanea sativ…
AT4G02230	NA	60S ribosomal protein L19 (RPL19C); Identical to 60S ribosomal protein L19-3 (RPL19C) [Arabidopsis Thaliana] (GB:P49693;GB:O81422;GB:Q9M114); similar to EMB2386 (EMBRYO DEFECTIVE 2386), structural constituent of ribosome [Arabidopsis thaliana] (TAIR:AT1G02780.1); similar to Ribosomal protein L19e [Medicago truncatula] (GB:ABE84969.1); contains InterPro domain Ribosomal protein L19e; (InterPro:IPR…
AT2G19730	NA	60S ribosomal protein L28 (RPL28A); Identical to 60S ribosomal protein L28-1 (RPL28A) [Arabidopsis Thaliana] (GB:O82204); similar to 60S ribosomal protein L28 (RPL28C) [Arabidopsis thaliana] (TAIR:AT4G29410.2); similar to unknown [Solanum tuberosum] (GB:ABA46763.1); contains InterPro domain Ribosomal L28e protein; (InterPro:IPR002672), structural constituent of ribosome; Identical to 60S ribosoma…
AT1G22780	PFL, PFL1, RPS18A	S18 ribosomal protein involved in the binding of f-Met tRNA during initiation of mRNA translation. Expression restricted to meristems. Mutant phenotype-pointed first leaves,reduced fresh weight, growth retardation., S18 ribosomal protein involved in the binding of f-Met tRNA during initiation of mRNA translation. Expression restricted to meristems. Mutant phenotype-pointed first leaves,reduced fr…
AT5G54600	NA	50S ribosomal protein L24, chloroplast (CL24); Identical to 50S ribosomal protein L24, chloroplast precursor (CL24) (RPL24) [Arabidopsis Thaliana] (GB:P92959;GB:Q9FIU4); similar to KOW domain-containing protein [Arabidopsis thaliana] (TAIR:AT5G23535.1); similar to 50S ribosomal protein L24, chloroplast precursor (CL24) (GB:P11893); contains InterPro domain Ribosomal protein L24/L26; (InterPro:IPR…
AT2G24050	NA	MIF4G domain-containing protein / MA3 domain-containing protein; similar to eukaryotic translation initiation factor 4F, putative / eIF-4F, putative [Arabidopsis thaliana] (TAIR:AT5G57870.2); similar to Initiation factor eIF-4 gamma, middle; Initiation factor eIF-4 gamma, MA3 [Medicago truncatula] (GB:ABE79486.1); similar to Eukaryotic initiation factor iso-4F subunit p82-34 (eIF-(iso)4F p82-34) …
AT1G73180	NA	eukaryotic translation initiation factor-related; similar to TIF3B1 (EUKARYOTIC TRANSLATION INITIATION FACTOR 3B), nucleic acid binding / translation initiation factor [Arabidopsis thaliana] (TAIR:AT5G27640.2); similar to putative eukaryotic translation initiation factor 2A [Oryza sativa (japonica cultivar-group)] (GB:BAD19332.1); contains InterPro domain WD40-like; (InterPro:IPR011046); contains…
AT3G23590	RFR1	similar to structural constituent of ribosome [Arabidopsis thaliana] (TAIR:AT2G48110.1); similar to Os07g0681500 [Oryza sativa (japonica cultivar-group)] (GB:NP_001060654.1); similar to unknown protein [Oryza sativa (japonica cultivar-group)] (GB:BAC80015.1)
AT5G08650	NA	GTP-binding protein LepA, putative; similar to GTP binding / translation elongation factor [Arabidopsis thaliana] (TAIR:AT5G39900.1); similar to GTP-binding protein LepA [Synechococcus elongatus PCC 7942] (GB:YP_399498.1); similar to putative LepA protein [Oryza sativa (japonica cultivar-group)] (GB:BAD28023.1); similar to GTP-binding protein LepA [Synechococcus elongatus PCC 6301] (GB:YP_171750.…
AT5G64650	NA	ribosomal protein L17 family protein; similar to ribosomal protein L17 family protein [Arabidopsis thaliana] (TAIR:AT5G09770.1); similar to Ribosomal protein L17 [Medicago truncatula] (GB:ABE93922.1); contains InterPro domain Ribosomal protein L17; (InterPro:IPR000456)
AT5G64670	NA	ribosomal protein L15 family protein; similar to RPL15 (ribosomal protein L15) [Arabidopsis thaliana] (TAIR:AT3G25920.1); similar to Os08g0310100 [Oryza sativa (japonica cultivar-group)] (GB:NP_001061512.1); similar to Mitochondrial/chloroplast ribosomal protein L15/L10 (ISS) [Ostreococcus tauri] (GB:CAL57979.1); contains InterPro domain Ribosomal protein L15, bacterial form; (InterPro:IPR005749)…
AT4G17300	ATNS1, NS1, OVA8	Asparaginyl-tRNA synthetase protein involved in amino acid activation/protein synthesis., Asparaginyl-tRNA synthetase protein involved in amino acid activation/protein synthesis., Asparaginyl-tRNA synthetase protein involved in amino acid activation/protein synthesis.
AT5G15200	NA	40S ribosomal protein S9 (RPS9B); Identical to 40S ribosomal protein S9-1 (RPS9B) [Arabidopsis Thaliana] (GB:Q9LXG1); similar to 40S ribosomal protein S9 (RPS9C) [Arabidopsis thaliana] (TAIR:AT5G39850.1); similar to 40S ribosomal protein S9 [Catharanthus roseus] (GB:CAG47084.1); contains InterPro domain Ribosomal protein S4; (InterPro:IPR001912); contains InterPro domain Ribosomal protein S4/9, e…
AT5G20160	NA	ribosomal protein L7Ae/L30e/S12e/Gadd45 family protein; similar to ribosomal protein L7Ae/L30e/S12e/Gadd45 family protein [Arabidopsis thaliana] (TAIR:AT4G22380.1); similar to Os03g0241200 [Oryza sativa (japonica cultivar-group)] (GB:NP_001049514.1); similar to ribosomal protein L7 [Hyacinthus orientalis] (GB:AAT08750.1); contains InterPro domain High mobility group-like nuclear protein; (InterPr…
AT5G47320	RPS19	Nuclear encoded mitochondrial ribosome subunit.
AT1G04270	RPS15	Encodes cytosolic ribosomal protein S15.
AT1G26630	ATELF5A-2, ELF5A-2, FBR12	eukaryotic translation initiation factor 5A, putative / eIF-5A, putative; Identical to Eukaryotic translation initiation factor 5A-2 (eIF-5A-2) [Arabidopsis Thaliana] (GB:Q93VP3;GB:Q9LQY9); similar to eukaryotic translation initiation factor 5A, putative / eIF-5A, putative [Arabidopsis thaliana] (TAIR:AT1G69410.1); similar to eukaryotic translation initiation factor-5A [Brassica napus] (GB:AAR919…
AT5G16715	EMB2247	EMB2247 (EMBRYO DEFECTIVE 2247); ATP binding / aminoacyl-tRNA ligase; similar to TWN2 (TWIN 2), ATP binding / aminoacyl-tRNA ligase [Arabidopsis thaliana] (TAIR:AT1G14610.1); similar to putative valyl-tRNA synthetase [Oryza sativa (japonica cultivar-group)] (GB:BAC83606.1); similar to valyl-tRNA synthetase [Roseiflexus castenholzii DSM 13941] (GB:ZP_01531202.1); similar to Isoleucyl-tRNA syntheta…
AT4G27090	NA	60S ribosomal protein L14 (RPL14B); Identical to 60S ribosomal protein L14-2 (RPL14B) [Arabidopsis Thaliana] (GB:Q9T043); similar to 60S ribosomal protein L14 (RPL14A) [Arabidopsis thaliana] (TAIR:AT2G20450.1); similar to glycoprotein-like protein [Solanum tuberosum] (GB:ABA40467.1); contains InterPro domain Ribosomal protein L14; (InterPro:IPR002784)
AT1G24240	NA	ribosomal protein L19 family protein; similar to ribosomal protein L19 family protein [Arabidopsis thaliana] (TAIR:AT4G11630.1); similar to plastid ribosomal protein L19, putative [Brassica oleracea] (GB:ABD65070.1); similar to Os02g0205000 [Oryza sativa (japonica cultivar-group)] (GB:NP_001046245.1); contains InterPro domain Ribosomal protein L19; (InterPro:IPR001857)
AT3G59980	NA	tRNA-binding region domain-containing protein; similar to methionine--tRNA ligase, putative / methionyl-tRNA synthetase, putative / MetRS, putative [Arabidopsis thaliana] (TAIR:AT4G13780.1); similar to tRNA-binding protein (ISS) [Ostreococcus tauri] (GB:CAL52895.1); similar to Os04g0303900 [Oryza sativa (japonica cultivar-group)] (GB:NP_001052413.1); similar to OSJNBa0079M09.8 [Oryza sativa (japo…
ATCG00800	NA	encodes a chloroplast ribosomal protein S3, a constituent of the small subunit of the ribosomal complex
AT3G02660	emb2768	tRNA synthetase class I (W and Y) family protein; similar to Os01g0500900 [Oryza sativa (japonica cultivar-group)] (GB:NP_001043131.1); similar to Tyrosyl-tRNA synthetase (ISS) [Ostreococcus tauri] (GB:CAL52305.1); contains InterPro domain Tyrosyl-tRNA synthetase, class Ib; (InterPro:IPR002307); contains InterPro domain Aminoacyl-tRNA synthetase, class I; (InterPro:IPR001412); contains InterPro d…
AT3G47370	NA	40S ribosomal protein S20 (RPS20B); Identical to 40S ribosomal protein S20-2 (RPS20B) [Arabidopsis Thaliana] (GB:Q9STY6); similar to 40S ribosomal protein S20 (RPS20A) [Arabidopsis thaliana] (TAIR:AT3G45030.1); similar to 40S ribosomal protein S20 (RPS20C) [Arabidopsis thaliana] (TAIR:AT5G62300.2); similar to Os10g0170200 [Oryza sativa (japonica cultivar-group)] (GB:NP_001064232.1); similar to Os…
AT1G80750	NA	60S ribosomal protein L7 (RPL7A); Identical to 60S ribosomal protein L7-1 (RPL7A) [Arabidopsis Thaliana] (GB:Q9SAI5); similar to 60S ribosomal protein L7 (RPL7D) [Arabidopsis thaliana] (TAIR:AT3G13580.1); similar to putative 60S ribosomal protein L7-like protein [Solanum tuberosum] (GB:ABC01902.1); contains InterPro domain Ribosomal L30, N-terminal; (InterPro:IPR012988); contains InterPro domain …
AT5G35530	NA	40S ribosomal protein S3 (RPS3C); Identical to 40S ribosomal protein S3-3 (RPS3C) [Arabidopsis Thaliana] (GB:Q9FJA6); similar to 40S ribosomal protein S3 (RPS3A) [Arabidopsis thaliana] (TAIR:AT2G31610.1); similar to ribosomal protein S3 [Medicago truncatula] (GB:ABE87988.1); contains InterPro domain Ribosomal protein S3, C-terminal; (InterPro:IPR001351); contains InterPro domain KH, type 2; (Inte…
AT3G52580	NA	40S ribosomal protein S14 (RPS14C); Identical to 40S ribosomal protein S14-3 (RPS14C) [Arabidopsis Thaliana] (GB:P42036;GB:Q9SVD9); similar to 40S ribosomal protein S14 (RPS14B) [Arabidopsis thaliana] (TAIR:AT3G11510.1); similar to cytoplasmic ribosomal protein S14 [Brassica napus] (GB:AAO41731.1); contains InterPro domain Ribosomal protein S11; (InterPro:IPR001971)
AT4G11120	NA	translation elongation factor Ts (EF-Ts), putative; similar to EMB2726 (EMBRYO DEFECTIVE 2726), translation elongation factor [Arabidopsis thaliana] (TAIR:AT4G29060.1); similar to ethylene-responsive elongation factor EF-Ts precursor [Lycopersicon esculentum] (GB:AAD46403.1); contains InterPro domain UBA-like; (InterPro:IPR009060); contains InterPro domain Elongation factor Ts; (InterPro:IPR00181…
AT2G45710	NA	40S ribosomal protein S27 (RPS27A); Identical to 40S ribosomal protein S27-1 (RPS27A) [Arabidopsis Thaliana] (GB:O64650); similar to ARS27A (ARABIDOPSIS RIBOSOMAL PROTEIN S27), structural constituent of ribosome [Arabidopsis thaliana] (TAIR:AT3G61110.1); similar to ribosomal protein S27-like protein [Solanum tuberosum] (GB:ABA40465.1); contains InterPro domain Ribosomal protein S27E; (InterPro:IP…
AT1G18070	NA	EF-1-alpha-related GTP-binding protein, putative; similar to elongation factor 1-alpha / EF-1-alpha [Arabidopsis thaliana] (TAIR:AT5G60390.1); similar to calmodulin binding / translation elongation factor [Arabidopsis thaliana] (TAIR:AT1G07940.2); similar to elongation factor 1-alpha / EF-1-alpha [Arabidopsis thaliana] (TAIR:AT1G07920.1); similar to EF-1-alpha-related GTP-binding protein (GB:AAA7…
AT1G09340	CRB, CSP41B	catalytic/ coenzyme binding; similar to mRNA-binding protein, putative [Arabidopsis thaliana] (TAIR:AT3G63140.1); similar to 38 kDa ribosome-associated protein precursor [Chlamydomonas reinhardtii] (GB:AAO22242.1); similar to Os12g0420200 [Oryza sativa (japonica cultivar-group)] (GB:NP_001066657.1); contains InterPro domain NAD-dependent epimerase/dehydratase; (InterPro:IPR001509), catalytic/ coe…
AT5G27700	NA	40S ribosomal protein S21 (RPS21C); Identical to 40S ribosomal protein S21-2 (RPS21C) [Arabidopsis Thaliana] (GB:Q3E902); similar to 40S ribosomal protein S21 (RPS21B) [Arabidopsis thaliana] (TAIR:AT3G53890.2); similar to Ribosomal protein S21e [Medicago truncatula] (GB:ABD28456.1); contains InterPro domain Ribosomal protein S21e; (InterPro:IPR001931)
AT2G24090	NA	ribosomal protein L35 family protein; similar to 50S ribosomal protein L35, chloroplast precursor (CL35) (GB:P23326); contains InterPro domain Ribosomal protein L35; (InterPro:IPR001706)
AT3G18740	NA	60S ribosomal protein L30 (RPL30C); Identical to 60S ribosomal protein L30-3 (RPL30C) [Arabidopsis Thaliana] (GB:Q9LSA3); similar to 60S ribosomal protein L30 (RPL30B) [Arabidopsis thaliana] (TAIR:AT1G77940.1); similar to 60S ribosomal protein L30 (GB:O49884); contains InterPro domain Ribosomal protein L30e; (InterPro:IPR000231); contains InterPro domain Ribosomal protein L7Ae/L30e/S12e/Gadd45; (…
AT2G40780	NA	RNA binding / translation initiation factor; similar to F-box protein-related [Arabidopsis thaliana] (TAIR:AT2G40910.1); similar to Os03g0114200 [Oryza sativa (japonica cultivar-group)] (GB:NP_001048742.1); similar to hypothetical protein LOC393440 [Danio rerio] (GB:NP_956762.1); contains InterPro domain Nucleic acid-binding, OB-fold, subgroup; (InterPro:IPR012340); contains InterPro domain Nucle…
AT2G36160	NA	40S ribosomal protein S14 (RPS14A); Identical to 40S ribosomal protein S14-2 (RPS14B) [Arabidopsis Thaliana] (GB:Q9CAX6); Identical to 40S ribosomal protein S14-1 (RPS14A) [Arabidopsis Thaliana] (GB:Q9SIH0); similar to 40S ribosomal protein S14 (RPS14B) [Arabidopsis thaliana] (TAIR:AT3G11510.1); similar to cytoplasmic ribosomal protein S14 [Brassica napus] (GB:AAO41731.1); contains InterPro domai…
AT1G49930	NA	similar to aminoacyl-tRNA synthetase family protein [Arabidopsis thaliana] (TAIR:AT5G22800.1)
AT1G16790	NA	ribosomal protein-related
AT1G14320	SAC52, SAC52	60S ribosomal protein L10 (RPL10A) / Wilm's tumor suppressor protein-related; Identical to 60S ribosomal protein L10-1 (RPL10A) [Arabidopsis Thaliana] (GB:Q93VT9); similar to 60S ribosomal protein L10 (RPL10B) [Arabidopsis thaliana] (TAIR:AT1G26910.1); similar to 60S ribosomal protein L10 (QM protein homolog) (GB:Q9SPB3); similar to Ribosomal protein L10E [Medicago truncatula] (GB:ABE79479.1); co…
AT1G02780	emb2386	EMB2386 (EMBRYO DEFECTIVE 2386); structural constituent of ribosome; Identical to 60S ribosomal protein L19-1 (RPL19A) [Arabidopsis Thaliana] (GB:Q9SRX2); similar to 60S ribosomal protein L19 (RPL19C) [Arabidopsis thaliana] (TAIR:AT4G02230.1); similar to Ribosomal protein L19e [Medicago truncatula] (GB:ABE84969.1); contains InterPro domain Ribosomal protein L19e; (InterPro:IPR000196)
AT1G77940	NA	60S ribosomal protein L30 (RPL30B); Identical to 60S ribosomal protein L30-2 (RPL30B) [Arabidopsis Thaliana] (GB:Q8VZ19;GB:Q9SH07); similar to 60S ribosomal protein L30 (RPL30A) [Arabidopsis thaliana] (TAIR:AT1G36240.1); similar to 60S ribosomal protein L30 (GB:O49884); contains InterPro domain Ribosomal protein L30e; (InterPro:IPR000231); contains InterPro domain Ribosomal protein L7Ae/L30e/S12e…
AT3G53020	RPL24, RPL24B, STV1	RPL24B encodes ribosomal protein L24, homolog of cytosolic RPL24, found in archaea and higher eukaryotes. Arabidopsis has two RPL24 homologs, RPL24A (AT2G36620) and RPL24B. Mutants showed defects in apical-basal gynoecium patterning similar to previously described ett and mp mutants. Transformation of stv1-1 mutant with a uORF-eliminated ETT construct partially suppressed the stv1 gynoecium pheno…
AT2G27530	PGY1	60S ribosomal protein L10A (RPL10aB); Identical to 60S ribosomal protein L10a-2 (RPL10AB) [Arabidopsis Thaliana] (GB:P59230;GB:P53029;GB:Q9C5M4;GB:Q9SLF8); similar to 60S ribosomal protein L10A (RPL10aA) [Arabidopsis thaliana] (TAIR:AT1G08360.1); similar to Ribosomal protein L1 [Medicago truncatula] (GB:ABE94025.1); contains InterPro domain Ribosomal protein L1; (InterPro:IPR002143)
AT4G16720	NA	60S ribosomal protein L15 (RPL15A); Identical to 60S ribosomal protein L15-2 (RPL15B) [Arabidopsis Thaliana] (GB:Q8VYF1;GB:O23582); Identical to 60S ribosomal protein L15-1 (RPL15A) [Arabidopsis Thaliana] (GB:O23515); similar to 60S ribosomal protein L15 (RPL15B) [Arabidopsis thaliana] (TAIR:AT4G17390.1); similar to 60S ribosomal protein L15 [Brassica oleracea] (GB:ABD65137.1); contains InterPro …
AT4G00100	ATRPS13A, PFL2, RPS13	Encodes a cytoplasmic ribosomal protein S13 homologue involved in early leaf development, Encodes a cytoplasmic ribosomal protein S13 homologue involved in early leaf development, Encodes a cytoplasmic ribosomal protein S13 homologue involved in early leaf development
AT3G09630	NA	60S ribosomal protein L4/L1 (RPL4A); Identical to 60S ribosomal protein L4-1 (L1) (RPL4A) [Arabidopsis Thaliana] (GB:Q9SF40); similar to 60S ribosomal protein L4/L1 (RPL4D) [Arabidopsis thaliana] (TAIR:AT5G02870.1); similar to putative 60S ribosomal protein L1 [Trifolium pratense] (GB:BAE71290.1); similar to putative 60S ribosomal protein L1 [Trifolium pratense] (GB:BAE71215.1); similar to 60S ri…
AT5G53920	NA	ribosomal protein L11 methyltransferase-related; similar to Ribosomal protein L11 methyltransferase [Burkholderia xenovorans LB400] (GB:YP_560455.1); similar to Os05g0497600 [Oryza sativa (japonica cultivar-group)] (GB:NP_001055944.1); contains InterPro domain SAM (and some other nucleotide) binding motif; (InterPro:IPR000051); contains InterPro domain Ribosomal L11 methyltransferase; (InterPro:I…
AT5G57290	NA	60S acidic ribosomal protein P3 (RPP3B); Identical to 60S acidic ribosomal protein P3-2 (RPP3B) [Arabidopsis Thaliana] (GB:Q9LVC9); similar to 60S acidic ribosomal protein P3 (RPP3A) [Arabidopsis thaliana] (TAIR:AT4G25890.1); similar to Os06g0701400 [Oryza sativa (japonica cultivar-group)] (GB:NP_001058484.1); similar to 60S acidic ribosomal protein P3 [Lactuca saligna] (GB:AAR22559.1); similar t…
AT1G02830	NA	60S ribosomal protein L22 (RPL22A); Identical to Putative 60S ribosomal protein L22-1 (RPL22A) [Arabidopsis Thaliana] (GB:Q9SRX7); similar to 60S ribosomal protein L22 (RPL22C) [Arabidopsis thaliana] (TAIR:AT5G27770.1); similar to Ribosomal L22e protein [Medicago truncatula] (GB:ABE84977.1); contains InterPro domain Ribosomal L22e protein; (InterPro:IPR002671)
AT5G24490	NA	30S ribosomal protein, putative; similar to chloroplast-specific ribosomal protein [Lycopersicon esculentum] (GB:AAU03364.1); contains InterPro domain Rudiment single hybrid motif; (InterPro:IPR011054); contains InterPro domain Sigma 54 modulation protein/ribosomal protein S30EA; (InterPro:IPR003489)
AT5G39900	NA	GTP binding / translation elongation factor; similar to GTP-binding protein LepA, putative [Arabidopsis thaliana] (TAIR:AT5G08650.1); similar to PREDICTED: similar to CG32527-PB, isoform B isoform 1 [Danio rerio] (GB:XP_682683.1); similar to PREDICTED: similar to CG32527-PB, isoform B isoform 5 [Danio rerio] (GB:XP_706635.1); similar to PREDICTED: similar to GUF1 GTPase homolog (S. cerevisiae) [S…
AT1G50200	ACD, ALATS, ACD, ALATS	ALATS (ALANYL-TRNA SYNTHETASE); ATP binding / alanine-tRNA ligase/ nucleic acid binding; Identical to Alanyl-tRNA synthetase, mitochondrial precursor (EC 6.1.1.7) (Alanine--tRNA ligase) (AlaRS) (ALATS) [Arabidopsis Thaliana] (GB:P36428;GB:O04159;GB:Q9SX40); similar to aminoacyl-tRNA synthetase family protein [Arabidopsis thaliana] (TAIR:AT5G22800.1); similar to Phosphoesterase, DHHA1 [Medicago tr…
