# Supplementary material for: Transcriptional mechanisms associated with seed dormancy and dormancy loss in the gibberellin-insensitive sly1-2 mutant of Arabidopsis thaliana
Source: PLoS One. 2017 Jun 19;12(6):e0179143. doi: 10.1371/journal.pone.0179143 (PMC5476249; doi:10.1371/journal.pone.0179143)
Supplement: S4 Table — Transcription factor targets differentially regulated with sly1-2 after-ripening at 0h and 12h. (XLSX) [file pone.0179143.s014.xlsx]

## Sheet: ARvsD0h_UP
Supplemental Table S4: PlantGSEA TFT analysis of ARvsD 0h up-regulated geneset
Gene Set Name(NO. Genes)	Total possible	NO. Genes in Overlap (k)	p value	FDR	Gene IDs
ATBHLH15_CONFIRMED	189	19	0.00532	0.585	AT4G36880 AT1G15750 AT1G16850 AT2G14210 AT1G56220 AT1G80440 AT1G09570 AT1G68670 AT5G02580 AT3G16000 AT3G02540 AT1G70790 AT3G16830 AT1G52890 AT1G14910 AT3G62090 AT2G46710 AT4G37550 AT2G47000
ATBHLH15_CONFIRMED_AND_UNCONFIRMED	749	53	0.0111	0.6088	AT1G11720 AT4G36880 AT1G68990 AT1G15750 AT1G16850 AT1G78380 AT5G58610 AT3G06500 AT1G73480 AT2G14210 AT1G56220 AT1G80440 AT2G42960 AT1G70290 AT1G09570 AT5G02020 AT3G13000 AT1G68670 AT5G39080 AT2G21180 AT5G02580 AT3G16000 AT5G14550 AT3G02540 AT3G50790 AT1G70790 AT3G16830 AT1G52890 AT5G35670 AT3G47630 AT4G37460 AT5G51340 AT1G14910 AT4G36670 AT3G09010 AT3G62090 AT3G27580 AT2G46710 AT5G56260 AT3G29575…
BZR1_CONFIRMED_AND_UNCONFIRMED	2	1	0.1365	1	AT5G05690
HY5_CONFIRMED	221	15	0.1602	1	AT1G03630 AT1G62780 AT1G17460 AT1G78390 AT1G16850 AT1G80850 AT4G01610 AT1G10760 AT1G59640 AT4G36670 AT3G09010 AT1G57770 AT5G55620 AT5G62520 AT4G15230
PYE_CONFIRMED_AND_UNCONFIRMED	69	4	0.463	1	AT2G14210 AT1G56220 AT3G47630 AT5G45310
ATMYB88_CONFIRMED	13	2	0.1589	1	AT1G69580 AT1G10760
AP3/PI_CONFIRMED	4	1	0.217	1	AT1G69490
GL3_CONFIRMED_AND_UNCONFIRMED	700	43	0.1127	1	AT5G08390 AT5G53970 AT3G01370 AT3G60810 AT5G18680 AT1G18660 AT5G02250 AT4G38570 AT4G26900 AT5G67280 AT1G71340 AT3G15420 AT2G42940 AT5G67270 AT1G32870 AT3G11945 AT4G16780 AT2G47630 AT3G09010 AT1G20300 AT2G21380 AT5G49930 AT3G57530 AT3G60370 AT2G25140 AT2G38340 AT1G55830 AT3G24110 AT4G39730 AT1G76890 AT2G46550 AT5G35560 AT3G24120 AT1G79050 AT1G05560 AT4G33500 AT3G03890 AT3G15450 AT1G70530 AT3G61630…
E2FA/DPA_CONFIRMED_AND_UNCONFIRMED	106	10	0.051	1	AT3G10690 AT2G41460 AT3G27060 AT2G21790 AT5G66130 AT1G13330 AT5G22750 AT3G14890 AT3G17030 AT4G02460
HSF6_CONFIRMED	6	1	0.29	1	AT1G16030
GL1_CONFIRMED_AND_UNCONFIRMED	532	17	0.9806	1	AT2G28400 AT5G20850 AT2G26500 AT3G26782 AT2G24100 AT5G55170 AT1G77950 AT5G64560 AT5G57160 AT1G54510 AT2G04040 AT5G55180 AT2G34670 AT5G39830 AT3G24220 AT2G47000 AT5G25220
AP3/PI_CONFIRMED_AND_UNCONFIRMED	4	1	0.217	1	AT1G69490
GL1/GL3_CONFIRMED_AND_UNCONFIRMED	18	1	0.6054	1	AT3G50790
AG_CONFIRMED_AND_UNCONFIRMED	39	1	0.8589	1	AT2G02710
ATWRKY53_CONFIRMED	12	1	0.4707	1	AT1G62300
LFY_CONFIRMED	19	1	0.6243	1	AT3G61250
GL1/GL3_CONFIRMED	18	1	0.6054	1	AT3G50790
AP2_CONFIRMED	165	9	0.4516	1	AT1G78960 AT5G01600 AT2G14210 AT1G09570 AT5G05860 AT5G14550 AT3G29575 AT4G37540 AT1G27730
ATWRKY53_CONFIRMED_AND_UNCONFIRMED	61	3	0.5952	1	AT2G01120 AT1G62300 AT3G13062
LFY_CONFIRMED_AND_UNCONFIRMED	19	1	0.6243	1	AT3G61250
ATMYB124_CONFIRMED	13	2	0.1589	1	AT1G69580 AT1G10760
BZR1_CONFIRMED	2	1	0.1365	1	AT5G05690
HY5_CONFIRMED_AND_UNCONFIRMED	260	17	0.1751	1	AT1G03630 AT1G62780 AT1G17460 AT1G78390 AT1G16850 AT1G80850 AT2G20580 AT1G76180 AT4G01610 AT1G10760 AT1G59640 AT4G36670 AT3G09010 AT1G57770 AT5G55620 AT5G62520 AT4G15230
ATMYB88_CONFIRMED_AND_UNCONFIRMED	243	6	0.9808	1	AT1G69580 AT1G10760 AT1G67120 AT3G17170 AT1G60160 AT2G15960
AP2_CONFIRMED_AND_UNCONFIRMED	165	9	0.4516	1	AT1G78960 AT5G01600 AT2G14210 AT1G09570 AT5G05860 AT5G14550 AT3G29575 AT4G37540 AT1G27730
ATMYB124_CONFIRMED_AND_UNCONFIRMED	243	6	0.9808	1	AT1G69580 AT1G10760 AT1G67120 AT3G17170 AT1G60160 AT2G15960
HSF6_CONFIRMED_AND_UNCONFIRMED	6	1	0.29	1	AT1G16030
GL3_CONFIRMED	7	1	0.324	1	AT1G13180

## Sheet: ARvsD0h_DN
Supplemental Table S4: PlantGSEA TFT analysis of ARvsD 0h down-regulated geneset
Gene Set Name(NO. Genes)	Total possible	NO. Genes in Overlap (k)	p value	FDR	Gene IDs
E2FA/DPA_CONFIRMED_AND_UNCONFIRMED	106	17	5.3e-06	0.000661	AT4G31400 AT3G02820 AT5G42680 AT1G80190 AT1G07370 AT5G49160 AT5G24330 AT5G49010 AT2G16440 AT1G44900 AT2G40550 AT3G51450 AT1G67630 AT1G67320 AT2G31270 AT5G41880 AT5G52910
HY5_CONFIRMED	221	25	1.14e-05	0.00071	AT1G19180 AT2G29670 AT2G27080 AT1G17100 AT3G52740 AT2G33580 AT1G27480 AT2G35290 AT1G13600 AT4G36040 AT4G34610 AT3G01830 AT2G28780 AT3G17130 AT5G42800 AT1G80130 AT5G07990 AT3G15670 AT5G62490 AT1G55550 AT3G51240 AT1G61890 AT5G53370 AT3G19350 AT4G08950
ATBHLH15_CONFIRMED_AND_UNCONFIRMED	749	54	6.35e-05	0.00264	AT3G13960 AT3G61640 AT3G62630 AT1G28360 AT1G19180 AT4G37880 AT3G02040 AT5G05180 AT5G02570 AT3G12120 AT1G74950 AT1G14920 AT5G65390 AT1G07430 AT2G25690 AT4G39800 AT1G76090 AT5G54480 AT5G14570 AT3G17860 AT1G15790 AT5G54970 AT1G80290 AT1G03990 AT1G69840 AT5G05250 AT3G02570 AT4G36040 AT5G35660 AT3G57520 AT1G04360 AT3G23920 AT4G37470 AT2G19800 AT3G57020 AT5G11740 AT2G30990 AT3G05120 AT4G16370 AT2G01140…
HY5_CONFIRMED_AND_UNCONFIRMED	260	25	0.000129	0.00403	AT1G19180 AT2G29670 AT2G27080 AT1G17100 AT3G52740 AT2G33580 AT1G27480 AT2G35290 AT1G13600 AT4G36040 AT4G34610 AT3G01830 AT2G28780 AT3G17130 AT5G42800 AT1G80130 AT5G07990 AT3G15670 AT5G62490 AT1G55550 AT3G51240 AT1G61890 AT5G53370 AT3G19350 AT4G08950
AP2_CONFIRMED_AND_UNCONFIRMED	165	17	0.000729	0.0152	AT2G16760 AT1G07260 AT2G28550 AT2G22170 AT4G14130 AT4G25170 AT4G27240 AT4G24050 AT1G14280 AT1G73590 AT5G24710 AT1G22530 AT2G40435 AT5G13400 AT5G02890 AT5G19140 AT4G08950
AP2_CONFIRMED	165	17	0.000729	0.0152	AT2G16760 AT1G07260 AT2G28550 AT2G22170 AT4G14130 AT4G25170 AT4G27240 AT4G24050 AT1G14280 AT1G73590 AT5G24710 AT1G22530 AT2G40435 AT5G13400 AT5G02890 AT5G19140 AT4G08950
ATBHLH15_CONFIRMED	189	18	0.00119	0.0212	AT3G13960 AT3G62630 AT1G19180 AT1G07430 AT4G39800 AT1G03990 AT1G69840 AT5G35660 AT3G57520 AT3G57020 AT5G11740 AT3G05120 AT1G33240 AT4G27460 AT5G67070 AT3G52500 AT5G10750 AT5G51550
PIF3_CONFIRMED_AND_UNCONFIRMED	6	3	0.00405	0.0562	AT5G42800 AT5G07990 AT3G51240
PIF3_CONFIRMED	6	3	0.00405	0.0562	AT5G42800 AT5G07990 AT3G51240
PYE_CONFIRMED_AND_UNCONFIRMED	69	6	0.0697	0.6755	AT3G47420 AT1G11840 AT1G03840 AT1G23020 AT2G46930 AT3G55430
EIL2_CONFIRMED_AND_UNCONFIRMED	1	1	0.0758	0.6755	AT3G23240
EIN3_CONFIRMED_AND_UNCONFIRMED	1	1	0.0758	0.6755	AT3G23240
RD26_CONFIRMED	1	1	0.0758	0.6755	AT4G19120
EIL1_CONFIRMED_AND_UNCONFIRMED	1	1	0.0758	0.6755	AT3G23240
RD26_CONFIRMED_AND_UNCONFIRMED	2	1	0.1115	0.9276	AT4G19120
LEC2_CONFIRMED_AND_UNCONFIRMED	15	2	0.1384	1	AT3G54940 AT4G27170
AG_CONFIRMED_AND_UNCONFIRMED	39	1	0.7933	1	AT4G21590
AGL15_CONFIRMED	22	2	0.2368	1	AT1G14920 AT2G21060
ATMYB88_CONFIRMED_AND_UNCONFIRMED	243	12	0.283	1	AT1G68500 AT5G13460 AT1G07280 AT2G02070 AT1G53230 AT5G03150 AT1G02450 AT3G22640 AT1G22530 AT1G22540 AT1G44900 AT2G23150
GL3_CONFIRMED_AND_UNCONFIRMED	700	24	0.8065	1	AT5G46290 AT3G15030 AT1G10850 AT1G74950 AT2G44610 AT3G15300 AT1G22410 AT2G22270 AT2G17980 AT5G01740 AT2G45290 AT1G11440 AT5G09590 AT1G77670 AT5G03570 AT5G49945 AT1G53230 AT1G79710 AT4G26740 AT4G17430 AT2G23180 AT5G08380 AT3G10920 AT5G64080
LFY_CONFIRMED_AND_UNCONFIRMED	19	1	0.5453	1	AT5G60630
ATWRKY53_CONFIRMED_AND_UNCONFIRMED	61	3	0.4514	1	AT3G23240 AT4G36180 AT5G17010
GL1_CONFIRMED	5	1	0.2105	1	AT1G77670
GL1/GL3_CONFIRMED_AND_UNCONFIRMED	18	2	0.1796	1	AT5G04470 AT4G00480
GL3_CONFIRMED	7	1	0.2703	1	AT1G77670
SEPALLATA3_CONFIRMED	15	1	0.4676	1	AT5G15800
PYE_CONFIRMED	3	1	0.1458	1	AT1G23020
LFY_CONFIRMED	19	1	0.5453	1	AT5G60630
GL1/GL3_CONFIRMED	18	2	0.1796	1	AT5G04470 AT4G00480
GL1_CONFIRMED_AND_UNCONFIRMED	532	15	0.9374	1	AT1G52100 AT3G06410 AT1G18100 AT2G28080 AT4G12980 AT4G12910 AT1G09780 AT1G11700 AT5G07480 AT1G77670 AT3G04520 AT5G63740 AT5G02890 AT5G56150 AT3G19350
ATMYB124_CONFIRMED_AND_UNCONFIRMED	243	12	0.283	1	AT1G68500 AT5G13460 AT1G07280 AT2G02070 AT1G53230 AT5G03150 AT1G02450 AT3G22640 AT1G22530 AT1G22540 AT1G44900 AT2G23150

## Sheet: ARvsD12h_UP
Supplemental Table S4: PlantGSEA TFT analysis of ARvsD 12h up-regulated geneset
Gene Set Name(NO. Genes)	Total possible	NO. Genes in Overlap (k)	p value	FDR	Gene IDs
E2FA/DPA_CONFIRMED_AND_UNCONFIRMED	106	31	7.82e-14	8.6e-12	AT3G27640 AT3G14890 AT5G22750 AT5G18620 AT5G63920 AT4G14770 AT3G27060 AT1G07370 AT5G44740 AT5G49160 AT3G17030 AT5G24330 AT2G24490 AT1G69770 AT2G16440 AT1G04730 AT4G25540 AT3G59550 AT2G24970 AT1G44900 AT1G80190 AT2G31270 AT2G40550 AT4G02460 AT5G41880 AT2G29570 AT1G20720 AT5G38110 AT1G67320 AT5G67100 AT5G52910
AP2_CONFIRMED	165	22	4.2e-05	0.00154	AT1G61580 AT4G24510 AT2G22170 AT4G30490 AT4G17670 AT5G02890 AT5G49360 AT5G20250 AT3G12610 AT2G26040 AT5G58900 AT1G22530 AT5G13400 AT4G37540 AT1G29270 AT1G78960 AT1G72500 AT5G01600 AT1G19650 AT5G44680 AT1G02205 AT1G69530
AP2_CONFIRMED_AND_UNCONFIRMED	165	22	4.2e-05	0.00154	AT1G61580 AT4G24510 AT2G22170 AT4G30490 AT4G17670 AT5G02890 AT5G49360 AT5G20250 AT3G12610 AT2G26040 AT5G58900 AT1G22530 AT5G13400 AT4G37540 AT1G29270 AT1G78960 AT1G72500 AT5G01600 AT1G19650 AT5G44680 AT1G02205 AT1G69530
ATMYB88_CONFIRMED	13	3	0.0333	0.7326	AT1G69580 AT5G65420 AT1G10760
ATMYB124_CONFIRMED	13	3	0.0333	0.7326	AT1G69580 AT5G65420 AT1G10760
ATBHLH15_CONFIRMED	189	15	0.0449	0.8233	AT3G02550 AT3G57870 AT3G17830 AT1G25550 AT3G16000 AT2G44920 AT1G49500 AT3G47650 AT5G67070 AT5G11740 AT3G16150 AT1G03850 AT1G26770 AT5G51550 AT4G36880
GL1/GL3_CONFIRMED_AND_UNCONFIRMED	18	3	0.067	0.9213	AT5G53200 AT1G01380 AT4G00480
GL1/GL3_CONFIRMED	18	3	0.067	0.9213	AT5G53200 AT1G01380 AT4G00480
HY5_CONFIRMED_AND_UNCONFIRMED	260	15	0.2655	1	AT5G44110 AT4G34610 AT5G60360 AT1G10760 AT1G02810 AT1G59640 AT1G03630 AT1G19380 AT1G76180 AT2G30040 AT4G15230 AT4G32190 AT5G55220 AT1G80850 AT5G07680
SEPALLATA3_CONFIRMED	15	1	0.5235	1	AT2G22540
ATBHLH15_CONFIRMED_AND_UNCONFIRMED	749	38	0.3634	1	AT3G02550 AT5G60860 AT5G51560 AT3G57870 AT2G19460 AT1G78610 AT3G17830 AT1G25550 AT3G16000 AT5G35670 AT2G44920 AT3G61640 AT5G02540 AT5G05180 AT2G32970 AT3G47430 AT1G21590 AT5G65440 AT5G06970 AT1G49500 AT1G77490 AT1G73110 AT3G47650 AT5G67070 AT1G61400 AT2G19800 AT5G11740 AT3G16150 AT1G03850 AT5G39080 AT2G05520 AT3G50240 AT4G37540 AT2G44650 AT1G26770 AT3G06500 AT5G51550 AT4G36880
GL1_CONFIRMED_AND_UNCONFIRMED	532	15	0.9882	1	AT5G02890 AT4G12910 AT3G18890 AT4G14770 AT4G34760 AT5G22500 AT3G47010 AT1G09780 AT2G26500 AT3G12710 AT3G17920 AT5G55180 AT1G32540 AT1G04830 AT5G26260
TCP20_CONFIRMED_AND_UNCONFIRMED	4	1	0.2067	1	AT2G29570
GL3_CONFIRMED_AND_UNCONFIRMED	700	36	0.339	1	AT5G45670 AT1G16360 AT1G06100 AT2G45010 AT4G33520 AT3G49670 AT2G47630 AT4G33500 AT2G21960 AT5G40910 AT1G18660 AT3G09060 AT5G14710 AT1G45130 AT1G54410 AT1G10540 AT3G62390 AT5G63310 AT3G49470 AT1G75780 AT5G67280 AT3G16150 AT1G01950 AT1G72970 AT1G69380 AT1G71340 AT5G15920 AT1G75680 AT2G17970 AT2G42940 AT5G40440 AT3G21200 AT1G61640 AT4G31780 AT3G61080 AT4G39150
AG_CONFIRMED_AND_UNCONFIRMED	39	1	0.8434	1	AT4G32980
HY5_CONFIRMED	221	14	0.1805	1	AT5G44110 AT4G34610 AT5G60360 AT1G10760 AT1G02810 AT1G59640 AT1G03630 AT1G19380 AT2G30040 AT4G15230 AT4G32190 AT5G55220 AT1G80850 AT5G07680
ATMYB88_CONFIRMED_AND_UNCONFIRMED	243	12	0.4867	1	AT1G69580 AT5G65420 AT2G30200 AT1G10760 AT1G26560 AT1G57600 AT4G39950 AT1G13970 AT1G22530 AT1G44900 AT5G21060 AT3G48140
BZR1_CONFIRMED_AND_UNCONFIRMED	2	1	0.1297	1	AT3G50660
ATMYC2_CONFIRMED_AND_UNCONFIRMED	4	1	0.2067	1	AT5G25610
ATMYB2_CONFIRMED_AND_UNCONFIRMED	2	1	0.1297	1	AT5G25610
TCP20_CONFIRMED	4	1	0.2067	1	AT2G29570
PYE_CONFIRMED_AND_UNCONFIRMED	69	3	0.6384	1	AT3G47430 AT3G47650 AT3G48140
LFY_CONFIRMED_AND_UNCONFIRMED	19	1	0.6041	1	AT4G22780
ATMYB124_CONFIRMED_AND_UNCONFIRMED	243	12	0.4867	1	AT1G69580 AT5G65420 AT2G30200 AT1G10760 AT1G26560 AT1G57600 AT4G39950 AT1G13970 AT1G22530 AT1G44900 AT5G21060 AT3G48140
LFY_CONFIRMED	19	1	0.6041	1	AT4G22780
BZR1_CONFIRMED	2	1	0.1297	1	AT3G50660
ATWRKY53_CONFIRMED_AND_UNCONFIRMED	61	2	0.7848	1	AT2G01120 AT4G16566
AGL15_CONFIRMED	22	2	0.2966	1	AT2G22540 AT4G34000

## Sheet: ARvsD12h_DN
Supplemental Table S4: PlantGSEA TFT analysis of ARvsD 12h down-regulated geneset
Gene Set Name(NO. Genes)	Total possible	NO. Genes in Overlap (k)	p value	FDR	Gene IDs
ATBHLH15_CONFIRMED_AND_UNCONFIRMED	749	92	5.24e-18	7.88e-16	AT1G28360 AT1G19180 AT2G22840 AT3G02040 AT1G01730 AT3G62630 AT5G08139 AT1G69890 AT2G30990 AT1G70140 AT3G03150 AT1G14920 AT5G28300 AT3G24650 AT5G61590 AT4G23060 AT1G07430 AT1G76090 AT3G15240 AT4G10020 AT3G47640 AT4G01120 AT5G54980 AT1G80620 AT1G28330 AT3G30775 AT5G65430 AT3G56350 AT1G03990 AT5G05250 AT1G76990 AT1G08570 AT4G36040 AT3G16140 AT3G62090 AT1G01480 AT1G72820 AT5G66590 AT4G28240 AT3G47340…
ATBHLH15_CONFIRMED	189	44	1.14e-17	8.57e-16	AT1G19180 AT3G62630 AT5G08139 AT3G03150 AT5G28300 AT3G24650 AT5G61590 AT4G23060 AT1G07430 AT4G10020 AT3G47640 AT1G28330 AT5G65430 AT3G56350 AT1G03990 AT1G76990 AT1G08570 AT3G62090 AT1G72820 AT5G66590 AT4G28240 AT5G35660 AT1G20620 AT1G16840 AT1G03790 AT5G66730 AT5G10750 AT3G57020 AT5G64260 AT1G75490 AT3G05120 AT1G33060 AT3G13960 AT5G07010 AT1G75810 AT1G50420 AT2G45620 AT4G27460 AT1G06400 AT1G67100…
LEC2_CONFIRMED_AND_UNCONFIRMED	15	4	0.00638	0.3197	AT4G25140 AT1G65090 AT3G01570 AT1G67100
HSF3_CONFIRMED_AND_UNCONFIRMED	1	1	0.0794	0.9942	AT2G47180
LHY_CONFIRMED_AND_UNCONFIRMED	1	1	0.0794	0.9942	AT5G61380
CCA1_CONFIRMED	1	1	0.0794	0.9942	AT5G61380
CCA1_CONFIRMED_AND_UNCONFIRMED	1	1	0.0794	0.9942	AT5G61380
LHY_CONFIRMED	1	1	0.0794	0.9942	AT5G61380
ATBZIP53_CONFIRMED_AND_UNCONFIRMED	1	1	0.0794	0.9942	AT3G30775
HSF3_CONFIRMED	1	1	0.0794	0.9942	AT2G47180
AGL15_CONFIRMED	22	3	0.0787	0.9942	AT1G14920 AT3G24650 AT5G61590
ATBZIP53_CONFIRMED	1	1	0.0794	0.9942	AT3G30775
LFY_CONFIRMED_AND_UNCONFIRMED	19	1	0.5628	1	AT3G47340
GL1_CONFIRMED_AND_UNCONFIRMED	532	13	0.9875	1	AT1G18100 AT5G42820 AT2G28400 AT5G44000 AT4G35940 AT5G07480 AT5G07470 AT1G06570 AT2G24100 AT2G24260 AT2G04040 AT5G56150 AT2G01190
ATWRKY53_CONFIRMED_AND_UNCONFIRMED	61	4	0.2695	1	AT5G15510 AT4G26120 AT2G46680 AT1G20620
ATMYB124_CONFIRMED	13	1	0.4396	1	AT1G13980
RD26_CONFIRMED_AND_UNCONFIRMED	2	1	0.1167	1	AT1G02850
ATWRKY53_CONFIRMED	12	1	0.4159	1	AT1G20620
ATMYB88_CONFIRMED_AND_UNCONFIRMED	243	14	0.1621	1	AT4G15390 AT2G21130 AT3G27210 AT1G11360 AT3G54540 AT3G60530 AT3G26600 AT3G22640 AT5G58540 AT1G47970 AT1G13980 AT5G24460 AT3G14180 AT1G56090
AP2_CONFIRMED	165	10	0.174	1	AT2G22840 AT4G00730 AT4G14130 AT4G25170 AT5G61590 AT4G01120 AT4G19240 AT1G11050 AT1G14280 AT3G16650
ATMYB124_CONFIRMED_AND_UNCONFIRMED	243	14	0.1621	1	AT4G15390 AT2G21130 AT3G27210 AT1G11360 AT3G54540 AT3G60530 AT3G26600 AT3G22640 AT5G58540 AT1G47970 AT1G13980 AT5G24460 AT3G14180 AT1G56090
LFY_CONFIRMED	19	1	0.5628	1	AT3G47340
PIF3_CONFIRMED	6	1	0.2514	1	AT5G07990
LEC1_CONFIRMED_AND_UNCONFIRMED	2	1	0.1167	1	AT3G24650
AG_CONFIRMED_AND_UNCONFIRMED	39	1	0.809	1	AT2G27330
ATMYB88_CONFIRMED	13	1	0.4396	1	AT1G13980
HY5_CONFIRMED	221	11	0.3404	1	AT1G19180 AT5G15510 AT4G36040 AT2G28780 AT1G56660 AT1G55550 AT5G07990 AT3G03450 AT4G13010 AT3G16910 AT1G16850
PIF3_CONFIRMED_AND_UNCONFIRMED	6	1	0.2514	1	AT5G07990
E2FA/DPA_CONFIRMED_AND_UNCONFIRMED	106	1	0.9881	1	AT5G07950
GL3_CONFIRMED_AND_UNCONFIRMED	700	32	0.3541	1	AT2G40830 AT4G02980 AT3G06420 AT5G56910 AT1G74840 AT4G16780 AT2G27450 AT5G28640 AT2G44630 AT1G27650 AT3G61900 AT1G03470 AT1G07870 AT5G49940 AT3G20770 AT2G22270 AT3G16140 AT3G56820 AT5G66110 AT2G42030 AT2G22660 AT1G05560 AT3G08690 AT2G24800 AT2G43100 AT4G26740 AT1G09680 AT5G09590 AT3G52230 AT3G56590 AT3G46660 AT2G38340
PYE_CONFIRMED	3	1	0.1525	1	AT1G23020
PYE_CONFIRMED_AND_UNCONFIRMED	69	5	0.1806	1	AT1G11840 AT3G02140 AT1G23020 AT3G21650 AT5G14950
ATBZIP60_CONFIRMED_AND_UNCONFIRMED	6	1	0.2514	1	AT2G31955
AP2_CONFIRMED_AND_UNCONFIRMED	165	10	0.174	1	AT2G22840 AT4G00730 AT4G14130 AT4G25170 AT5G61590 AT4G01120 AT4G19240 AT1G11050 AT1G14280 AT3G16650
AG_CONFIRMED	9	1	0.3388	1	AT2G27330
HY5_CONFIRMED_AND_UNCONFIRMED	260	13	0.3152	1	AT1G19180 AT5G15510 AT4G36040 AT2G28780 AT1G56660 AT1G55550 AT5G07990 AT3G03450 AT4G13010 AT3G16910 AT1G16850 AT4G27410 AT1G19000
