# Supplementary material for: Transcriptional mechanisms associated with seed dormancy and dormancy loss in the gibberellin-insensitive sly1-2 mutant of Arabidopsis thaliana
Source: PLoS One. 2017 Jun 19;12(6):e0179143. doi: 10.1371/journal.pone.0179143 (PMC5476249; doi:10.1371/journal.pone.0179143)
Supplement: S5 Table — Used by the TAGGITontology R function to classify genes into TAGGIT gene ontology categories based on lists of AGI locus identifiers, and lists of search terms corresponding to each category, respectively. (XLSX) [file pone.0179143.s015.xlsx]

## Sheet: TAGGITguideAGIs
Dormancy related	Germination related	ABA	Auxin	Brassinosteroid	Cytokinin	Ethylene	Gibberellin	Jasmonic acid	Seed storage proteins/Late Embryogenesis Abundant	Inhibition of protein degradation	Protein degradation	Heat Shock	Cell-wall modification	Cell cycle related	Cytoskeleton	Translation associated	DNA repair	Respiration	Electron Transport	Pentose phosphate pathway	Glycolysis and gluconeogenesis	Krebs cycle	Beta oxidation	Stress	Photosynthesis/chloroplast related	Unannotated
AT3G26790	AT4G38750	AT4G26080	AT1G05180	AT5G24160	AT5G35750	AT1G66340	AT1G14920	AT3G22400	AT4G28520			AT3G46230	AT1G65680	AT5G63370	AT2G42100		AT5G57450	AT1G22020	AT1G03020	AT1G09420	AT1G04920	AT1G01090	AT4G39850	AT3G26791	AT1G03130
AT1G28300	AT5G02760	AT5G57050	AT3G23050	AT5G24150	AT1G27320	AT3G23150	AT2G01570	AT1G17420	AT4G27160			AT2G41690	AT1G20190	AT5G22220	AT1G04820		AT5G64520	AT2G20800	AT1G06830	AT1G24280	AT1G06020	AT1G21400	AT3G05970	AT1G28300	AT1G14030
AT1G48270	AT3G61850	AT2G13540	AT1G04250	AT5G24140	AT2G01830	AT5G03280	AT1G66350	AT1G72520	AT5G44120			AT4G18880	AT1G62980	AT1G67580	AT1G50010		AT5G41360	AT2G30390	AT1G16700	AT1G63290	AT1G06030	AT1G24180	AT5G27600	AT1G48270	AT1G32060
AT3G59220	AT2G46590	AT5G48870	AT5G60890	AT4G37760	AT1G68460	AT3G20770	AT3G03450	AT1G55020	AT1G03880				AT1G12560	AT5G03415	AT2G42170		AT5G41370	AT3G04150	AT1G22840	AT1G64190	AT1G06730	AT1G32480	AT4G05160	AT3G59221	AT1G42970
AT4G03560	AT4G36930	AT5G52300	AT4G39950	AT2G22830	AT2G27760	AT3G04580	AT5G17490	AT3G45140	AT4G27150				AT1G69530	AT2G32710	AT5G23860		AT3G15620	AT3G04170	AT1G79010	AT1G71100	AT1G08110	AT1G48030	AT5G63380	AT4G70300	AT1G51420
AT1G56600	AT3G54810	AT2G22430	AT2G22330	AT1G58440	AT3G63110	AT5G03730	AT4G24210	AT1G72520	AT4G27140				AT1G26770	AT5G63610	AT1G64740		AT3G28030	AT3G04180	AT2G07687	AT2G01290	AT1G12000	AT1G53240	AT4G16760	AT1G56601	AT1G56190
AT2G47180	AT1G09570	AT5G40280	AT4G31500	AT5G42600	AT4G24650	AT3G61510	AT3G11540	AT5G42650	AT4G27170				AT2G28950	AT2G26430	AT1G13180		AT5G41150	AT3G04190	AT2G30540	AT3G01850	AT1G12240	AT1G54340	AT5G65110	AT2G47181	AT1G67090
AT4G26740	AT5G46800	AT5G67030	AT1G73590	AT5G48010	AT1G67110	AT1G62960	AT2G32440	AT3G25760	AT5G07190				AT2G39700	AT5G14960	AT3G27000		AT3G54670	AT3G04200	AT2G47380	AT3G02360	AT1G12780	AT1G65930	AT1G06290	AT4G26740	AT2G01140
AT4G25580	AT5G57630	AT1G52340	AT5G57090	AT2G07050	AT4G29740	AT4G08040	AT1G79460	AT3G25780	AT4G26740				AT2G40610	AT1G27630	AT3G53750		AT2G27170	AT3G05950	AT2G47880	AT3G27300	AT1G12900	AT1G79750	AT3G51840	AT4G25580	AT2G21170
AT1G21970		AT1G16540	AT1G70940	AT1G50430	AT1G75450	AT5G51690	AT5G25900	AT2G42490	AT3G51810				AT2G18660	AT1G66750	AT5G19780		AT5G51330	AT3G14130	AT3G02000	AT5G13110	AT1G13440	AT2G05710	AT4G29010	AT1G21971	AT2G21330
AT2G44950		AT5G62790	AT2G01420	AT3G02580	AT2G19500	AT1G01480	AT4G25420	AT2G43670	AT2G40170				AT2G37640	AT1G47230	AT5G56180		AT3G26680	AT3G14150	AT3G06310	AT5G13420	AT1G16300	AT2G13560	AT3G06860	AT2G44951	AT2G35840
		AT1G63970	AT5G15100	AT3G19820	AT5G56970	AT5G28360	AT5G51810	AT4G14940	AT5G55240				AT2G03090	AT5G48630	AT3G33520		AT5G62410	AT3G14420	AT3G09840	AT5G14260	AT1G20950	AT2G17130	AT2G33150		AT3G04790
		AT2G26930	AT1G77110	AT2G38050	AT5G21482	AT2G22810	AT5G07200	AT1G62810	AT2G41260				AT2G45110	AT3G24810	AT5G12250		AT2G36490	AT3G52730	AT3G13640	AT5G35790	AT1G22170	AT2G18450	AT5G48880		AT3G26650
		AT1G63970	AT1G23080	AT3G50660	AT1G74890	AT5G65800	AT1G60980	AT1G13280	AT3G22500				AT2G20750	AT5G02470	AT1G73910		AT2G31970	AT4G01380	AT3G17240	AT5G40760	AT1G22650	AT2G19900	AT1G04710		AT3G50820
		AT3G02780	AT5G16530	AT5G05690	AT1G59940	AT4G11280	AT1G44090	AT1G17990	AT2G41070				AT3G03220	AT5G27620	AT1G20010		AT1G79650	AT4G02580	AT3G21460	AT5G41670	AT1G23190	AT2G22780	AT3G58740		AT3G51820
		AT5G16440	AT2G38120	AT1G16540	AT1G10470	AT4G26200	AT1G15550	AT1G09400					AT3G55500	AT3G12280	AT2G37620		AT2G47590	AT4G03280	AT3G51790	AT5G61410	AT1G32440	AT2G34590	AT3G58750		AT3G52340
		AT2G17190	AT2G36910	AT2G29090	AT5G62920	AT4G37770	AT1G80340	AT1G76690					AT3G29030	AT5G48820	AT3G46520		AT1G12370	AT4G04950	AT3G60270		AT1G35580	AT2G42790	AT2G42790		AT3G54050
		AT5G47770	AT3G28860	AT2G36800	AT1G19050	AT3G49700	AT4G21690	AT2G06050					AT3G45960	AT1G54610	AT2G42090		AT4G02070	AT4G05020	AT3G60280		AT1G43670	AT2G44350	AT5G43280		AT3G54270
		AT3G29420	AT2G47000	AT3G61460	AT3G57040	AT1G05010	AT1G80330	AT1G19640					AT3G60570	AT1G77390	AT3G18780		AT4G17380	AT4G10040	AT3G62400		AT1G47840	AT2G47510	AT5G65940		AT3G55330
		AT2G34630	AT3G21640			AT1G62380	AT1G78440						AT3G15370	AT1G53050	AT3G12110		AT4G25540	AT4G14630	AT4G15660		AT1G50390	AT3G06650	AT5G03860		AT3G55800
		AT1G17050	AT1G77690				AT1G30040						AT3G45970	AT3G50070	AT5G59370		AT5G54260	AT4G18360	AT4G32470		AT1G50460	AT3G13930	AT3G21720		AT3G61470
		AT1G78510	AT2G21050				AT1G34500						AT4G30380	AT5G03455	AT3G60830		AT5G61460	AT4G21490	AT4G37200		AT1G53310	AT3G15020	AT1G49430		AT4G02770
		AT2G18620					AT1G02400						AT4G38400	AT5G65420	AT5G19770		AT1G77320	AT4G25835	AT5G03340		AT1G55120	AT3G16950	AT4G23850		AT4G05180
		AT2G18640					AT1G47990						AT4G17030	AT5G67260	AT1G18450		AT1G48050	AT4G28220	AT5G08530		AT1G59900	AT3G17240	AT2G04350		AT4G10120
		AT3G14510					AT5G27320						AT4G28250	AT5G50860	AT4G14960		AT1G16970	AT4G32520	AT5G13430		AT1G62660	AT3G25860	AT1G01710		AT4G12800
		AT3G14530					AT3G05120						AT4G01630	AT1G47870	AT5G44340		AT5G57300	AT5G08740	AT5G13440		AT1G63180	AT3G27380			AT4G14690
		AT3G14450					AT3G63010						AT4G38210	AT4G37630	AT5G09810		AT3G05210	AT5G17740	AT5G14070		AT1G64440	AT3G52200			AT4G15560
		AT4G36810					AT5G23530						AT5G39270	AT4G28980	AT1G49240		AT1G30480	AT5G20080	AT5G18800		AT1G66430	AT3G55410			AT4G21280
		AT3G32040					AT4G25420						AT5G39300	AT3G48750	AT2G29550		AT3G04880	AT5G26030	AT5G25450		AT1G68750	AT3G58740			AT4G21300
		AT3G29430											AT5G39290	AT5G64960	AT5G17520		AT5G18070	AT5G57480	AT5G37510		AT1G69200	AT3G58750			AT4G27270
		AT2G23800											AT5G02260	AT2G22490	AT1G52030		AT3G01540	AT5G58970	AT5G43430		AT1G70730	AT3G60100			AT4G28660
		AT3G20160											AT5G39280	AT1G70210	AT5G06390		AT3G24320		AT1G16700		AT1G70820	AT4G00570			AT4G32260
		AT1G49530											AT5G05290	AT1G57700	AT3G11700		AT4G37010		AT1G22840		AT1G72000	AT4G13430			AT4G37230
		AT4G38460											AT5G39310	AT1G18040	AT2G26590		AT3G09840		AT1G79010		AT1G73370	AT4G26910			AT5G02120
		AT2G01110											AT5G39260	AT2G36010	AT2G35860		AT3G14890		AT2G47380		AT1G74030	AT4G26970			AT5G11110
		AT5G17230											AT5G56320	AT1G47210	AT3G46550		AT5G48600		AT3G09840		AT1G76550	AT4G35260			AT5G11450
		AT4G34640											AT1G10550	AT5G43080	AT1G13980		AT3G47460		AT3G51790		AT1G78050	AT4G35830			AT5G12860
		AT4G34650											AT1G32170	AT1G14750	AT3G52370		AT1G67500		AT3G54890		AT1G79530	AT5G03290			AT5G20280
		AT4G14210											AT1G65310	AT1G02970	AT3G51050		AT2G45280		AT3G62400		AT1G79550	AT5G08300			AT5G38410
		AT3G04870											AT1G11545	AT4G03270	AT2G41740		AT5G20850		AT4G10340		AT2G19860	AT5G09660			AT5G38420
		AT1G57770											AT1G14720	AT3G01330	AT2G19760		AT5G66130		AT4G32470		AT2G22480	AT5G11670			AT5G38430
		AT1G06820											AT2G14620	AT2G17620	AT2G19770		AT4G09140		AT5G03340		AT2G29560	AT5G14590			AT5G54500
		AT1G06570											AT2G18800	AT1G09600	AT4G29340		AT3G48190		AT5G08530		AT2G31390	AT5G23250			AT5G58800
		AT2G22260											AT2G01850	AT4G37490	AT4G29350		AT5G57160		AT5G43430		AT2G36190	AT5G25880			AT5G64380
		AT5G57030											AT2G36870	AT3G50630	AT3G57410		AT3G05200				AT2G36460	AT5G40650			AT5G66570
		AT3G10230											AT2G06850	AT4G35620	AT5G56600		AT3G22880				AT2G36530	AT5G43330			AT2G40100
		AT4G25700											AT3G48580	AT1G80370	AT2G29890		AT4G21070				AT2G36580	AT5G49460			AT2G20260
		AT5G52570											AT3G25050	AT1G20930	AT4G30160		AT5G65900				AT2G42600	AT5G50950			AT3G08940
		AT3G63520											AT3G44990	AT1G16330	AT5G57320		AT5G57970				AT2G45290	AT5G55070			AT3G47470
		AT3G14440											AT3G23730	AT1G44110	AT4G34490		AT5G54910				AT3G03250	AT5G56720			AT3G54890
		AT1G01290											AT4G03210	AT4G34160	AT3G25500		AT5G54090				AT3G04050	AT5G58330			AT4G10340
		AT2G27150											AT4G30280	AT1G76540	AT3G05520		AT5G51280				AT3G04120	AT5G66760			AT4G28750
		AT1G16540											AT4G25810	AT2G26760	AT4G01710		AT5G50340				AT3G05820				AT5G01530
		AT2G29090											AT4G37800	AT1G76310	AT1G71790		AT5G47010				AT3G06500				AT5G28450
		AT5G45340											AT4G18990	AT2G38620	AT3G46010		AT5G44740				AT3G07690				AT1G19150
		AT3G19270											AT4G30270	AT1G34460	AT2G22640		AT5G44680				AT3G10370				AT1G68590
		AT5G20910											AT4G25820	AT1G20590	AT5G28646		AT5G43210				AT3G12780				AT5G17870
		AT1G08780											AT4G13090	AT2G27970	AT1G52250		AT5G38470				AT3G13784				ATCG00700
		AT1G55870											AT4G13080	AT1G18670	AT4G38950		AT5G27680				AT3G13790				ATCG01060
		AT3G11410											AT4G14130	AT3G11520	AT5G20110		AT5G26742				AT3G14940				ATCG00340
		AT3G24220											AT4G30290	AT1G15570	AT4G15930		AT5G26680				AT3G19480				ATCG00490
		AT1G78390											AT4G28850	AT2G27960	AT1G23220		AT5G22330				AT3G20040
		AT1G72770											AT5G65730	AT2G23430	AT3G16120		AT5G16630				AT3G21720
		AT2G36270											AT5G57530	AT4G34090	AT4G27360		AT5G15920				AT3G22960
		AT2G40220											AT5G13870	AT5G11300	AT2G35630		AT5G14610				AT3G25960
		AT3G24650											AT5G57540	AT3G05050	AT3G55000		AT5G11350				AT3G27570
		AT2G26300											AT5G48070	AT5G25380	AT2G18390		AT5G08620				AT3G43190
		AT4G34460											AT5G57560	AT5G10440	AT1G80350		AT5G08110				AT3G49160
		AT5G13530											AT5G57550	AT5G48640	AT3G55005		AT5G07660				AT3G50520
		AT1G69260											AT1G69940	AT1G73690	AT1G01510		AT5G05450				AT3G52930
		AT3G50500											AT1G56620	AT5G10270	AT5G06680		AT5G03340				AT3G52990
		AT5G66880											AT1G56100	AT1G74330			AT5G01310				AT3G54090
													AT1G53840	AT1G03740			AT4G36050				AT3G54690
													AT1G53830	AT5G44290			AT4G35740				AT3G55440
													AT1G44980	AT3G25100			AT4G35520				AT3G55650
													AT1G23200				AT4G33370				AT3G55810
													AT1G11370				AT4G31900				AT3G59480
													AT1G09370				AT4G31150				AT3G60750
													AT1G05310				AT4G30870				AT4G02280
													AT1G02810				AT4G25540				AT4G04040
													AT2G47280				AT4G25290				AT4G09510
													AT2G47040				AT4G25120				AT4G10260
													AT2G47030				AT4G16630				AT4G10750
													AT2G45220				AT4G14180				AT4G10960
													AT2G43050				AT4G12740				AT4G15530
													AT2G36710				AT4G09730				AT4G17260
													AT2G36700				AT4G02460				AT4G24620
													AT2G26450				AT3G58580				AT4G26270
													AT2G26440				AT3G58570				AT4G26390
													AT2G21610				AT3G58510				AT4G26520
													AT2G19150				AT3G53230				AT4G26530
													AT3G62170				AT3G50880				AT4G29130
													AT3G60730				AT3G48900				AT4G29220
													AT3G59010				AT3G48425				AT4G32840
													AT3G49220				AT3G47830				AT4G34200
													AT3G47400				AT3G32920				AT4G34240
													AT3G43270				AT3G28030				AT4G34860
													AT3G29090				AT3G24495				AT4G37840
													AT3G27980				AT3G22330				AT4G37870
													AT3G24130				AT3G22310				AT4G38970
													AT3G17060				AT3G21530				AT5G03690
													AT3G14310				AT3G20475				AT5G03860
													AT3G14300				AT3G19210				AT5G04120
													AT3G10720				AT3G18630				AT5G08570
													AT3G10710				AT3G18600				AT5G11920
													AT3G06830				AT3G18524				AT5G17310
													AT3G05620				AT3G15960				AT5G17530
													AT3G05610				AT3G15950				AT5G20830
													AT4G33230				AT3G13226				AT5G22510
													AT4G33220				AT3G13170				AT5G22620
													AT4G15980				AT3G12710				AT5G37180
													AT4G02330				AT3G12040				AT5G40510
													AT4G02320				AT3G10420				AT5G42740
													AT4G02300				AT3G10140				AT5G47810
													AT4G00190				AT3G10010				AT5G49190
													AT5G64640				AT3G09620				AT5G50850
													AT5G61680				AT3G09100				AT5G51820
													AT5G55590				AT3G07930				AT5G51830
													AT5G53370				AT3G06480				AT5G52920
													AT5G51500				AT3G05740				AT5G55900
													AT5G51490				AT3G05480				AT5G56350
													AT5G49180				AT3G02540				AT5G56630
													AT5G47500				AT3G02060				AT5G61580
													AT5G27870				AT2G48030				AT5G63680
													AT5G26810				AT2G47330				AT5G64620
													AT5G20860				AT2G45700				AT5G65690
													AT5G19730				AT2G33730				AT5G65750
													AT5G18990				AT2G31450
													AT5G09760				AT2G30350
													AT5G07430				AT2G21650
													AT5G07420				AT2G19490
													AT5G07410				AT2G07750
													AT5G04970				AT2G03390
																	AT2G03270
																	AT2G02550
																	AT2G01440
																	AT1G80850
																	AT1G80420
																	AT1G79950
																	AT1G79890
																	AT1G79050
																	AT1G77470
																	AT1G75230
																	AT1G75090
																	AT1G71370
																	AT1G66730
																	AT1G65070
																	AT1G63990
																	AT1G63250
																	AT1G60930
																	AT1G50410
																	AT1G49980
																	AT1G49250
																	AT1G31530
																	AT1G31500
																	AT1G31360
																	AT1G29630
																	AT1G27880
																	AT1G27410
																	AT1G21710
																	AT1G21690
																	AT1G20750
																	AT1G20720
																	AT1G19025
																	AT1G18090
																	AT1G16190
																	AT1G15970
																	AT1G14460
																	AT1G14460
																	AT1G13635
																	AT1G12370
																	AT1G10930
																	AT1G10520
																	AT1G08130
																	AT1G03190
																	AT1G02670
																	AT1G01880

## Sheet: TAGGITguideSearchTerms
Dormancy related	Germination related	ABA	Auxin	Brassinosteroid	Cytokinin	Ethylene	Gibberellin	Jasmonic acid	Seed storage proteins/Late Embryogenesis Abundant	Inhibition of protein degradation	Protein degradation	Heat Shock	Cell-wall modification	Cell cycle related	Cytoskeleton	Translation associated	DNA repair	Respiration	Electron Transport	Pentose phosphate pathway	Glycolysis and gluconeogenesis	Krebs cycle	Beta oxidation	Stress	Photosynthesis/chloroplast related	Unannotated
dormancy	vacuolar ATP synthase	ABA	auxin	brassinosteroid	cytokinin	ethylene	gibberell	jasmon	seed storage	protease inhibitor	carboxypeptidase	heat shock	cellulase	cell cycle	microtubule	ribosom								phenylprop	photosynth	expressed protein
dehydrin	germin	abscisic	IAA						LATE EMBRYOGENESIS ABUNDANT	trypsin inhibitor	protease		glucosidase	CDC	tubulin	translation								phenylalanine ammonia	chloro	hypothetical protein
	phytochrome	DREB							oleosin	proteasome inhibitor	proteasome		pectate lyase	MCM	actin	translation initiation								cinnamate	plastocyanin
									Em-		proteinase		pectin	histone		tRNA synthetase								ferulate-5-hydroxylase	thylakoid
									napin		peptidase		polygalacturonase	cyclin		tRNA-splicing								4-coumarate
									cruciferin		amino acid permease		endotransglycosylase			mRNA-binding protein								O-methyltransferase family 2
													(1-4)-beta-mannan			elongation factor 1								caffeoyl-CoA
													beta-galactosidase			elongation factor T								cinnamoyl-CoA reductase
													1,3-glucanase			elongation factor P								cinnamyl-alcohol
													1,4-beta-glucanase											chalcone synthase
													galactosidase											chalcone isomerase
													mannosidase											flavanone
																								flavonol
																								flavonoid
																								stress
																								dehydration
																								peroxiredoxin
																								desiccation
																								salt
																								osmotic
																								drought
																								abiotic
																								cold
																								wound
																								hypoxia
																								salinity
